# Supplementary material for: Function-driven single-cell genomics uncovers cellulose-degrading bacteria from the rare biosphere
Source: ISME J. 2019 Nov 21;14(3):659–75. doi: 10.1038/s41396-019-0557-y (PMC7031533; doi:10.1038/s41396-019-0557-y)
Supplement: Supplementary file 2 — 16S itag data [file 41396_2019_557_MOESM2_ESM.txt]

Ernichment_time_point	OTU_ID	relative_abundance	Taxonomy	Representative_sequence
Mo0	0	0.008966335	d:Archaea;Other;Other;Other;Other;Other	TACCCGCTCCCCGAGTGGTGGAGGCTATTACTGGGCCTAAAGCGCCCGTAGCCGGCCCGGTGTGTCCCTCGTTAAATCCACGGGCTTAACCCGTGGGCTGCGGGGGATACTACCGGGCTTGGGGGTGGGAGAGGCGCCCGGTATTCCCGGGGTAGGGGTAAAATCCTCTGATCCCGGGAGGACCATCAGTGGCGAAGGCGGGGCGCCAGAACACGCCCGACGGTGAGGGGCGAAAGCTGGGGGAGCAAACGGGATTAGATACCCCGGTAGTCCCAGCTGTAAACGATGCGGGCTAGCTGTCGGGGCGGCTACGGGCCGCCCCGGTGGCGAAGGGAAGCCATTAAGCCCGCCGCCTGGGGAGTACGGCC
Mo0	1	0.000122465	d:Archaea,p:Euryarchaeota;Other;Other;Other;Other;Other	TACCAGCAGCCCAAGTGGTGGTCACGATTATTGGGCCTAAAGCGCTCGTAGCCGGGTTGATGTGTCCCTTGTGAAATCGGGCGGCTTAACCGTTCGGCTTGCAAGGGATACTATCAGCCTTGGGGTCGGGAGAGGTCGAGGGTACTCCGGGGGTAGCGGTGAAATGCTGTAATCCTCGGGGGACCACCAGTGGCGAAGGCGCTCGACCAGAACGAGCCCGACGGTGAGGGGCGAAAGCTGGGGGAGCGAACGGGATTAGATACCCCGGTAGTCCCAGCCGTAAAGCATGCAGGCTAGGTGTCTGGTACTCTTTGAGAGTACCAGGTGTCGTAGGGAAGCCGTTAAGCCTGCCGCCTGGGAAGTACGGTCGCAAGA
Mo0	2	0	d:Archaea,p:Euryarchaeota,c:Methanobacteria,o:Methanobacteriales,f:Methanobacteriaceae;Other;Other;Other;Other;Other	CACCGGCAGCTCTAGTGGTAACTATTTTTATTGGGCCTAAAGCGTTCGTAGCCGGTTTAATAAGTCTCTGGTGAAATCCTGTAGCTTAACTATGGGAATTGCTGGAGATACTATTAGACTTGAAATCGGGAGAGGTCAGAGGTACTCCCAGGGTAGGGGTGAAATCCTGTAATCCTGGGAGGACCGCCTGTGGCGAAGGCGTCTGACTGGAACGAATTTGACGGTGAGGAACGAAAGCTAGGGGCGCGAACCGGATTAGATACCCGGGTAGTCCTAGCTGTAAACGATGCGGACTTGGTGTTGGAATGGCTTCGAGCTGCTCCAGTGCCGAAGGGAAGCTGTTAAGTCCGCCGCCTGGGAAGTACGGTCGCAAG
Mo0	3	0	d:Archaea,p:Euryarchaeota,c:Methanobacteria,o:Methanobacteriales,f:Methanobacteriaceae,g:Methanothermobacter;Other;Other;Other;Other;Other	CACCGGCAGCTCAAGTGGTAGCCGCTTTTATTGGGCCTAAAGCGTCCGTAGCCGGTCTGATAAGTCTCTGGTGAAATCCCACAGCTTAACTGTGGGAATTGCTGGAGATACTATCATGACTCGAGGTCGGGAGAGGCTGGAGGTACTCCCAGGGTAGGGGTGAAATCCTGTAATCCTGGGAGGACCACCTGTGGCGAAGGCGTCCAGCTGGAACGAACCTGACGGTGAGGGACGAAAGCCAGGGGCGCGAACCGGATTAGATACCCGGGTAGTCCTGGCCGTAAACGATGTGGACTTGGTGTTGGGATGGCTTCGAGCTGCCCCAGTGCCGAAGGGAAGCTGTTAAGTCCACCGCCTGGGAAGTACGGCCGCAAG
Mo0	4	0	d:Archaea,p:Euryarchaeota,c:Methanomicrobia,o:Methanocellales;Other;Other;Other;Other;Other	TACCGGCGGCTCGAGTGGTGGCCGATATTATTGAGTCTAAAGGGTCCGTAGCCGGCTTCGCAAGTCCCCTGGGAAATCCAGCGGCTTAACCGTTGGGCGCTCATGGGATACTACGAGGCTTGGGACTGGGAGAGGCGAGAGGTACTCGAGGGGTAGGGGTGAAATCCTGTAATCCTTCGGGGACCACCGGTGGCGAAGGCGTCTCGCCAGAACAGGTCCGACGGTGAGGGACGAAAGCTAGGGGCACGAACCGGATTAGATACCCGGGTAGTCCTAGCCGTAAACGATGCCCGCTAGGTGTCACGATAATCGTGAATTATCGTGGTGCCGTAGGGAAGCCGCGAAGCGGGCCACTTGGGAAGTACGACCGCAAGG
Mo0	5	0	d:Archaea,p:Euryarchaeota,c:Methanomicrobia,o:Methanosarcinales,f:Methanosaetaceae;Other;Other;Other;Other;Other	CACCGGCGGCTCGAGTGGTAACCGCTATTATTGGGTCTAAAGGGTCTGTAGCCTGCCGGCTAAGTCTCTTGGGAAATCTGGCATCTCAAGTGTCAGGCTGCCAGGGGATACTGGTCGGCTTGGGACCGGGAGAGGTGAGAGGTACCTCAGGGGTAGGGGTGAAATCTTGTAATCCTTGAGGGACCACCAGTGGCGAAGGCGTCTCACCAGAACGGATCCGACGGCAAGGGACGAAAGCTAGGGGCACGAACCGGATTAGATACCCGGGTAGTCCTAGCCGTAAACGATACTCGCTAGGTGTCGGTCACGGTGCGACCGTGGTCGGTGCCGTAGGGAAGCCGTGAAGCGAGCCACCTGGGAAGTACGGCCGCAAGG
Mo0	6	0	d:Archaea,p:Euryarchaeota,c:Methanomicrobia,o:Methanosarcinales,f:Methanosarcinaceae;Other;Other;Other;Other;Other	CACCGGCGGCCCGAGTGGTGGCCACTATTATTGGGTCTAAAGGGTCCGTAGCCGGTTTGGTCAGTCTTCCGGGAAATCTGACGGCTTAACCGTTAGGCTTTCGGGGGATACTACCAGGCTTGGGACCGGGAGAGGTAAGAGGTACTACGGGGGTAGGAGTGAAATCTTGTAATCCTCGTGGGACCACCAGTGGCGAAGGCGTCTTACCAGAACGGGTCCGACGGTGAGGGACGAAAGCTGGGGGCACGAACCGGATTAGATACCCGGGTAGTCCCAGCCGTAAACTATGCTCGCTAGGTGTCAGGGACGGTGCGACCGTTTCTGGTGCCGCAGGGAAGCCGTGAAGCGAGCCACCTGGGAAGTACGGTCGCAAGG
Mo0	7	1.24e-05	d:Archaea,p:Euryarchaeota,c:Thermoplasmata;Other;Other;Other;Other;Other	TACCCGCAGCCCAAGTGGTGCTCGTTATTATTGGGCCTAAAACGTCCGTAGCCGGACCAGTAAATTCTTGGGTAAATCGAACGGCTTAACCGTTCGAAGTCCGAGGAGACTGCTGGTCTTGGGACTGGGGGAGGCTAGAGGTACTCCCGGGGTAGGGGTGAAATCCTGTAATCCTGGGGGGACCACCAGTGGCGAAGGCGTCTAGCTAGAACAGCTCCGACGGTAAGGGACGAAGCCTTGGGGCACAAACGGGATTAGATACCCCGGTAGTCCAAGGTGTAAACGCTGTAGGCTTGGTGTTGGAGATCCTATGGGGATGTCCAGTGCCGGAGAGAAGTTGTTAAGCCTACTGCCTGGGGAGTACGGTCGCAAGAC
Mo0	8	8.96e-05	d:Archaea,p:Euryarchaeota,c:Thermoplasmata,o:South_African_Goldmine_Gp_SAGMEG_;Other;Other;Other;Other;Other	TACCCGCAGCCCAAGTGGTGGTCGCGATTATTGGGCCTAAAGCGCTCGTAGCCGGGTTGGCAAGTCCCTTGTGAAATCGGGCGGCCCAACCGTTCGGCTGGCAAGGGATACTGCCAGCCTTGAGGCCGGGAGACGTCAGGGGTACTCCGGGGGTAGCGGTGAAATGCTCTGATCCTCGGGGGACCACCAGTGGCGAAGGCGCCTGACGAGAACGGACCTGACGGTGAGGGGCGAAGGCTAGGGGAGCGAACGGGATTAGATACCCCGGTAGTCCTAGCTGTAAAGGATGCGGGCCAGGTGTCTGGTGTTCCTCGAGAGCACCAGGTGCCGGAGAGAAGTCGTTAAGCCCGCCGCCTGGGAAGTACGGTCGCAAGG
Mo0	9	1.54e-05	d:Archaea,p:Euryarchaeota,c:Thermoplasmata,o:South_African_Goldmine_Gp_SAGMEG_,f:Unknown_Family_1002013,g:Unknown_Genus_1000058;Other;Other;Other;Other;Other	TACCCGCAGCCCAAGTGGTGGCCACGTTTATTGGGCCTAAAGCGCTCGTAGCCGGATTGGTGAGTCCCTCGTGAAATCGACCAGAAGACTGGTCGGCGCGCGGGGGATACCACCAGTCTAGAGGCCGGGAGACGCCGAGGGTACTCCGGGGGAAGCGGTGAAATGCTGTAATCCTCGGGGGACCACCAGTGGCGAAAGCGCTCGGCGAGAACGGGCCTGACGGTGAGGGGCGAAGGCTAGGGGAGCGAACGGGATTAGATACCCCGGTAGTCCTAGCTGTAAAGGATGCGGGCCAGATGTCGGGTGTCCTTAGAGGGCATCCGGTGCCGGAGGGAAGCCGTTAAGCCCGCCGCCTGGGAAGTACGGCCGCAAG
Mo0	10	0.000453021	d:Archaea,p:Euryarchaeota,c:Thermoplasmata,o:Thermoplasmatales;Other;Other;Other;Other;Other	TACCCGCGGCCCGAGTGGTGGTCGATATTATTGAGCCTAAAACGTCCGTAGCCGGTCTCGTAAATCCCTGGGTAAATCGGCCAGCTTAACTGTCCGAATTCCGGGGAGACTGCGGGACTTGGGACCGGGAGAGGTCAGAGGTACTTCCGGGGTAGGGGTAAAATCCTGTAATCCTGGAAGGACCACCGGTGGCGAAGGCGTCTGACTAGAACGGATCCGACGGTGAGGGACGAAGCCCTGGGGCGCAAACGGGATTAGATACCCCGGTAGTCCAGGGTGTAAACGCTGCGGGCTTGGTGTTGGGGGTCCTTTGGGGGCGCCCAGTGCCGGAGAGAAGTTGTTAAGCCTGCTGCTTGGGGAGTACGTCCGCAAGGA
Mo0	11	0	d:Archaea,p:Euryarchaeota,c:Thermoplasmata,o:Thermoplasmatales,f:Marine_Benthic_Group_D_and_DHVEG_1;Other;Other;Other;Other;Other	TACCTGCAGCTCGAGTGGTGGCCGCTATTATTGGGCCTAAAACGTCCGTAGCCGGTTTACTAAATGCCTGGGTAAATCGGACCGCTTAACGGTTCGAATTCCGGGTAGACTGGTAAACTTGAGACCGGGGGAAGTTGGAGGTACTCCTGGGGTAGGGGTGAAATCCTGTAATCCTAGGGGGACCACCGGTGGCGAAGGCGTCCAACTAGAACGGGTCTGACGGTGAGGGACGAAGCCCTGGGGAGCAAACGGGATTAGATACCCCGGTAGTCCAGGGTGTAAACGCTGCTTGCTTGATGTTAGTCTGGCTCCGAGCCAGGCTAGTGTCGGAGAGAAGTTGTTAAGCAAGCTGCCTGGGGAGTACGGTCGCAAG
Mo0	12	8.46e-05	d:Archaea,p:Euryarchaeota,c:Thermoplasmata,o:Thermoplasmatales,f:Marine_Benthic_Group_D_and_DHVEG_1,g:Unknown_Genus_1000076;Other;Other;Other;Other;Other	TACCTGCAGCTCGAGTGGTGGCCGCTATTATTGGGCCTAAAACGTCCGTAGCCGGTTTACTAAATGCCTAGGTAAATTGTATGGCTTAACCATACGAATTCTGGGTAGACTGGTAAACTCGAGACCGGGAGAAGCTAGAGGTACTCCTGGGGTAGAGGTGAAATTCTGTAATCCTAGGGGGACGACCAGTGGCGAAGGCGTCTAGCTAGAACGGGTTTGACGGTGAGGGACGAAGCCCTGGGGCGCAAACGGGATTAGATACCCCGGTAGTCCAGGGTGTAAACGCTGCTTGCTTGATGTTGGTTGAGCTCCGAGCCCAATCAGTGTCGGAGAGAAGTTGTTAAGCAAGCTGCCTGGGAAGTACGGTCGCAAGAC
Mo0	13	1.19e-05	d:Archaea,p:Miscellaneous_Crenarchaeotic_Group;Other;Other;Other;Other;Other	TACCAGCCCCGCGAGTGGTCGGGACGCTTATTGGGCTTAAAGCGTCCGTAGCCGGTCCAGCAAGTCTCCCCTTAAATCCCACGGCCCAACCGTGGGGCTGGGGGAGATACTGCTGGGCTAGGGGGCGGGAGAGGCCGAGGGTACTCCCGGGGTAGGGGCGAAATCCTATAATCCCGGGAGGACCACCAGTGGCGAAGGCGCTCGGCCAGAACGCGCCCGACGGTGAGGGACGAAAGCTGGGGGAGCAAAGGGGATTAGATACCCCCGTAGTCCCAGCTGTAAACGATGCGGGCTAGGTGTTGGGCGGACTTCGAGTCCGCCCAGTGCCGCAGGGAAACCATTAAGCCCGCCGCCTGGGGAGTACGGCC
Mo0	14	0.000383823	d:Archaea,p:Miscellaneous_Crenarchaeotic_Group,c:Unknown_Class_1002026;Other;Other;Other;Other;Other	TACCAGCTCTCCGAGTGGTGGGGACGCTTATTGGGCCTAAAGCATCCGTAGCCGGCTGGTCAAGTCCCCTGTTAAATCCAGCGATTCAATCGTTGGACTGCGGGGGATACTGTCCAGCTAGGGGGCGGGAGAGGCCGACGGTATTCCCGGGGTAGGGGTGAAATCTTATAATCCCGGGAGGACCACCAGTGGCGAAGGCTGTCGGCTAGAACGCGCCCGACGGTGAGGGATGAAAGCTGGGGGAGCGAACCGGATTAGATACCCGGGTAGTCCCAGCCGTAAACGATGCAGGCTAGGTGTTAACGCGGCTACGGGCCGCGTTGGTGCCGCAAGGAAGCCGTTAAGCCTGCCGCCTGGGGAGTACGGCCGCAA
Mo0	15	0.00058146	d:Archaea,p:Miscellaneous_Crenarchaeotic_Group,c:Unknown_Class_1002026,o:Unknown_Order_1002027;Other;Other;Other;Other;Other	TACCCGCTCCCCGAGTGGTGGGGACGATTATTGGGCTTAAAGCGTCCGTAGCCGGCCTGGCAAGTCTCTCGTTAAATCCAACGGCCTAACCGTTGGACTGCGGGAGATACTGCCAGGCTAGGGGGCGGGAGAGGCCGGCGGTATTCCCGGGGTAGGGGTGAAATCCTATAATCCCGGGAGGACCACCAGTGGCGAAGGCGGCCGGCCAGAACGCGCCCGACGGTGAGGGACGAAAGCTGGGGGAGCGATCCGGATTAGATACCCGGGTAGTCCCAGCTGTAAACGATGCGGGCTAGGTGTTGGCGCGACTACGAGTCGCGCCAGTGCCGCAGGGAAACCGTTAAGCCCGCCGCCTGGGGAGTACGGTC
Mo0	16	6.97e-06	d:Archaea,p:Miscellaneous_Crenarchaeotic_Group,c:Unknown_Class_1002026,o:Unknown_Order_1002027,f:Unknown_Family_1002028;Other;Other;Other;Other;Other	TACCAGCTCTCCGAGTGGTGGGGACGTTTATTGGGCTTAAAGCATCCGTAGCCGGCTGGACAAGTCCCCTGTTAAATCCAACGATTTAATCGTTGGACTGCGGGGGATACTGTTCGGCTAGGGGGCGGGAGAGGCCGACGGTATTTCCGGGGTAGGGGTGAAATCCTATAATCCCGGAAGGACCACCAGTGGCGAAGGCTGTCGGCTGGAACGCGCCCGACGGTGAGGGATGAAAGCTGGGGGAGCGAACCGGATTAGATACCCGGGTAGTCCCAGCTGTAAACGATGCAGGCTAGGTGTTAGAGCGGCTACGAGCCGCTCTAGTGCCGCAGGGAAACCGTTAAGCCTGCCGCCTGGGGAGTACGGCCGCAA
Mo0	17	0.001261988	d:Archaea,p:Miscellaneous_Crenarchaeotic_Group,c:Unknown_Class_1002026,o:Unknown_Order_1002027,f:Unknown_Family_1002028,g:Unknown_Genus_1000090;Other;Other;Other;Other;Other	TACCAGCTCTCCGAGTGGTGGGGACGTTTATTGGGCCTAAAGCATCCGTAGCTGGCCGTTCAAGTCCCCTGTTAAACCCAGCGATTTAATCGTTGGTCTGCGGGGGATACTGTTCGGCTAGGGGGCGGGAGAGGCAGACGGTATTTCCGGGGTAGGGGTGAAATCCTATAATCCCGGGAAGACCACCAGTGGCGAAGGCTGTCTGCTAGAACGCGCCCGACGGTGAGGGATGAAAGCTGGGGGAGCGAACCGGATTAGATACCCGGGTAGTCCCAGCTGTAAACTATGCAGGCTAGGTGTTTGAGCGGCCACGCGCCGCTCTAGTGCCGCAGGGAAGCTGTTAAGCCTGCCGCCTGGGGAGTACGGCCGCAAGGC
Mo0	18	0.003507678	d:Archaea,p:Thaumarchaeota;Other;Other;Other;Other;Other	TACCAGCACCCTGAGTGGTCGGGACGATTATTTGGCCTAAAGCATCCGTAGTCGGTATAACAAGTCCTCTGTTAAATCCACCTGCTTAACAGGTGGGCCGCGGAGGATACTGTTATACTAGGAGGCGGGAGAGGCGAGGGGTATTCCACGGGTAAGGGTAAAATCTGTTGATCCGTGGAGGACCACCAGTGGCGAAGGCGCCTCGCTAGAACGCGCTCGACGATGAGGGATGAAAGCTGGGGGAGCAAACCGGATTAGATACCCGGGTAGTCCCAGCTGTAAACGATGTAGGCTCGATGTTGGATTAGCTCAGTGCTAATCCAGTGTCGCAGGGAAGCCGTTAAGCCTACCGCCTGGGAAGTACGGCCGCAAGGC
Mo0	19	8.96e-06	d:Archaea,p:Thaumarchaeota,c:AK59,o:Unknown_Order_1002053,f:Unknown_Family_1002054,g:Unknown_Genus_1000100;Other;Other;Other;Other;Other	TACCAGCTCCCCGAGTGGTCGGGACGTTTATTGGGCCTAAAGCATCCGTAGCCGGTCCTGTAGGTCTTCTGTCAAATCCAACGGCCCAACCGTTGGGCTGCAGAAGATACCGCAGGACTAGGAGGCGGGAGAGGCGGACGGTACTCCATGGGTAGGGGTAAAATCCTTTGATCCATGGAAGACCACCAGTGGCGAAGGCGGTCCGCCAGAACGCGCTCGACGGTGAGGGATGAAAGCTGGGGGAGCGAACCGGATTAGATACCCGGGTAGTCCCAGCCGTAAACGATGCGAGCTAGGTGATGGAGTGGCTGAGTGCCATTCCAGTGCCGCAGGGAAGCCGTTAAGCTCGCCGCCTGGGGAGTACGGCCGCAA
Mo0	20	1.34e-05	d:Archaea,p:Thaumarchaeota,c:AK8,o:Unknown_Order_1002055,f:Unknown_Family_1002056,g:Unknown_Genus_1000101;Other;Other;Other;Other;Other	AACCAGCTCCTCGAGTAGTCAAGACGATTATTGGGCCTAAAGCGTCCGTAGCCGGTCCGGCAAGTCTCTGGTCAAATCTAACGGCTCAACCGTTAGGCTGCTAGAGATACTGCCAGACTCGGAGGCGGGAAAGGTCGAGGGTACTCTCAGGGTAGGGGTGAAATCCGATAATCCTGAGGGGACCACCAGTGGCGAAGGCGCTCGACTGGAACGCGCTCGACGGTGAGGGACGAAAGCTAGGGGAGCGAACCGGATTAGATACCCGGGTAGTCCTAGCTGTAAACGATGTGGACTAAGTGTTAGGGCGGCCACGAGCTGCCCTAGTGCTGCAGGGAAGCCGTTAAGTCCACCGCCTGGGGAGTACGGCCGCAAGGC
Mo0	21	8.11e-05	d:Archaea,p:Thaumarchaeota,c:Group_C3;Other;Other;Other;Other;Other	CACCAGCCCCTCGAGTGGTGGGGACGTTTATTTGGCCTAAAGCGTTCGTAGCCGGCTTGATAAGTCACCCGTTAAATCCAGCGTCACAAGCGTTGGACTGCGAGTGATACTGTCAAGCTAGAGGGTGGGAGAGGTCAGCGGTATTCCCAGGGTAGGGGCGAAATCCTTTGATCCTGGGAGGACCACCAGTGGCGAAGGCTGCTGACTAGAACACGCCTGACGGTGAGGGACGAAAGCTGGGGGAGCGAATCGGATTAGATACCCGAGTAGTCCCAGCCGTAAACGATGCAGGCTAGGTGTTGGAGTGGCCATGGGCCACTTCAGTGCCGCAGGGAAGCCTTTAAGCCTGCCGCCTGGGGAGTACGGCCGCAAGGC
Mo0	22	0.001356077	d:Archaea,p:Thaumarchaeota,c:Marine_Benthic_Group_A;Other;Other;Other;Other;Other	TACCAGCTCCTCGAGTGGTTGGGGCGTTTATTGGGCCTAAAGCATCCGTAGCCGGCTCCATAGGTTCTCCGTTAAATTCAACGGCTCAACCGTTGAGCTGCGGAGAATACCGTGGGGCTAGGGAGCGGAAGAGGCGGACGGTACTCCGTGGGTAGGGGTAAAATCCGCTGATCCACGGAAGACCACCAGTGGCGAAGGCGGTCCGCCAGGACGCGTCCGACGGTGAGGGATGAAAGCTGGGGGAGCGAACCGGATTAGATACCCGGGTAGTCCCAGCCGTAAACGATGCGAGCTAGGTGATGGAGCGGCTACGTGCCGTTCCAGTGCCGCAGGGAAGCCGTTAAGCTCGCCGCCTGGGGAGTACGGCCGCAAGGC
Mo0	23	1.34e-05	d:Archaea,p:Thaumarchaeota,c:Marine_Benthic_Group_B,o:Unknown_Order_1002075;Other;Other;Other;Other;Other	AACCAGCTCTTCAAGTGGTCGGGACTTTTATTGGGCTTAAAGGGTTCGTAGCCGGTTTAGCAAGTTCTTGGTTAAATCAAATAGCCTAACTATTTGATTGCTAAGAATACTGCTATACTAGGGGGCGGGAAAAGTCTGAGGTACTCCATGGGTAGCGGTGAAATGCTATAATCCATGGGGGACCACCAGTGGCGAAAGCGTCAGACTGGAACGCGCCCGACGGTGAGGGACGAAAGCCAGGGGATCAAACCGGATTAGATACCCGGGTAGTCCTGGCCGTAAACGATGCGCGCTAGGTGTTGGTATCGGCTATGAGCCGTATCAGTGCCGTAGGGAAACTGTTAAGCGCGCCGCCTGGGAAGTACGGTCGCAAGA
Mo0	24	0	d:Archaea,p:Thaumarchaeota,c:Marine_Group_I,o:Unknown_Order_1002077,f:Unknown_Family_1002078,g:Unknown_Genus_1000112;Other;Other;Other;Other;Other	TACCAGCACCTCGAGTGGTCAGGAGGTTTATTGGGCCTAAAGCATCCGTAGCCGGTTGTTCAAGTCTTCGGTTAAATCTATGCGCTCAACGTATAGGCCGCCGAAGATACTGGACAGCTAGGGAGTGGGAGAGGTACACGGTACTCGATAGGAAGGGGTAAAATCCTTTGATCTATTGATGACCACCTGTGGCGAAGGCGGTGTACCAGAACACGTTCGACGGTGAGGGATGAAAGCTGGGGGAGCAAACCGGATTAGATACCCGGGTAGTCCCAGCTGTAAACGATGCAGACTCGGTGATGCATTGGCTTGTGGCCAATGCAGTGCCGCAGGGAAGCCGTTAAGTCTGCCGCCTGGGAAGTACGTACGCAAGTA
Mo0	25	0.005407381	d:Archaea,p:Thaumarchaeota,c:Thaumarchaeota_Incertae_Sedis_313,o:Unknown_Order_314,f:Unknown_Family_315,g:Candidatus_Nitrosocaldus;Other;Other;Other;Other;Other	TACCAGCACCCCGAGTAGTCGGGACGATTATTGGGCCTAAAGCATCCGTAGCCGGTCTAACAAGTCCTCCGTTAAATCCAACGGCTCAACCGTTGGACTGCGAGGGATACTGTTAGACTAGGGGGCGGGAGAGGCGAGGGGTATTCCCAGGGTAGGGGTAAAATCCACTGATCCTGGGAGGACCACCAGTGGCGAAGGCGCCTCGCTAGAACGCGCCCGACGGTGAGGGATGAAAGCTAGGGGAGCGAACCGGATTAGATACCCGGGTAGTCCTAGCTGTAAACGATGTAGGCTCGATGTTGGGTTACCCACGTGGTAGCCCAGTGTCGCAGGGAAGCCGTTAAGCCTACCGCCTGGGGAGTACGGCCGCAAGGC
Mo0	26	3.98e-06	d:Archaea,p:Thaumarchaeota,c:pSL12,o:Unknown_Order_1002085,f:Unknown_Family_1002086;Other;Other;Other;Other;Other	TACCAGCTCCCCGAGTGGTCGGGACGGTTATTTGGCCTAAAGCATCCGTAGCCGGTCCTGTCCGTCTTCCGTTAAATCTAACGGCCCAACCGTTAGGCTGCGGAAGATACCGCAGGACTAGGGGACGGGAGAGGTGGACGGTACTCCAGGGGTAGGGGTAAAATCCTCTGATCCTTGGAAGACCACCAGCGGCGAAGGCGGTCCACCAGAACGTGCTCGACGGTGAGGGATGAAAGCTGGGGGAGCGAACCGGATTAGATACCCGGGTAGTCCCAGCTGTAAACGATGCGAGCTAGGTGACAGTATGGCTTAAGGGCCATGCTGCTGCCGCAGGGAAGCCGTTAAGCTCGCCGCCTGGGGAGTACGGACGCA
Mo0	27	0.000190667	d:Archaea,p:Thaumarchaeota,c:pSL12,o:Unknown_Order_1002085,f:Unknown_Family_1002086,g:Unknown_Genus_1000116;Other;Other;Other;Other;Other	TACCAGCTCCCCGAGTGGTCGGGACGGTTATTTGGCCTAAAGCATCCGTAGCCGGCCCTGTCCGTCTTCCGTTAAATCTAACGGCCCAACCGTTAGGCTGCGGAAGATACCACAGGGCTAGGGGGCGGGAGAGGTGGACGGTACTCCAAGGGTAGGGGTAAAATCCTCTGATCCTTGGAAGACCACCGGTGGCGAAGGCGGTCCACCAGAACGCGCCCGACGGTGAGGGATGAAAGCTGGGGGAGCGAACCGGATTAGATACCCGGGTAGTCCCAGCCGTAAACGATGCGAGCTAGGTGACAGAATGGCCTAAGAGCCATTCTGCTGCCGCAGGGAAGCCGTTAAGCTCGCCGCCTGGGGAGTACGGA
Mo0	28	1.74e-05	d:Archaea,p:Woesearchaeota__DHVEG_6_;Other;Other;Other;Other;Other	CACCAGCGCCACAAGTGGGGACCAGTTTTATTGGGCCTAAAGCGTCCGTAGCCGGATTAATAAATCTCTTGTGAAATTGTTGGGCTTAACCCAACAGCGTGCAGGAGACACTGTTAATCTTGAGACCGGGAGGAGTCAGAGGTATTTATGGGGGAGCGGTAAAATGCTATAATCCCATAAAGACCACCTGTGGCGAAGGCGTCTGACTAGAACGGGTCTGACGGTGAGGGACGAAAGCTGGGGGAGCGATCCGGATTAGATACCCGAGTAGTCCCAGCTGTAAACGCTGCGAGCTAGGTGTTGCATATTCCACGAGAATATGCAGTGTCGAAGTGAAGACGATAAGCTCGCCGCCTGGGTAGTACGGTCGCAAGA
Mo0	29	0.000539145	d:Archaea,p:Woesearchaeota__DHVEG_6_,c:Unknown_Class_1002110;Other;Other;Other;Other;Other	TCCCGGCAGTCCAAGTCGCAACCAACATTATTGGGTCTAAAACATCCGTAGCTTGCTTAATAAGTTTCTTGTGAAATCCGATATCTCAAGTATCGGGCGAGCAAGAAATACTGTTAAGCTAGGGATCGGGAGATGTAAGGAGTACGAATAGGGTAGCGGTAAAATGCGTTAATCCTATTTGGACTAACAATTGGCGAAGGCACCTTACAAGAACGAGTCCGACAGTGAGGGATGAAGGCTAGGGGCGCAAAAGGGATTAGATACCCCTGTAGTCCTAGCAGTAAACACTGCTCACTAAACATCGGGATCTCTTCGGGAGATTTCGGTGCTGAAGCGAAGGCGAAGAGTGAGCTACCTGGGAAGTATAGTCGCAAG
Mo0	30	0.000894095	d:Archaea,p:Woesearchaeota__DHVEG_6_,c:Unknown_Class_1002110,o:Unknown_Order_1002111;Other;Other;Other;Other;Other	TACTAGCGGTCCAAGTCGCAGCCACATTTATTGGGTCTAAAACATCCGTAGCTTGCCAAATAAGTTTCTTGTGAAATCCTAAATCTTAAGTTTAGGGCGGGCAAGAAAAACTATTTGGCTAGAGACCGGGAGATGTAGAAAGTATGTTCAAAGTAGCGGTAAAATGTGTTGATCTTGAACAGACTAACAATAGCGAAGGCATTCTACAAGAACGGTTCTGACAGTGAGGGATGAAGGCCAGGGGCGCAAAACGGATTAGATACCCGTGTAGTCCTGGCAGTAAACACTGCACACTAAACATCAGTACCTCCTCGAGAGGCATTGGTGCTGCAGCGAAGGCGAAGAGTGTGCTACCTGGGAAGTATAGTCGCAAGG
Mo0	31	1.89e-05	d:Archaea,p:Woesearchaeota__DHVEG_6_,c:Unknown_Class_1002110,o:Unknown_Order_1002111,f:Unknown_Family_1002112;Other;Other;Other;Other;Other	TCCCAGCAGTCCGAGTCGCAGCCACAATTGTTGGGTCTAAAACATCCGTAGCTTGCCTTGCAAGTCTCTTGTTAAATCGGGCCTCTCAAGGGTCCGGCTGCAAGAGATACTGCTTGGCTAGAGACCGGGGGACGTAAGGAGTACGAACAGAGTAGCGGTTAAATGTGTTGATCCTGTTCGGACTAACAACAGCGAAGGCACCTTACGATAACGGCTCTGACAGTGAGGGATGAAGGCTAGGGGCGCAAAGTGGATTAGATACCCATGTAGTCCTAGCAGTAAACCCTGCACACTAAACATCGGTGCCTCCTCGAGAGGCGTCGGTGCTGTAGCGAAGGCGAAGAGTGTGCTACCTGGGAAGTATAGCCGCAAGGC
Mo0	32	0.000553582	d:Archaea,p:Woesearchaeota__DHVEG_6_,c:Unknown_Class_1002110,o:Unknown_Order_1002111,f:Unknown_Family_1002112,g:Unknown_Genus_1000128;Other;Other;Other;Other;Other	TCCCAGCAGTCCAAGTCGCAGCCACATTTGTTGGGTCTAAAACATCCGTAGCTTGCCTATTAAGTCTCTTGTGAAATCAGGCCTTTGCAGGTCTGGCGGGCAAGAGATACTGTTAGGCTAGAGACCGGGAGACGTAAGGAGTATGTATAGGGTAGCGGTTAAATGTGTTGATCCTATACAGACTAACAATAGCGAAGGCACCTTACGAGAACGGATCTGACAGTGAGGGATGAAGGCTAGGGGCGCAAAGTGGATTAGATACCCATGTAGTCCTAGCAGTAAACACTGCACACTAAACATTGGGGCCTCTTCGGGAGGTCTCAGTGCTGTAGGGAAGCCGGAGAGTGTGCTACCTGGGAAGTATAGCCGCAAGGC
Mo0	33	0.326777635	d:Bacteria;Other;Other;Other;Other;Other	TACGTAGGGGGCGAGCGTTACCCGGAATCACTGGGCGTAAAGGGTGCGTAGGCGGCCGCGTGTGTCTGGCGTAAAATTCCACGGCTCAACTGTGGGTATGCGCTGGAAACTACGCGGCTTGGGTGCGGCAGAGGCAGACGGAACTGCTGGTGTAGGGGTGAAATCCGTAGATATCAGCAGGAACGCCGGTGGAGAAGTCGGTCTGCTGGGCCGTAACCGACGCTGAGGCACGAAAGCTAGGGGAGCGAACCGGATTAGATACCCGGGTAGTCCTAGCCGTAAACGATGCTCACTAGGTGTGGGGGCGGAAGCCTCCGTGCTGAAGCTAACGCGATAAGTGAGCCGCCTGGGGAGTACGCCCGCAAGGGTGA
Mo0	34	0.015014915	d:Bacteria,p:Acidobacteria;Other;Other;Other;Other;Other	AACGTAGGGGGCCAGCGTTGCTCGGAATTACTGGGCGTAAAGGGTCCGTAGGCGGTGCAGCAAGTCTGGAGTGAAATCCTGGGGCTTAACCCCAGGGCTGCTCCGGAAACTGCTGCGCTCGAGTGCGGGAGAGGCGAGTGGAATTCCCGGTGTAGCGGTGAAATGCGTAGAGATCGGGAGGAACACCGGAGGCGAAGGCGGCTCGCTGGACCGCGACTGACGCTGAGGGACGAAAGCGTGGGGAGCAAACAGGATTAGATACCCTGGTAGTCCACGCCCTAAACGATCAGGACTTGGCGTGTCTCGCGCGCGCGAGACGTGCCGAAGCTAACGCGTTAAGTCCTGCGCCTGGGGAGTACGGTCGCAAGGCTGAAA
Mo0	35	0.005587096	d:Bacteria,p:Acidobacteria,c:Acidobacteria;Other;Other;Other;Other;Other	TACGTAGGCAGCAAGCGTTGTTCGGAGTTACTGGGCGTAAAGCGTGCGTAGGCGGTTCCGTAAGTCCGGCGTGAAATCTCCCGGCTCAACCGGGAGGGGCCGCTGGATACTGCGGGGCTGGAGTGCGGGAGAGGAGAGCGGAATTCCCGGTGTAGCGGTGAAATGCGTAGATATCGGGAGGAACACCGGTGGCGAAGGCGGCTCTCTGGACCGTGACTGACGCTGAGGCACGAAAGCGTGGGGAGCAAACAGGATTAGATACCCTGGTAGTCCACGCCCTAAACGATGCACACTTGGTGTGGGCCATTCAGTTGGTCCGTGCCGGAGCTAACGCGTTAAGTGTGCCGCCTGGGGAGTACGGTCGCAAGGCTGAAA
Mo0	36	0	d:Bacteria,p:Acidobacteria,c:Acidobacteria,o:Acidobacteriales;Other;Other;Other;Other;Other	TACGAGGGGGGCAAGCGTTGTTCGGATTTATTGGGCGTAAAGGGTGCGTAGGCGGTTTGATAAGTCTGGTGTGAAATCTTTGGGCTCAACCCAAAGTCTGCACTAGAAACTGTCGGGCTTGAGTATGGGAGAGGTGAGTGGAATTTCCGGTGTAGCGGTGAAATGCGTAGATATCGGAAGGAACACCTGTGGCGAAAGCGGCTCACTGGACCATTACTGACGCTGATGCACGAAAGCTAGGGGAGCAAACAGGATTAGATACCCTGGTAGTCCTAGCCCTAAACGATGATTGTTTGATGTGGCAGGTACCCAATCCTGCCGTGTCGAAGCTAACGCGATAAACAATCCGCCTGGGGAGTACGGTCGCAAGGCTG
Mo0	37	0	d:Bacteria,p:Acidobacteria,c:Acidobacteria,o:Acidobacteriales,f:Acidobacteriaceae__Subgroup_1_;Other;Other;Other;Other;Other	TACGAGGGGGGCAAGCGTTGTTCGGAATTATTGGGCGTAAAGGGTGCGTAGGCGGTTTGGCAAGTCTCGTGTGAAATCTTCGGGCTCAACTCGAAGTCTGCACGAGAAACTGCCAGGCTTGAGTATGGGAGAGGTGAGTGGAATTCCTGGTGTAGCGGTGAAATGCGTAGATATCAGGAGGAACACCTGTGGCGAAAGCGGCTCACTGGACCATAACTGACGCTGATGCACGAAAGCTAGGGGAGCAAACAGGATTAGATACCCTGGTAGTCCTAGCCCTAAACGATGATCGCTTGGTGTGACGGGTACCCAATCCCGCCGTGCCGAAGCTAACGCGTTAAGCGATCCGCCTGGGGAGTACGGTCGCAAGGCTG
Mo0	38	2.19e-05	d:Bacteria,p:Acidobacteria,c:Acidobacteria,o:Subgroup_18;Other;Other;Other;Other;Other	TACGGAGGTGGCAAGCGTTGTTCGGAATTACTGGGCGTAAAGGGCGCGTAGGCGGCATGGCAAGTCAGGTGTGAAAGCCCTAGGCTTAACCTGGGAATTGCATCTGAAACTGCTGTGCTTGAGTCCTGGAGAGGATAGTGGAATTCCCAGTGTAGCGGTGAAATGCGTAGATATTGGGAGGAACACCGGTGGCGAAGGCGGCTATCTGGACAGTGACTGACGCTGAGGCGCGAAAGCTAGGGGAGCAAACGGGATTAGATACCCCGGTAGTCCTAGCTGTAAACGATGGGCACTTGGTGTCGGGGGTATTGAGTCCCTCGGTGCCGGAGTTAACACGTTAAGTGCCCCGCCTGGGGAGTACGGTCGCAAGACTG
Mo0	39	0.006797807	d:Bacteria,p:Acidobacteria,c:Acidobacteria,o:Subgroup_3;Other;Other;Other;Other;Other	TACGTAGGCAGCGAGCGTTGTTCGGAATTACTGGGCGTAAAGCGTGCGTAGGCGGTCGGCTAAGTTTGGTGTGAAATCTCCCGGCTCAACCGGGAGGGTGCGCCGAAAACTGGCCGGCTAGAGTGCGGGAGAGGGAAGTGGAATTCCTGGTGTAGCGGTGAAATGCGTAGATATCAGGAGGAACACCGGTGGTGAAGACGGCTTCCTGGACCGTGACTGACGCTGAGGCACGAAAGCGTGGGGAGCAAACAGGATTAGATACCCTGGTAGTCCACGCCCTAAACGATGCAGACTTGGTGTGCGCCCTTCATTGGGTGCGTGCCGTAGCTAACGCGTTAAGTCTGCCGCCTGGGGAGTACGGTCGCAAGGCTGA
Mo0	40	0.00072583	d:Bacteria,p:Acidobacteria,c:Acidobacteria,o:Subgroup_3,f:PAUC26f;Other;Other;Other;Other;Other	TACGTAGGCAGCAAGCGTTGTTCGGAGTTACTGGGCGTAAAGGGTGTGTAGGCGGTGCTCTAAGTTCGGTGTGAAATCTCCCGGCTCAACTGGGAGGGTGCGCCGAATACTGGAGTGCTCGAGCGCGGGAGAGGAAAGCGGAATTCCTGGTGTAGCGGTGAAATGCGTAGATATCAGGAGGAACACCGGTGGTGAAGACGGCTTTCTGGACCGCTGCTGACGCTGAGACACGAAAGCGTGGGGAGCAAACAGGATTAGATACCCTGGTAGTCCACGCCCTAAACGATGCATACTTGGTGTGGGCCGTTCAGTCGGTCCGTGCCGTAGCTAACGCGTTAAGTATGCCGCCTGGGGAGTACGGTCGCAAGGCTGAAA
Mo0	41	8.06e-05	d:Bacteria,p:Acidobacteria,c:Acidobacteria,o:Subgroup_3,f:PAUC26f,g:Unknown_Genus_1000155;Other;Other;Other;Other;Other	TACGTAGGCAGCGAGCGTTGTTCGGAGTTACTGGGCGTAAAGCGTGTGTAGGCGGTTTCGCAAGTCCGGTGTGAAATCTCCCGGCTTAACTGGGAGGGTGCGCTGGAAACTGCGAGGCTTGAGCGCGGGAGAGGGAGGTGGAATTCCCGGTGTAGCGGTGAAATGCGTAGATATCGGGAGGAACACCGGTGGTGAAGACGGCCTCCTGGACCGCAGCTGACGCTGAGACACGAAAGCGTGGGGAGCAAACAGGATTAGATACCCTGGTAGTCCACGCCCTAAACGATGCACACTTGGTGTGGGCCGTTCATTCGGTCCGTGCCGGAGCTAACGCGTTAAGTGTGCCGCCTGGGGAGTACGGTCGCAAGGCTGAAA
Mo0	42	0	d:Bacteria,p:Acidobacteria,c:Acidobacteria,o:Subgroup_3,f:Unknown_Family_357,g:Bryobacter;Other;Other;Other;Other;Other	TACGTAGGCAGCAAGCGTTGTTCGGAATTACTGGGCGTAAAGGGTGCGTAGGCGGTGCTCTAAGTTTGGTGTGAAATCTCCCGGCTTAACTGGGAGGGTGCGCCGAAGACTGGAGTGCTTGAGTGCGGGAGAGGAAAGCGGAATTCCTGGTGTAGCGGTGAAATGCGTAGAGATCAGGAGGAACACCTGCGGTGTAGACGGCTTTCTGGACCGTAACTGACGCTGAGGCACGAAAGCGTGGGTAGCAAACAGGATTAGATACCCTGGTAGTCCACGCCCTAAACGATGCATACTTGGTGTGGGTTCTTCACTGGATCCGTGCCGGAGTTAACGCGTTAAGTATGCCGCCTGGGGAGTACGGTCGCAAGGCT
Mo0	43	0	d:Bacteria,p:Acidobacteria,c:Acidobacteria,o:Subgroup_4;Other;Other;Other;Other;Other	TACGGGGGGGGCAAGCGTTGTTCGGAATTACTGGGCGTAAAGGGCGCGTAGGCGGCTCTTCAAGTCAGTCGTGAAATCTCCGGGCTTAACCCGGAAGGGTCGATTGATACTGTCGAGCTGGAGTGCGGAAGAGGCCACCGGAATTCCGTGTGTAGCGGTGAAATGCGTAGATATACGGAGGAACACCTGCGGCGAAGGCGGGTGGCTGGGCCGACACTGACGCTGAGGCGCGAAAGCTAGGGGAGCAAACAGGATTAGATACCCTGGTAGTCCTAGCCTTAAACGATGCTGACTTGGTGTCCCGGGTTTTTAAGTCCCGGGGTGCTGAAGCTAACGCGATAAGTCAGCCGCCTGGGGAGTACGGTCGCAAG
Mo0	44	7.47e-05	d:Bacteria,p:Acidobacteria,c:Acidobacteria,o:Subgroup_4,f:11_24,g:Unknown_Genus_1000159;Other;Other;Other;Other;Other	TACGTAGGGGGCAAGCGTTGTTCGGAATTACTGGGCGTAAAGGGCGCGTAGGCGGCTCTTCAAGTCGGGCGTGAAATCTCCGGGCTTAACCCGGAAGGGTCGTCCGATACTGTTGAGCTAGAGTGTGGAAGAGGCTACTGGAATTCCGTGTGTAGCGGTGAAATGCGTAGATATACGGAGGAACACCGGAGGCGAAGGCGGGTAGCTGGGCCAACACTGACGCTGAGGCGCGAAAGCTAGGGGAGCAAACGGGATTAGATACCCCGGTAGTCCTAGCCTTAAACGATGCTGACTTGGTGTCTCGGGTTTTTATTCCCGGGGTGCCGGAGCTAACGCGTTAAGTCAGCCGCCTGGGGAGTACGGTCGCAAGGCTGA
Mo0	45	0	d:Bacteria,p:Acidobacteria,c:Acidobacteria,o:Subgroup_4,f:Unknown_Family_365,g:Blastocatella;Other;Other;Other;Other;Other	TACGTAGGGAGCAAGCGTTGTTCGGATTTACTGGGCGTAAAGGGCGCGTAGGCGGCGCGGTAAGTCACTTGTGAAATCTCTGAGCTTAACTCAGAACGGCCAAGTGATACTGCTGTGCTAGAGTGCGGAAGAGGCAACCGGAATTCTTGGTGTAGCGGTGAAATGCGTAGATATCAAGAGGAACACCTGAGGCGAAGGCGGGTTGCTGGGCCGACACTGACGCTGATGCGCGAAAGCCAGGGGAGCAAACGGGATTAGATACCCCGGTAGTCCTGGCCCTAAACGATGAATACTTGGTGTCTGGAGTTTCAATGCTCCGGGTGCCGTCGCTAACGTTTTAAGTATTCCGCCTGGGGAGTACGCTCGCAAGA
Mo0	46	0.001281901	d:Bacteria,p:Acidobacteria,c:Acidobacteria,o:Subgroup_4,f:Unknown_Family_365,g:Candidatus_Chloracidobacterium;Other;Other;Other;Other;Other	TACGTAGGGGGCAAGCGTTGTTCGGATTTACTGGGCGTAAAGGGCGCGTAGGCGGCGCGTAAAGTCGGACATGAAATCATTGGGCTTAACCCAATGGCTGTGCCCGATACTTACGTGCTTGGAGTGCGGGAGAGGCAATCGGAATTCTCGGTGTAGCGGTGAAATGCGTAGATATCGAGAGGAACTCCGGTGACGAAGGTGGGTTGCTGGACCGACACTGACGCTGAGGCGCGAAAGCTAGGGGAGCAAACGGGATTAGATACCCCGGTAGTCCTAGCCCTAAACGATGAATACTTGGTGTGCGAGTTGTTTAGTACTCGCGTGCCGTAGCTAACGCGATAAGTATTCCGCCTGGGGAGTATGATCGCAAGATTG
Mo0	47	0	d:Bacteria,p:Acidobacteria,c:Acidobacteria,o:Subgroup_4,f:Unknown_Family_365,g:Pyrinomonas;Other;Other;Other;Other;Other	TACGTAGGGGGCAAGCGTTGTTCGGATTTACTGGGCGTAAAGCGCGCGTAGGCGGCACTGCAAGTCACTTGTGAAATCTCCGGGCTTAACCCGGTAGGGGCCAAGTGATACTGCAGAGCTAGAGTGCGGAAGAGGCAGCTGGAATTCTCGGTGTAGCGGTGAAATGCGTAGATATCGAGAGGAACACCGGTGGCGAAGGCGGGCTGCTGGGCCGACACTGACGCTGAGGCGCGAAAGCTAGGGGAGCAAACAGGATTAGATACCCTGGTAGTCCTAGCCCTAAACGATGGATGCTTGGTGTTCGGGGTTCTTTAGTCCCCGAGTGCCGCAGCTAACGCGGTAAGCATCCCGCCTGGGGAGTACGGTCG
Mo0	48	0.000285254	d:Bacteria,p:Acidobacteria,c:Acidobacteria,o:Subgroup_6;Other;Other;Other;Other;Other	TACGGGGGGGGCGAGCGTTGTTCGGAATTACTGGGCGTAAAGGGTCCGTAGGCGGCCGGCCCAGTCGGACGTGAAATCCCCCGGCTCAACCGGGGAATGGCGTCCGATACTAGTCGGCTCGAGTGCGGGAGAGGGACGTGGAATTCCCGGTGTAGCGGTGAAATGCGTAGATATCGGGAGGAACACCGGTGGCGAAGGCGGCGTCCTGGACCGTGACTGACGCTGAGGGACGAAAGCCAGGGGAGCAAACGGGATTAGATACCCCGGTAGTCCTGGCCCTAAACGATGAATGCTTGGTGTGGCGGGTATCGATCCCTGCCGTGCCGGAGCTAACGCATTAAGCATTCCGCCTGGGGAGTACGGTCGCAAGGCTGA
Mo0	49	0.000471441	d:Bacteria,p:Acidobacteria,c:Acidobacteria,o:Subgroup_6,f:Unknown_Family_1002141,g:Unknown_Genus_1000164;Other;Other;Other;Other;Other	TACGGGGGGGGCGAGCGTTGTTCGGAATTACTGGGCGTAAAGGGCGCGTAGGCGGCCGGCTCAGTCAGACGTGAAATCCCTCGGCTCAACCGGGGAACTGCGTCTGATACTGGCTGGCTCGAATCCGGGAGAGGGAAGTGGAATTCCAGGTGTAGCGGTGAAATGCGTAGATATCTGGAGGAACACCGGTGGCGAAGGCGGCTTCCTGGACCGGTATTGACGCTGAGGCGCGAAAGCCAGGGGAGCAAACGGGATTAGATACCCCGGTAGTCCTGGCCCTAAACGATGAATGCTTGGTGTGGCGGGTATCGATCCCTGCCGTGCCGAAGCTAACGCATTAAGCATTCCGCCTGGGGAGTACGGTCGCAAGGCTGA
Mo0	50	1.69e-05	d:Bacteria,p:Acidobacteria,c:Holophagae,o:Subgroup_10;Other;Other;Other;Other;Other	TACAGAGGGGGCAAGCGTTATTCGGAATTATTGGGCGTAAAGGGCGCGTAGGCGGCCACGCAAGTCTGGGGTGAAATCCCTCGGCTCAACCGAGGAACTGCCCTGGAAACTGCGAGGCTCGAGGCCGGGAGAGGGTAGTGGAATTCCCAGTGTAGCGGTGAAATGCGTAGATACTGGGAGGAACACCGGTGGCGAAGGCGGCTACCTGGACCGGTTCTGACGCTGAGGCGCGAAAGCGTGGGGAGCAAACAGGATTAGATACCCTGGTAGTCCACGCCCTAAACGATGGGTACTCGGTGTCGCGGGTATCGACCCCTGCGGTGCCTAAGCTAACGCGTTAAGTACCCCGCCTGGGGAGTACGGTCGCAAGGC
Mo0	51	5.03e-05	d:Bacteria,p:Acidobacteria,c:Subgroup_22,o:Unknown_Order_1002151;Other;Other;Other;Other;Other	TACGGAGGGGGCCAGCGTTGCTCGGAATTACTGGGCGTAAAGGGCGCGTAGGCGGCCGCGCAAGTCGGAGGTGAAATCCCCCGGCTCAACCGGGGAATTGCCTCCGATACTGCGTGGCTCGAGTCCCGGAGAGGGTGGTGGAATTCCCAGTGTAGCGGTGAAATGCGTAGATACTGGGAGGAACACCGGTGGCGAAGGCGGCCACCTGGACGGGTACTGACGCTGAGGCGCGAAAGCTAGGGGAGCAAACAGGATTAGATACCCTGGTAGTCCTAGCCGTAAACGATGGGCACTTGGTGTTGCGGGTATCGACCCCCGCAGTGCCGAAGCTAACGCGTTAAGTGCCCCGCCTGGGGAGTACGGTCGCAAGGCTGA
Mo0	52	8.06e-05	d:Bacteria,p:Actinobacteria;Other;Other;Other;Other;Other	GACGTAGGGGGCGAGCGTTGTCCGGAATTACTGGGCGTAAAGAGCTCGTAGGCGGCCTGTTAAGTCGGATGTGAAAGCCCCCGGCTCAACCGGGGAATTGCATCCGATACTGGCAGGCTAGAGTCTGGTAGAGGGAGGTGGAATTCCCGGTGTAGCGGTGAAATGCGCAGATATCGGGAGGAACACCGGTGGCGAAGGCGGCCTCCTGGGCCATGACTGACGCTGAGGAGCGAAAGCTGGGGGAGCGAACAGGATTAGATACCCTGGTAGTCCCAGCCGTAAACGATGGGCACTAGGTGTGGGGGGTTACCATACCCTCCGTGCCGAAGCTAACGCATTAAGTGCCCCGCCTGGGGAGTACGGCCGCAAGG
Mo0	53	2.84e-05	d:Bacteria,p:Actinobacteria,c:Acidimicrobiia;Other;Other;Other;Other;Other	CACGTAGGGGGCGAGCGTTGTCCGGAATCACTGGGCGTAAAGAGCTCGTAGGCGGCTCGGTAAGTCGGGCGTGAAAATCCAGGGCTCAACTCTGGAACGCCGCTCGATACTGCCGTGGCTAGAGTCCGGTAGAGGAGCGTGGAATTCCCGGTGTAGCGGTGAAATGCGCAGATATCGGGAGGAACACCGATGGCGAAGGCAGCGCTCTGGGCCGGAACTGACGCTGAGGAGCGAAAGCGTGGGGAGCGAACAGGATTAGATACCCTGGTAGTCCACGCCGTAAACGTTGGGCACTAGGTGTGGGGCGTAGTGAAGCGCTCCGTGCCGAAGCTAACGCATTAAGTGCCCCGCCTGGGGAGTACGGCCGCAAGGC
Mo0	54	3.78e-05	d:Bacteria,p:Actinobacteria,c:Acidimicrobiia,o:Acidimicrobiales;Other;Other;Other;Other;Other	TACGTAGGGGCCAAGCGTTGTCCGGATTTATTGGGCGTAAAGAGCTCGTAGGCGGTTCGGTAAGTCAGGTGTGAAATCTCTCCGCTCAACGGAGAGGGGTCACCTGATACTGCCGTGACTCGAGTCCGGTAGAGGAGTGTGGAATTCCCGGTGTAGCGGTGAAATGCGCAGATATCGGGAGGAACACCAATGGCGAAGGCAGCACTCTGGGCCGGTACTGACGCTGAGGAGCGAAAGCGTGGGGAGCGAACAGGATTAGATACCCTGGTAGTCCACGCCGTAAACGTTGGGCACTAGGTGTGGGGCTCTATCGACGGGCTCCGTGCCGTAGCTAACGCATTAAGTGCCCCGCCTGGGGAGTACGGCCGCAA
Mo0	55	0	d:Bacteria,p:Actinobacteria,c:Acidimicrobiia,o:Acidimicrobiales,f:Acidimicrobiaceae,g:Illumatobacter;Other;Other;Other;Other;Other	CACGTAGGCACCAAGCGTTGTCCGGATTTATTGGGCGTAAAGAGCTCGTAGGCGGTTCAGTAAGTCGGGTGTGAAAACTCTGGGCTCAACCCAGAGACGCCACCCGATACTGCTGTGACTTGAGTACGGTAGGGGAGCGGGGAATTCCTGGTGTAGCGGTGAAATGCGCAGATATCAGGAGGAACACCAGTGGCGAAGGCGCCGCTCTGGGCCGAAACTGACGCTGAGGAGCGAAAGCGTGGGTAGCAAACAGGATTAGATACCCTGGTAGTCCACGCCGTAAACGTTGGGCACTAGGTGTGGGTCTCAACCAACGAGATCCGCGCCGTCGCTAACGCATTAAGTGCCCCGCCTGGGGAGTACGGTCGCAA
Mo0	56	0	d:Bacteria,p:Actinobacteria,c:Acidimicrobiia,o:Acidimicrobiales,f:Acidimicrobiales_Incertae_Sedis_410,g:Candidatus_Microthrix;Other;Other;Other;Other;Other	TACGTAGGGGGCAAGCGTTGTCCGGATTCATTGGGCGTAAAGAGCTCGTAGGCGGTTCAGTAAGTCGGGTGTGAAAGCTCCGAGCTCAACTCGGAGAGGCCACCCGATACTGCTGTGACTTGAGTCCAGTAGAGGAGCGTGGAACTCCTGGTGTAGCGGTGGAATGCGCAGATATCAGGAAGAACACCTGCAGCGAAGGCGGCGCTCTGGGCTGGAACTGACGCTGAGGAGCGAAAGCGTGGGTAGCAAACAGGATTAGATACCCTGGTAGTCCACGCCGTAAACGTTGGGCACTAGGTGTGGGGAGCCGTCAACGCTCTCCGTGCCGTAGCTAACGCATTAAGTGCCCCGCCTGGGGAGTACGGCCGCAA
Mo0	57	0	d:Bacteria,p:Actinobacteria,c:Acidimicrobiia,o:Acidimicrobiales,f:Iamiaceae,g:Iamia;Other;Other;Other;Other;Other	CACGTAGGGGGCAAGCGTTGTCCGGATTTATTGGGCGTAAAGAGCTCGTAGGTGGCTGAGTAAGTCGGAAGTCAAATCCCCAGGCTCAACCTGGGTTCGCTTCCGATACTGCTCTGGCTAGAGTCCGGTAGGGGAGCGTGGAATTCCTGGTGTAGCGGTGAAATGCGCAGATATCAGGAGGAACACCAGCGGCGAAGGCGGCGCTCTGGGCCGGTACTGACACTGAGGAGCGAAAGCGTGGGTAGCAAACAGGATTAGATACCCTGGTAGTCCACGCCGTAAACGTTGGGCACTAGGTGTGGGACCTATTCAACGGGTTCCGTGCCGTAGCTAACGCATTAAGTGCCCCGCCTGGGGAGTACGGCCGCAAG
Mo0	58	0	d:Bacteria,p:Actinobacteria,c:Acidimicrobiia,o:Acidimicrobiales,f:OM1_clade,g:Unknown_Genus_1000184;Other;Other;Other;Other;Other	TACGTAGGGGGCGAGCGTTGTCCGGAATCATTGGGCGTAAAGAGCTCGTAGGCGGCTCAGTAAGTCGGCTGTGAAATCCCGAGGCTCAACCTCGGAACTGCAGTCGATACTGCTGTGGCTAGAGTCCGGTAGAGGAGAGTGGAATTCCCGGTGTAGCGGTGGAATGCGCAGATATCGGGAGGAACACCAGTGGCGAAGGCGGCTCTCTGGGCCGGTACTGACGCTGAGGAGCGAAAGCGTGGGGAGCAAACAGGATTAGATACCCTGGTAGTCCACGCCGTAAACGTTGGGCACTAGGCGTGGTGGTCCGATCAACGACTGCCGTGCCGAAGCTAACGCATTAAGTGCCCCGCCTGGGGAGTACGGCC
Mo0	59	0	d:Bacteria,p:Actinobacteria,c:Acidimicrobiia,o:Acidimicrobiales,f:Unknown_Family_1002159;Other;Other;Other;Other;Other	TACGTAGGGTGCAAGCGTTGTCCGGATTTATTGGGCGTAAAGAGCTCGTAGGTGGTTTGATAAGTCGGATGTGAAACCCCCAGGCTTAACCTGGGGCCGCCATTCGATACTGTCATGACTGGAGTCCGGTAGGGGACCATGGAATTCCTGGTGTAGCGGTGAAATGCGCAGATATCAGGAGGAACACCAGCAGCGAAGGCGGTGGTCTGGGCCGGTACTGACACTGAGGAGCGAAAGCGTGGGGAGCGAACAGGATTAGATACCCTGGTAGTCCACGCCGTAAACGTTGGGCACTAGGTGTGGGGCCTTTTCAACGGGTTCCGTGCCGCAGCTAACGCATTAAGTGCCCCGCCTGGGGAGTACGGCCGCAAGGC
Mo0	60	1.05e-05	d:Bacteria,p:Actinobacteria,c:Acidimicrobiia,o:Acidimicrobiales,f:Unknown_Family_1002159,g:Unknown_Genus_1000186;Other;Other;Other;Other;Other	CACGTAGGGGGCGAGCGTTGTCCGGATTTATTGGGCGTAAAGAGCTCGTAGGCGGTTTCGTAAGTCGGGTGTGAAAACTCCAGGCTCAACCTGGAGACGCCACCCGATACTGCGATGACTAGAGTCCGGTAGGGGAGTGTGGAATTCCTGGTGTAGCGGTGAAATGCGCAGATATCAGGAGGAACACCAACGGCGAAGGCAGCACTCTGGGCCGGAACTGACGCTGAGGAGCGAAAGCGTGGGTAGCGAACAGGATTAGATACCCTGGTAGTCCACGCCGTAAACGTTGGGCACTAGGTGTGGGGTCTCTCCAACGGACTCCGTGCCGTAGCTAACGCATTAAGTGCCCCGCCTGGGGAGTACGGCCGCAA
Mo0	61	0	d:Bacteria,p:Actinobacteria,c:Actinobacteria;Other;Other;Other;Other;Other	TACGTAGGGTGCAAGCGTTGTCCGGAATTATTGGGCGTAAAGGGCTCGTAGGCGGTTGGTTGCGCCTGTCGTGAAATCCTCTGGCTTAACTGGAGGCGTGCGGTGGGTACGGGCTGACTGGAATGCGGTAGGGGAGACTGGAATTCCTGGTGTAGCGGTGGAATGCGCAGATATCAGGAGGAACACCGATGGCGAAGGCAGGTCTCTGGGCCGTTATTGACGCTGAGGAGCGAAAGCGTGGGGAGCGAACAGGATTAGATACCCTGGTAGTCCACGCTGTAAACGTTGAGTATTAGGTGTCTGGCTTGTTTCCACGAGTTGGGTGCCGTCGCTAACGCATTAAATACTCCGCCTGGGGAGTACGGCCGCAAGGCT
Mo0	62	0	d:Bacteria,p:Actinobacteria,c:Actinobacteria,o:Actinomycetales,f:Actinomycetaceae,g:Actinomyces;Other;Other;Other;Other;Other	TACGTAGGGCGCGAGCGTTGTCCGGAATTATTGGGCGTAAAGAGCTCGTAGGCGGCTGGTCGCGTCTGTCGTGAAATCCTCTGGCTTAACTGGGGGCTTGCGGTGGGTACGGGCCGGCTTGAGTGCGGTAGGGGAGACTGGAACTCCTGGTGTAGCGGTGGAATGCGCAGATATCAGGAAGAACACCGGTGGCGAAGGCGGGTCTCTGGGCCGTTACTGACGCTGAGGAGCGAAAGCGTGGGGAGCGAACAGGATTAGATACCCTGGTAGTCCACGCCGTAAACGTTGGGCACTAGGTGTGGGGGGCCTTTTCCGGGTCTTCCGCGCCGTAGCTAACGCATTAAGTGCCCCGCCTGGGGAGTACGGCC
Mo0	63	4.98e-07	d:Bacteria,p:Actinobacteria,c:Actinobacteria,o:Corynebacteriales,f:Corynebacteriaceae,g:Corynebacterium_1;Other;Other;Other;Other;Other	TACGTAGGGTGCGAGCGTTGTCCGGAATTACTGGGCGTAAAGGGCTCGTAGGTGGTTTGTCGCGTCGTCTGTGAAATTCTGGGGCTTAACTCCGGGCGTGCAGGCGATACGGGCATAACTTGAGTGCTGTAGGGGTAACTGGAATTCCTGGTGTAGCGGTGAAATGCGCAGATATCAGGAGGAACACCGATGGCGAAGGCAGGTTACTGGGCAGTTACTGACGCTGAGGAGCGAAAGCATGGGTAGCGAACAGGATTAGATACCCTGGTAGTCCATGCCGTAAACGGTGGGCGCTAGGTGTGAGGGTCTTTCTACGACTTTCGTGCCGTAGCTAACGCATTAAGCGCCCCGCCTGGGGAGTACGGCCG
Mo0	64	0	d:Bacteria,p:Actinobacteria,c:Actinobacteria,o:Corynebacteriales,f:Corynebacteriaceae,g:uncultured_451;Other;Other;Other;Other;Other	TACGTAGGGTGCGAGCGTTGTCCGGAATTACTGGGCGTAAAGAGCTCGTAGGCGGTTTGTCACGTCGTCTGTGAAATCCTAGGGCTTAACCCTGGACGTGCAGGCGATACGGGCTGACTTGAGTACTACAGGGGAGACTGGAATTTCTGGTGTAGCGGTGGAATGCACAGATATCAGGAAGAACACCGATGGCGAAGGCAGGTCTCTGGGTAGTAACTGACGCTGAGGAGCGAAAGCATGGGTAGCGAACAGGATTAGATACCCTGGTAGTCCATGCCGTAAACGGTGGGCGCTAGGTGTGGGGTTCCTTCCACGGGCTCCGCGCCGTAGCTAACGCATTAAGCGCCCCGCCTGGGGAGTACGGCCGCAAGGCTA
Mo0	65	0	d:Bacteria,p:Actinobacteria,c:Actinobacteria,o:Corynebacteriales,f:Mycobacteriaceae,g:Mycobacterium;Other;Other;Other;Other;Other	TACGTAGGGTGCGAGCGTTGTCCGGAATTACTGGGCGTAAAGAGCTCGTAGGTGGTTTGTCGCGTTGTCCGTGAAATTCCCTGGCTTAACTGGGGGCGTGCGGGCGATACGGGCAGACTGGAGTACTGCAGGGGAGACTGGAATTCCTGGTGTAGCGGTGGAATGCGCAGATATCAGGAGGAACACCGGTGGCGAAGGCGGGTCTCTGGGCAGTAACTGACGCTGAGGAGCGAAAGCGTGGGGAGCGAACAGGATTAGATACCCTGGTAGTCCACGCCGTAAACGGTGGGTACTAGGTGTGGGTTTCCTTCCTTGGGATCCGTGCCGTAGCTAACGCATTAAGTACCCCGCCTGGGGAGTACGGCCGCAAGGCT
Mo0	66	0	d:Bacteria,p:Actinobacteria,c:Actinobacteria,o:Corynebacteriales,f:Nocardiaceae,g:Gordonia;Other;Other;Other;Other;Other	TACGTAGGGTGCGAGCGTTGTCCGGAATTACTGGGCGTAAAGAGCTCGTAGGCGGTTTGTCGCGTCGTCTGTGAAATTCTGCAACTCAATTGCAGGCGTGCAGGCGATACGGGCAGACTTGAGTACTACAGGGGAGACTGGAATTCCTGGTGTAGCGGTGAAATGCGCAGATATCAGGAGGAACACCGGTGGCGAAGGCGGGTCTCTGGGTAGTAACTGACGCTGAGGAGCGAAAGCGTGGGTAGCGAACAGGATTAGATACCCTGGTAGTCCACGCCGTAAACGGTGGGTACTAGGTGTGGGTTCCTTTTCACGGGATCCGTGCCGTAGCTAACGCATTAAGTACCCCGCCTGGGGAGTACGGCCGCAAGGCT
Mo0	67	0	d:Bacteria,p:Actinobacteria,c:Actinobacteria,o:Corynebacteriales,f:Nocardiaceae,g:Rhodococcus;Other;Other;Other;Other;Other	TACGTAGGGTGCGAGCGTTGTCCGGAATTACTGGGCGTAAAGAGCTCGTAGGCGGTTTGTCGCGTCGTCCGTGAAAACTTGGGGCTCAACCCCAAGCTTGCGGGCGATACGGGCAGACTTGAGTACTGCAGGGGAGACTGGAATTCCTGGTGTAGCGGTGAAATGCGCAGATATCAGGAGGAACACCGGTGGCGAAGGCGGGTCTCTGGGCAGTAACTGACGCTGAGGAGCGAAAGCGTGGGTAGCGAACAGGATTAGATACCCTGGTAGTCCACGCCGTAAACGGTGGGCGCTAGGTGTGGGTTTCCTTCCACGGGATCCGTGCCGTAGCTAACGCATTAAGCGCCCCGCCTGGGGAGTACGGCCGCAAGGCTA
Mo0	68	0	d:Bacteria,p:Actinobacteria,c:Actinobacteria,o:Corynebacteriales,f:Segniliparaceae,g:Segniliparus;Other;Other;Other;Other;Other	TACGTAGGGTGCGAGCGTTGTTCGGAATTACTGGGCGTAAAGAGCTCGTAGGCGGACTGTCGCGTCGCCTGTGAAAGCCCGTGGCTCAACCACGGGTCTGCAGGCGATACGGGCAGACTAGAGTACTGCAGGGGAGACTGGAATTCCTGGTGTAGCGGTGGAATGCGCAGATATCAGGAGGAACACCGGTGGCGAAGGCGGGTCTCTGGGCAGTAACTGACGCTGAGGAGCGAAAGCGTGGGGAGCGAACAGGATTAGATACCCTGGTAGTCCACGCTGTAAACGGTGGGCGCTAGGTGTGGGTTTCCTTCCATGAAATCCGTGCCGTAGCTAACGCATTAAGCGCCCCGCCTGGGGAGTACGGCCGCAAG
Mo0	69	0	d:Bacteria,p:Actinobacteria,c:Actinobacteria,o:Frankiales,f:Acidothermaceae;Other;Other;Other;Other;Other	TACGTAGGGCGCAAGCGTTGTCCGGAATTATTGGGCGTAAAGAGCTCGTAGGCGGCTTGTTACGTCTGCTGTGAAATCCCGGGGCTTAACCCCGGGCGTGCAGTGGATACGGGCTAGCTAGAGGCAGGCAGGGGAGAACGGAATTCCTGGTGTAGCGGTGAAATGCGCAGATATCAGGAGGAACACCGGTGGCGAAGGCGGTTCTCTGGGCCTGTTCTGACGCTGAGGAGCGAAAGCGTGGGGAGCAAACAGGATTAGATACCCTGGTAGTCCACGCCGTAAACGTTGGGCGCTAGGTGTGGGTCCCTTCCACGGGGTCTGTGCCGCAGCTAACGCATTAAGCGCCCCGCCTGGGGAGTACGGCCGCAAGGCTA
Mo0	70	0	d:Bacteria,p:Actinobacteria,c:Actinobacteria,o:Frankiales,f:Acidothermaceae,g:Acidothermus;Other;Other;Other;Other;Other	CACGTAGGGCGCAAGCGTTGTCCGGAATCATTGGGCGTAAAGAGCTCGTAGGTGGTTTGTCACGTCTGCTGTGAAAACTCGGGGCTTAACCCCGAGCTTGCAGTGGATACGGGCAGACTAGAGGTAGGTAGGGGAGAATGGAATTCCCGGTGTAGCGGTGAAATGCGCAGATATCGGGAGGAACACCGGTGGCGAAGGCGGTTCTCTGGGCCTTACCTGACACTGAGGAGCGAAAGCGTGGGGAGCGAACAGGATTAGATACCCTGGTAGTCCACGCCGTAAACGTTGGGCGCTAGGTGTGGGGTCCTTCCACGGATTCCGTGCCGCAGCTAACGCATTAAGCGCCCCGCCTGGGGAGTACGGCCGCAAGGCTA
Mo0	71	0	d:Bacteria,p:Actinobacteria,c:Actinobacteria,o:Frankiales,f:Frankiaceae,g:Jatrophihabitans;Other;Other;Other;Other;Other	TACGTAGGGTGCAAGCGTTGTCCGGAATTATTGGGCGTAAAGAGCTCGTAGGCGGTTAGTCACGTCGGCTGTGAAAACCTGGGGCTCAACCCCGGGCCTGCAGCCGATACGGGCTAACTAGAGTTCGGCAGGGGAGACTGGAATTCCTGGTGTAGCGGTGAAATGCGCAGATATCAGGAGGAACACCGGTGGCGAAGGCGGGTCTCTGGGCCGATACTGACGCTGAGGAGCGAAAGCGTGGGGAGCAAACAGGATTAGATACCCTGGTAGTCCACGCCGTAAACGTTGGGCGCTAGGTGTGGGCCTCATTCCACGAGGTCTGTGCCGCAGCTAACGCATTAAGCGCCCCGCCTGGGGAGTACGGCCGCAAGGCT
Mo0	72	0	d:Bacteria,p:Actinobacteria,c:Actinobacteria,o:Frankiales,f:Geodermatophilaceae,g:Geodermatophilus;Other;Other;Other;Other;Other	TACGTAGGGTGCAAGCGTTGTCCGGAATTATTGGGCGTAAAGAGCTCGTAGGCGGTTCGTCGCGTCGGCTGTGAAAACCTGAGGCTCAACCTCAGGCCTGCAGTCGATACGGGCGGACTTGAGTTCGGCAGGGGAGACTGGAATTCCTGGTGTAGCGGTGAAATGCGCAGATATCAGGAGGAACACCGGTGGCGAAGGCGGGTCTCTGGGCCGAAACTGACGCTGAGGAGCGAAAGCGTGGGGAGCGAACAGGATTAGATACCCTGGTAGTCCACGCCGTAAACGTTGGGCGCTAGGTGTGGGGGCCATTCCACGGTCTCCGTGCCGCAGCTAACGCATTAAGCGCCCCGCCTGGGGAGTACGGCCGCAAG
Mo0	73	0	d:Bacteria,p:Actinobacteria,c:Actinobacteria,o:Frankiales,f:Geodermatophilaceae,g:uncultured_488;Other;Other;Other;Other;Other	TACGTAGGGTGCAAGCATTGTCCGGATTTATTGGGCGTAAAGAGCTCGTAGGCGGCTTGTCACGTCGGATGTGAAAACTCGGGGCTCAACCCCGAGCCTGCATTCGATACGGGCTAGCTAGAGTGTTGCAGGGGAGACTGGAATTCCTGGTGTAGCGGTGAAATGCGCAGATATCAGGAGGAACACCGGTGGCGAAGGCGGGTCTCTGGGCAACTACTGACGCTGAGGAGCGAAAGCGTGGGGAGCGAACAGGATTAGATACCCTGGTAGTCCACGCCGTAAACGTTGGGCGCTAGGTGTGGGGAACCTTCCACGTTCTCCGTGCCGTAGCTAACGCATTAAGCGCCCCGCCTGGGGAGTACGGCCGCAAG
Mo0	74	0	d:Bacteria,p:Actinobacteria,c:Actinobacteria,o:Frankiales,f:Nakamurellaceae,g:Nakamurella;Other;Other;Other;Other;Other	TACGTAGGGTGCAAGCGTTGTCCGGAATTATTGGGCGTAAAGAGCTCGTAGGCGGTCTGTCGCGTCGAATGTGAAAACCCGGGGCTCAACCCCGGGCCTGCATTCGATACGGGCAGACTAGAGTTCGGTAGGGGAGACTGGAATTCCTGGTGTAGCGGTGAAATGCGCAGATATCAGGAGGAACACCGGTGGCGAAGGCGGGTCTCTGGGCCGATACTGACGCTGAGGAGCGAAAGCGTGGGGAGCAAACAGGATTAGATACCCTGGTAGTCCACGCCGTAAACGTTGGGCGCTAGGTGTGGGGGTCCTTCCACGACCTCCGTGCCGCAGCTAACGCATTAAGCGCCCCGCCTGGGGAGTACGGCCGCAAGGCT
Mo0	75	0	d:Bacteria,p:Actinobacteria,c:Actinobacteria,o:Frankiales,f:Sporichthyaceae,g:Sporichthya;Other;Other;Other;Other;Other	TACGTAGGGTGCAAGCGTTGTCCGGATTTATTGGGCGTAAAGAGCTCGTAGGCGGCTCGTCGCGTCGGATGTGAAAACTCGGGGCTTAACTCCGAGCCTGCATTCGATACGGGCGAGCTAGAATTCGGTAGGGGAGACTGGAATTCCTGGTGTAGCGGTGAAATGCGCAGATATCAGGAGGAACACCGATGGCGAAGGCAGGTCTCTGGGCCGATATTGACGCTGAGGAGCGAAAGCGTGGGGAGCGAACAGGATTAGATACCCTGGTAGTCCACGCCGTAAACGGTGGGCGCTAGGTGTGGGGCACTTTCCACGTGCTCTGTGCCGCAGCTAACGCATTAAGCGCCCCGCCTGGGGAGTACGGCCGCAAG
Mo0	76	0	d:Bacteria,p:Actinobacteria,c:Actinobacteria,o:Micrococcales;Other;Other;Other;Other;Other	TACGTAGGGCGCAAGCGTTGTCCGGAATTATTGGGCGTAAAGAGCTCGTAGGCGGTTTGTTGCGTCTGGTGTGAAATCTCAAGGCTTAACCTTGGGCTTGCATCGGGTACGGGCAGGCTAGAGTGCGGTAGGGGAGATTGGAATTCCTGGTGTAGCGGTGGAATGCGCAGATATCAGGAGGAACACCGATGGCGAAGGCAGATCTCTGGGCCGCAACTGACGCTGAGGAGCGAAAGCATGGGGAGCGAACAGGATTAGATACCCTGGTAGTCCATGCCGTAAACGTTGGGCACTAGGTGTGGGGCTCATTCCACGAGTTCCGTGCCGCAGCTAACGCATTAAGTGCCCCGCCTGGGGAGTACGGCCGCAAGGCTA
Mo0	77	0	d:Bacteria,p:Actinobacteria,c:Actinobacteria,o:Micrococcales,f:Intrasporangiaceae,g:Janibacter;Other;Other;Other;Other;Other	TACGTAGGGTGCGAGCGTTGTCCGGAATTATTGGGCGTAAAGAGCTTGTAGGCGGTTTGTCGCGTCTGCTGTGAAAATCCGGGGCTCAACCCCGGACTTGCAGTGGGTACGGGCAGACTAGAGTGTGGTAGGGGAGACTGGAATTCCTGGTGTAGCGGTGAAATGCGCAGATATCAGGAGGAACACCGATGGCGAAGGCAGGTCTCTGGGCCACTACTGACGCTGAGAAGCGAAAGCATGGGGAGCGAACAGGATTAGATACCCTGGTAGTCCATGCCGTAAACGTTGGGCGCTAGGTGTGGGACTCATTCCACGAGTTCCGTGCCGCAGCTAACGCATTAAGCGCCCCGCCTGGGGAGTACGGCCGCAAGGCT
Mo0	78	0	d:Bacteria,p:Actinobacteria,c:Actinobacteria,o:Micrococcales,f:Microbacteriaceae;Other;Other;Other;Other;Other	TACGTAGGGTCCGAGCGTTGTCCGGAATTATTGGGCGTAAAGAGCTCGTAGGCGGTTCGTCGCGTCTGCCGTGAAATCCTCAGGCTCAACTTGAGGCGTGCGGTGGGTACGGGCGGGCTAGAGTGCGGTAGGGGAGAATGGAACTCCTGGTGTAGCGGTGGAATGCGCAGATATCAGGAAGAACACCGATGGCGAAGGCAGTTCTCTGGGCCGTAACTGACGCTGAGGAGCGAAAGCGTGGGGAGCGAACAGGATTAGATACCCTGGTAGTCCACGCCGTAAACGTTGGGCGCTAGATGTGGGGACCATTCCACGGTTTCCGTGTCGTAGCTAACGCATTAAGCGCCCCGCCTGGGGAGTACGGCCGCAAGGCT
Mo0	79	0	d:Bacteria,p:Actinobacteria,c:Actinobacteria,o:Micrococcales,f:Microbacteriaceae,g:Leifsonia;Other;Other;Other;Other;Other	TACGTAGGGTGCGAGCGTTGTCCGGAATTATTGGGCGTAAAGAGCTCGTAGGCGGTCTGTCGCGTCTGCTGTGAAAACCCGAGGCTCAACCTCGGGCCTGCAGTGGGTACGGGCAGACTAGAGTGCGGTAGGGGAGAATGGAATTCCTGGTGTAGCGGTGGAATGCGCAGATATCAGGAGGAACACCGATGGCGAAGGCAGTTCTCTGGGCCGTAACTGACGCTGAGGAGCGAAAGCGTGGGGAGCGAACAGGATTAGATACCCTGGTAGTCCACGCCGTAAACGTTGGGCGCTAGATGTGGGGACCATTCCACGGTTTCCGTGTCGCAGCTAACGCATTAAGCGCCCCGCCTGGGGAGTACGGCCGCAAGGCT
Mo0	80	0	d:Bacteria,p:Actinobacteria,c:Actinobacteria,o:Micrococcales,f:Microbacteriaceae,g:Lysinimonas;Other;Other;Other;Other;Other	TACGTAGGGTGCAAGCGTTATCCGGAATTATTGGGCGTAAAGAGCTCGTAGGCGGTCTGTCGCGTCTGCTGTGAAAACTGGAGGCTCAACCTCCAGCCTGCAGTGGGTACGGGCAGACTAGAGTGCGGTAGGGGAGATTGGAATTCCTGGTGTAGCGGTGGAATGCGCAGATATCAGGAGGAACACCGATGGCGAAGGCAGATCTCTGGGCCGTAACTGACGCTGAGGAGCGAAAGCGTGGGGAGCGAACAGGATTAGATACCCTGGTAGTCCACGCCGTAAACGTTGGGAACTAGATGTAGGGACCATTCCACGGTTTCTGTGTCGCAGCTAACGCATTAAGTTCCCCGCCTGGGGAGTACGGCCGC
Mo0	81	0	d:Bacteria,p:Actinobacteria,c:Actinobacteria,o:Micrococcales,f:Microbacteriaceae,g:Microbacterium;Other;Other;Other;Other;Other	TACGTAGGGCGCAAGCGTTATCCGGAATTATTGGGCGTAAAGAGCTCGTAGGCGGTTTGTCGCGTCTGCTGTGAAATCCCGAGGCTCAACCTCGGGCCTGCAGTGGGTACGGGCAGACTAGAGTGCGGTAGGGGAGATTGGAATTCCTGGTGTAGCGGTGGAATGCGCAGATATCAGGAGGAACACCGATGGCGAAGGCAGATCTCTGGGCCGTAACTGACGCTGAGGAGCGAAAGGGTGGGGAGCAAACAGGCTTAGATACCCTGGTAGTCCACCCCGTAAACGTTGGGAACTAGTTGTGGGGTCCATTCCACGGATTCCGTGACGCAGCTAACGCATTAAGTTCCCCGCCTGGGGAGTACGGCCGCAAG
Mo0	82	4.98e-07	d:Bacteria,p:Actinobacteria,c:Actinobacteria,o:Micrococcales,f:Micrococcaceae,g:Arthrobacter;Other;Other;Other;Other;Other	TACGTAGGGCGCAAGCGTTGTCCGGAATTATTGGGCGTAAAGAGCTCGTAGGCGGTTTGTCGCGTCTGCTGTGAAAGCCCGGGGCTCAACCCCGGGTCTGCAGTGGGTACGGGCAGACTAGAGTGCAGTAGGGGAGACTGGAATTCCTGGTGTAGCGGTGAAATGCGCAGATATCAGGAGGAACACCGATGGCGAAGGCAGGTCTCTGGGCTGTAACTGACGCTGAGGAGCGAAAGCATGGGGAGCGAACAGGATTAGATACCCTGGTAGTCCATGCCGTAAACGTTGGGCACTAGGTGTGGGGGACATTCCACGTTTTCCGCGCCGTAGCTAACGCATTAAGTGCCCCGCCTGGGGAGTACGGCCGCAAGGCT
Mo0	83	0	d:Bacteria,p:Actinobacteria,c:Actinobacteria,o:Micromonosporales,f:Micromonosporaceae;Other;Other;Other;Other;Other	GACGTAGGGCGCGAGCGTTGTCCGGATTTATTGGGCGTAAAGAGCTCGTAGGCGGCTTGTTACGTCGACTGTGAAAACCCGCGGCTCAACTGCGGGCCTGCAGTCGATACGGGCAGGCTAGAGTTCGGTAGGGGAGACTGGAATTCCTGGTGTAGCGGTGAAATGCGCAGATATCAGGAGGAACACCGGTGGCGAAGGCGGGTCTCTGGGCCGATACTGACGCTGAGGAGCGAAAGCGTGGGGAGCGAACAGGATTAGATACCCTGGTAGTCCACGCTGTAAACGTTGGGCGCTAGGTGTGGGGGGCCTCTCCGGTTCTCTGTGCCGTAGCTAACGCATTAAGCGCCCCGCCTGGGGAGTACGGCCGCAAGGCTA
Mo0	84	0	d:Bacteria,p:Actinobacteria,c:Actinobacteria,o:PeM15,f:Unknown_Family_1002166,g:Unknown_Genus_1000214;Other;Other;Other;Other;Other	TACGTAGGGTGCAAGCGTTGTCCGGATTTATTGGGCGTAAAGAGCTCGTAGGCGGCTAGTCACGTCGGATGTGAAAACCCGGAGCTTAACTCCGGGCCTGCATTCGATACGGGCTGGCTAGAGTGTTGTAGGGGAGACTGGAACTCCTGGTGTAGCGGTGAAATGCGCAGATATCAGGAAGAACACCGGTGGCGAAGGCGGGTCTCTGGGCAACTACTGACGCTGAGGAGCGAAAGCGTGGGGAGCAAACAGGATTAGATACCCTGGTAGTCCACGCCGTAAACGGTGGGCGCTAGGTGTGGGGAACATTCCACGTTCTCCGTGCCGCAGCTAACGCATTAAGCGCCCCGCCTGGGGAGTACGGCCGCAAG
Mo0	85	0	d:Bacteria,p:Actinobacteria,c:Actinobacteria,o:Propionibacteriales,f:Nocardioidaceae,g:Nocardioides;Other;Other;Other;Other;Other	TACGTAGGGTGCGAGCGTTGTCCGGAATTATTGGGCGTAAAGGGCTCGTAGGCGGTTTGTCGCGTCGGGAGTGAAAACACCGGGCTTAACTCGGTGCTTGCTTTCGATACGGGCAGACTAGAGGCATGCAGGGGAGAACGGAATTCCTGGTGTAGCGGTGAAATGCGCAGATATCAGGAGGAACACCGGTGGCGAAGGCGGTTCTCTGGGCATGTCCTGACGCTGAGGAGCGAAAGTGTGGGGAGCGAACAGGATTAGATACCCTGGTAGTCCACACCGTAAACGTTGGGCGCTAGGTGTGGGATCCATTCCACGGGTTCCGTGCCGCAGCTAACGCATTAAGCGCCCCGCCTGGGGAGTACGGCCGC
Mo0	86	0	d:Bacteria,p:Actinobacteria,c:Actinobacteria,o:Propionibacteriales,f:Propionibacteriaceae,g:Aestuariimicrobium;Other;Other;Other;Other;Other	TACGTAGGGTGCGAGCGTTGTCCGGAATTATTGGGCGTAAAGAGCTTGTAGGCGGTTTGTCGCGTCGGGAGTGAAAACTCAGGGCTTAACCCTGAGCCTGCTTCCGATACGGGCAGACTAGAGGAAGGTAGGGGAGAATGGAATTCCCGGTGGAGCGGTGGAATGCGCAGATATCGGGAGGAACACCAGTGGCGAAGGCGGTTCTCTGGACCTTTCCTGACGCTGAGAAGCGAAAGCGTGGGGAGCAAACAGGCTTAGATACCCTGGTAGTCCACGCTGTAAACGGTGGGTACTAGGTGTGGGGCATATTCAACGTGCTCTGTGCCGCAGCTAACGCATTAAGTACCCCGCCTGGGGAGTACGGCCGCAAGGCTA
Mo0	87	0	d:Bacteria,p:Actinobacteria,c:Actinobacteria,o:Propionibacteriales,f:Propionibacteriaceae,g:Brooklawnia;Other;Other;Other;Other;Other	TACGTAGGGTGCGAGCGTTGTCCGGATTTATTGGGCGTAAAGAGCTTGTAGGCGGTTTGCCACGTCGAAAGTGCAAACTCAGGGCTTAACCCTGAGCCTGCTTTCGATACGGGCTGACTAGAGGAAGGTAGGGGAGAATGGAATTCCCGGTGGAGCGGTGGAATGCGCAGATATCGGGAGGAACACCAGTGGCGAAGGCGGTTCTCTGGACCTTTCCTGACGCTGAGAAGCGAAAGCGTGGGGAGCAAACAGGCTTAGATACCCTGGTAGTCCACGCCGTAAACGGTGGGTACTAGGTGTGGGGAGCATTCCATGTTCTCTGTGCCGTAGCTAACGCATTAAGTACCCCGCCTGGGGAGTACGGCCGCAAGGCT
Mo0	88	4.98e-07	d:Bacteria,p:Actinobacteria,c:Actinobacteria,o:Propionibacteriales,f:Propionibacteriaceae,g:Propionibacterium;Other;Other;Other;Other;Other	TACGTAGGGTGCGAGCGTTGTCCGGATTTATTGGGCGTAAAGGGCTCGTAGGTGGTTGATCGCGTCGGAAGTGTAATCTTGGGGCTTAACCCTGAGCGTGCTTTCGATACGGGTTGACTTGAGGAAGGTAGGGGAGAATGGAATTCCTGGTGGAGCGGTGGAATGCGCAGATATCAGGAGGAACACCAGTGGCGAAGGCGGTTCTCTGGGCCTTTCCTGACGCTGAGGAGCGAAAGCGTGGGGAGCGAACAGGCTTAGATACCCTGGTAGTCCACGCTGTAAACGGTGGGTACTAGGTGTGGGGTCCATTCCACGGGTTCCGTGCCGTAGCTAACGCTTTAAGTACCCCGCCTGGGGAGTACGGCCGC
Mo0	89	0	d:Bacteria,p:Actinobacteria,c:Actinobacteria,o:Pseudonocardiales,f:Pseudonocardiaceae;Other;Other;Other;Other;Other	CACGTAGGGTGCGAGCGTTGTCCGGAATTATTGGGCGTAAAGAGCTCGTAGGCGGTGTGTCGCGTCGGCCGTGAAAACCTGCAGCTTAACTGTGGGCTTGCGGTCGATACGGGCATCACTGGAGTTCGGCAGGGGAGACTGGAATTCCTGGTGTAGCGGTGAAATGCGCAGATATCAGGAGGAACACCGGTGGCGAAGGCGGGTCTCTGGGCCGATACTGACGCTGAGGAGCGAAAGCGTGGGGAGCGAACAGGATTAGATACCCTGGTAGTCCACGCCGTAAACGTTGGGCGCTAGGTGTGGGGGCCATTCCACGGTCTCTGTGCCGTAGCTAACGCATTAAGCGCCCCGCCTGGGGAGTACGGCCGCAAGGC
Mo0	90	0	d:Bacteria,p:Actinobacteria,c:Actinobacteria,o:Pseudonocardiales,f:Pseudonocardiaceae,g:Thermocrispum;Other;Other;Other;Other;Other	TACGTAGGGTGCGAGCGTTGTCCGGAATTATTGGGCGTAAAGAGCTCGTAGGCGGTTTGTCGCGTCTGCCGTGAAAACCGGGGGCTTAACTCTCGGCTTGCGGTGGATACGGGCAGACTAGAGTGCGGTAGGGGAGACTGGAATTCCTGGTGTAGCGGTGAAATGCGCAGATATCAGGAGGAACACCGGTGGCGAAGGCGGGTCTCTGGGCCGCTACTGACGCTGAGGAGCGAAAGCGTGGGGAGCGAACAGGATTAGATACCCTGGTAGTCCACGCCGTAAACGTTGGGCGCTAGGTGTGGGTGGCGTTTTTGTTGTCCGTGCCGTAGCTAACGCATTAAGCGCCCCGCCTGGGGAGTACGGCCGCA
Mo0	91	0	d:Bacteria,p:Actinobacteria,c:Actinobacteria,o:Streptomycetales,f:Streptomycetaceae,g:Kitasatospora;Other;Other;Other;Other;Other	TACGTAGGGCGCAAGCGTTGTCCGGAATTATTGGGCGTAAAGAGCTCGTAGGCGGCTTGTTGCGTCGGTTGTGAAAGCCCGGGGCTTAACCCCGGGTCTGCAGTCGATACGGGCAGGCTAGAGTGTGGTAGGGGAGATCGGAATTCCTGGTGTAGCGGTGAAATGCGCAGATATCAGGAGGAACACCGGTGGCGAAGGCGGATCTCTGGGCCATTACTGACGCTGAGGAGCGAAAGCGTGGGGAGCGAACAGGATTAGATACCCTGGTAGTCCACGCCGTAAACGTTGGGAACTAGGTGTTGGCGACATTCCACGTCGTCGGTGCCGCAGCTAACGCATTAAGTTCCCCGCCTGGGGAGTACGGCCGCAAGGCTA
Mo0	92	0	d:Bacteria,p:Actinobacteria,c:Actinobacteria,o:Streptomycetales,f:Streptomycetaceae,g:Streptacidiphilus;Other;Other;Other;Other;Other	TACGTAGGGTGCGAGCGTTGTCCGGAATTATTGGGCGTAAAGAGCTCGTAGGCGGCTTGTCGCGTCGGATGTGAAAGCCCGGGGCTCAACCCCGGGTCTGCATTCGATACGGGCAGGCTGGAGTGTGGTAGGGGAGATCGGAATTCCTGGTGTAGCGGTGAAATGCGCAGATATCAGGAGGAACACCGGTGGCGAAGGCGGATCTCTGGGCCATTACTGACGCTGAGGAGCGAAAGCGTGGGGAGCGAACAGGATTAGATACCCTGGTAGTCCACGCCGTAAACGTTGGGCACTAGGTGTGGGTCACATTCCACGTGGTCCGCGCCGCAGCTAACGCATTAAGTGCCCCGCCTGGGGAGTACGGCCGCAAGGCT
Mo0	93	0	d:Bacteria,p:Actinobacteria,c:Actinobacteria,o:Streptosporangiales,f:Streptosporangiaceae,g:Microbispora;Other;Other;Other;Other;Other	TACGTAGGGCGCGAGCGTTGTCCGGAATTATTGGGCGTAAAGAGCTCGTAGGTGGCTTGTTGCGTCTGCCGTGAAAGCCCGTGGCTTAACTACGGGTCTGCGGTGGATACGGGCAGGCTAGAGGCTGGTAGGGGCAAGCGGAATTCCTGGTGTAGCGGTGAAATGCGCAGATATCAGGAGGAACACCGGTGGCGAAGGCGGCTTGCTGGGCCAGTTCTGACGCTGAGGAGCGAAAGCGTGGGGAGCGAACAGGATTAGATACCCTGGTAGTCCACGCTGTAAACGTTGGGCGCTAGGTGTGGGGGTCTTCCACGATTCCTGTGCCGTAGCTAACGCATTAAGCGCCCCGCCTGGGGAGTACGGCCGCAAGGCTAA
Mo0	94	0	d:Bacteria,p:Actinobacteria,c:Actinobacteria,o:Streptosporangiales,f:Thermomonosporaceae,g:Actinocorallia;Other;Other;Other;Other;Other	TACGTAGGGCGCAAGCGTTGTCCGGAATTATTGGGCGTAAAGAGCTCGTAGGCGGTCTGTCGCGTCGGATGTGAAAGCTCGAGGCTTAACCTCGGGTCTGCATCCGATACGGGCAGACTAGAGGCAGGTAGGGGAGAACGGAATTCCCGGTGTAGCGGTGAAATGCGCAGATATCGGGAGGAACACCGGTGGCGAAGGCGGTTCTCTGGGCCTGTACTGACGCTGAGGAGCGAAAGCGTGGGGAGCGAACAGGATTAGATACCCTGGTAGTCCACGCCGTAAACGTTGGGCGCTAGGTGTGGGGACCTTCCACGGTTTCCGCGCCGCAGCTAACGCATTAAGCGCCCCGCCTGGGGAGTACGGCCGCAAGGCTAA
Mo0	95	0	d:Bacteria,p:Actinobacteria,c:Actinobacteria,o:Streptosporangiales,f:Thermomonosporaceae,g:Thermobispora;Other;Other;Other;Other;Other	TACGTAGGGCGCGAGCGTTGTCCGGATTCATTGGGCGTAAAGAGCTCGTAGGCGGCCTGCCGCGTCTGCCGTGAAAGCCCACGGCTCAACCGTGGGTCTGCGGCGGATACGGGCGGGCTTGAGGCTGGTAGGGGCAAGCGGAATTCCTGGTGTAGCGGTGAAATGCGCAGATATCAGGAGGAACACCGGTGGCGAAGGCGGCTTGCTGGGCCAGTCCTGACGCTGAGGAGCGAAAGCGTGGGGAGCGAACAGGATTAGATACCCTGGTAGTCCACGCCGTAAACGTTGGGCGCTGGGTGTGGGGGCTTTCCACGGTTCCCGTGCCGTAGCTAACGCGTTAAGCGCCCCGCCTGGGGAGTACGGCCGCAAGGCTA
Mo0	96	0	d:Bacteria,p:Actinobacteria,c:Coriobacteriia,o:Coriobacteriales,f:Coriobacteriaceae,g:uncultured_826;Other;Other;Other;Other;Other	TACGTATGGAGCAAGCGTTATCCGGATTCATTGGGCGTAAAGCGCGCGTAGGCGGCTTGTTAAGCAAGGTGTTAAATCTGAGGGCTCAACCCTCATCCGCATCTTGAACTGGCAGGCTTGAGTTCGGTAGAGGAAAGTGGAATTCCCAGTGTAGCGGTGGAATGCGCAGATATTGGGAAGAACACCGGTGGCGAAGGCGGCTTTCTGGGCCGTAACTGACGCTGAGGCGCGAAAGCTAGGGGAGCAAACAGGATTAGATACCCTGGTAGTCCTAGCCGTAAACGATGGGCACTAGGTGTGGGGAGATCACTCTTTCCGTGCCGCAGCTAACGCATTAAGTGCCCCGCCTGGGGAGTACGGTCGCAAGACTAAAA
Mo0	97	1.05e-05	d:Bacteria,p:Actinobacteria,c:MB_A2_108,o:Unknown_Order_1002175;Other;Other;Other;Other;Other	GACGTAGGGGGCGAGCGTTGTCCGGATTCACTGGGCGTAAAGCGCGCGTAGGCGGCCGCGCAAGTCGGGTGTGAAAACCCGGGGCTCAACCCCGGGCCTGCATCCGATACTGCGGGGCTCGAGGCAGGTAGGGGGAGGTGGAATTCCCGGTGTAGCGGTGAAATGCGCAGATATCGGGAGGAACACCGGTGGCGAAGGCGGCCTCCTGGGCCTGTCCTGACGCTGAGGCGCGAAAGCTAGGGGAGCGAACAGGATTAGATACCCTGGTAGTCCTAGCCGTAAACGTTGGGCGCTAGGTGTGGGCGGATATCGACCCCGTCCGTGCCGAAGCTAACGCATTAAGCGCCCCGCCTGGGGAGTACGGCCGCAAGG
Mo0	98	0.00025638	d:Bacteria,p:Actinobacteria,c:MB_A2_108,o:Unknown_Order_1002175,f:Unknown_Family_1002176,g:Unknown_Genus_1000229;Other;Other;Other;Other;Other	CACGTAGGGAGCGAGCGTTGTCCGGATTCATTGGGCGTAAAGCGCGCGTAGGCGGTCGTGCAAGTCGGTCGTGAAATCCCGGGGCTCAACCCCGTGAACCGCGTCCGATACTGCGCGACTAGAGGCAGGTAGGGGAGATCGGAATTCCTGGTGTAGCGGTGAAATGCGCAGATATCAGGAGGAACACCGGTGGCGAAGGCGGATCTCTGGGCCTGTCCTGACGCTGAGGCGCGAAAGCTAGGGGAGCGAACAGGATTAGATACCCTGGTAGTCCTAGCCGTAAACGTTGGGTGCTAGGTGTGGGCGGACATCGACCCCGTCCGTGCCGAAGCTAACGCATTAAGCACCCCGCCTGGGGAGTACGGCCGCAAGGCT
Mo0	99	0.000317115	d:Bacteria,p:Actinobacteria,c:OPB41;Other;Other;Other;Other;Other	GACGGGGGAGGCAAGCGTTGTCCGGAATTATTGGGCGTAAAGAGCGCGTAGGTGGTATATCAAGTCATTTGTGAAAACTTTAGGCTTAACTTAAAGATTGCAAGTGATACTGATATACTTGAGCACAGCAGAGGAAAGTGGAATTCCTGGTGTAGCGGTGAAATGCGCAGATATCAGGAAGAACACCAGTGGCGAAGGCGGCTTTCTGGGCTGTTGCTGACACTGAGGCGCGAAAGCTAGGGGAGCGAACAGGATTAGATACCCTGGTAGTCCTAGCCGTAAACGATGGACACTAGGTGTGGGAGGTTATCGACGCTTTCCGTGCCGAAGCTAACGCATTAAGTGTCCCGCCTGGGGAGTACGGCCGCAAGGCTA
Mo0	100	0.000116989	d:Bacteria,p:Actinobacteria,c:OPB41,o:Unknown_Order_1002178,f:Unknown_Family_1002179,g:Unknown_Genus_1000231;Other;Other;Other;Other;Other	GACGGAGGAGGCAAGCGTTGTCCGGAATTACTGGGCGTAAAGAGCGCGTAGGCGGTTTCTCAAGTCGTGTGTGAAAACCCAAGGCTCAACCTTGGGATTGCACACGAAACTGGGAAACTTGAGTGCAGCAGAGGAAAGTGGAATTCCTGGTGTAGCGGTGAAATGCGCAGATATCAGGAAGAACACCGGTGGCGAAGGCGGCTTTCTGGGCTGCTACTGACGCTGAGGCGCGAAAGCTAGGGGAGCGAACAGGATTAGATACCCTGGTAGTCCTAGCTGTAAACGATGGACACTAGGTGTGGGAAGTTATCGACGCTTCCTGTGCCGTAGCTAACGCGTTAAGTGTCCCGCCTGGGGAGTACGGCCGCAAGGCTA
Mo0	101	0	d:Bacteria,p:Actinobacteria,c:Rubrobacteria,o:Rubrobacterales;Other;Other;Other;Other;Other	TACGTAGGGGGCGAGCGTTGTCCGGAATCATTGGGCGTAAAGAGCGTGTAGGCGGCCCGGTAAGTCTGCTGTGAAAACCCGGGGCTCAACCCCGGGCGTGCAGTGGAAACTGCCGGGCTAGAGGGCGGCAGAGGCGAGTGGAATTCCCGGTGTAGCGGTGAAATGCGCAGATATCGGGAGGAACACCAGTAGCGAAGGCGGCTCGCTGGGCCGTTCCTGACGCTGAGACGCGAAAGCTAGGGGAGCGAACAGGATTAGATACCCTGGTAGTCCTAGCCGTAAACGATGGGCACTAGGTGTGGGGGGAGTCGAATCCCTCCGTGCCGCAGCCAACGCGTTAAGTGCCCCGCCTGGGGAGTACGGCCGCAAGGCTA
Mo0	102	0	d:Bacteria,p:Actinobacteria,c:Thermoleophilia;Other;Other;Other;Other;Other	TACGTAGGGGGCTAGCGTTGCCCGGAATTATTGGGCGTAAAGCGCGCGTAGGCGGCCCGGTAAGTCCGCTGTGAAAGCCCGGGGCTCAACCCCGGGAGGCCGGTGGATACTGCCGGGCTAGAGTCCGGAAGAGGCGGGTGGAATTCCCGGTGTAGCGGTGAAATGCGCAGATATCGGGAGGAACACCGATGGCGAAGGCAGCCCGCTGGGACGGTACTGACGCTGAGGCGCGAAAGCGTGGGGAGCGAACAGGATTAGATACCCTGGTAGTCCACGCCGTAAACGATGGGCACTAGGTGTGGGGGGTAGCCGACTCCCTCCGTGCCGAAGCTAACGCATTAAGTGCCCCGCCTGGGGAGTACGGCCGC
Mo0	103	0.000110019	d:Bacteria,p:Actinobacteria,c:Thermoleophilia,o:Gaiellales;Other;Other;Other;Other;Other	TACGTAGGGGGCGAGCGTTGTCCGGATTTACTGGGCGTAAAGAGCGTGTAGGCGGCCACGCAGGTCCGTTGTGAAAACTGGAGGCTCAACCTCCAGACGTCGACGGAAACCGCATGGCTAGAGTCCGGAAGAGGAGAGTGGAATTCCTGGTGTAGCGGTGAAATGCGCAGATATCAGGAAGAACACCGATGGCGAAGGCAGCTCTCTGGGACGGTACTGACGCTGAGACGCGAAAGCGTGGGGAGCGAACAGGATTAGATACCCTGGTAGTCCACGCCGTAAACGATGGGTGCTAGGTGTGGGAGGTGTCGACTCCTCCCGTGCCGCAGCTAACGCATTAAGCACCCCGCCTGGGGAGTACGGCCGCAAGGCTAA
Mo0	104	5.48e-05	d:Bacteria,p:Actinobacteria,c:Thermoleophilia,o:Gaiellales,f:uncultured_848;Other;Other;Other;Other;Other	TACGTAGGGGGCCAGCGTTGTCCGGATTCATTGGGCGTAAAGCGCGTGTAGGCGGCCTGGTAGGTCCGATGTGAAAACTCGAGGCTCAACCTCGAGAGGTCATTGGAAACCATCAGGCTAGAGTCCGGAAGAGGAGAGTGGAATTCCTGGTGTAGCGGTGAAATGCGCAGATATCAGGAAGAACACCAATGGCGAAGGCAGCTCTCTGGGACGGTACTGACGCTGAGACGCGAAAGCGTGGGGAGCGAACAGGATTAGATACCCTGGTAGTCCACGCCGTAAACGATGGGCGCTAGGTGTGGGCGGTGTCGACTCCGTCCGTGCCGAAGCTAACGCATTAAGCGCCCCGCCTGGGGAGTACGGCCGCAAGGCTAA
Mo0	105	9.01e-05	d:Bacteria,p:Actinobacteria,c:Thermoleophilia,o:Gaiellales,f:uncultured_848,g:Unknown_Genus_1000234;Other;Other;Other;Other;Other	TACGTAGGGGGCGAGCGTTGTCCGGAATCATTGGGCGTAAAGCGCGTGTAGGCGGCTCGGTAAGTCCGGTGTGAAAACTTGGGGCTCAACCCCAAGCCTGCACTGGATACTGTCGAGCTCGAGTCCGGGAGGGGAGAGCGGAATTCCTAGTGTAGCGGTGAAATGCGCAGATATTAGGAAGAACACCGGTGGCGAAGGCGGCTCTCTGGAACGGTACTGACGCTGAGACGCGAAAGCGTGGGGAGCGAACAGGATTAGATACCCTGGTAGTCCACGCCGTAAACGATGGGCACTAGATGTGGGCGGTGTCGACTCCGTCCGTGTCGAAGCTAACGCATTAAGTGCCCCGCCTGGGGAGTACGGCCGCAAGG
Mo0	106	0	d:Bacteria,p:Actinobacteria,c:Thermoleophilia,o:Solirubrobacterales;Other;Other;Other;Other;Other	TACGTAGGGGGCAAGCGTTGTCCGGAATCATTGGGCGTAAAGCGCGTGTAGGCGGCCCGGTAAGTCCGCTGTGAAAGTCCAGGGCTCAACCCTGGAACGCCGGTGGATACTGTCGGGCTCGAGTCCGGAAGAGGCGAGTGGAATTCCTGGTGTAGCGGTGAAATGCGCAGATATCAGGAGGAACACCGATGGCGAAGGCAGCTCGCTGGGACGGTACTGACGCTGAGACGCGAAAGCGTGGGGAGCGAACAGGATTAGATACCCTGGTAGTCCACGCCGTAAACGATGGGTACTAGGTGTAGGGGGTGTCGACTCCCCCTGTGCCGACGCTAACGCATTAAGTACCCCGCCTGGGGAGTACGGCCGCAAGG
Mo0	107	0	d:Bacteria,p:Actinobacteria,c:Thermoleophilia,o:Solirubrobacterales,f:480_2,g:Unknown_Genus_1000238;Other;Other;Other;Other;Other	TACGTAGGGAGCAAGCGTTGTCCGGAATCATTGGGCGTAAAGCGCGCGTAGGTGGTCCAGTAAGTCCGCTGTGAAAGTCAAAGGCTCAACCTTTGAAAGCCGGTGGATACTGCGGGACTAGAGTACGGAAGAGGCGAGTGGAATTCCTGGTGTAGCGGTGGAATGCGCAGATATCAGGAGGAACACCAATAGCGAAGGCAGCTCGCTGGGACGTTACTGACACTGAGGCGCGAAAGCGTGGGGAGCGAACAGGATTAGATACCCTGGTAGTCCACGCCGTAAACGATGGATACTAGGTGTGGGAGGTGTCGACTCCTCCCGTGCCGTCGCTAACGCACTAAGTATCCCGCCTGGGGAGTACGGCCGCAAGGCTA
Mo0	108	0	d:Bacteria,p:Actinobacteria,c:Thermoleophilia,o:Solirubrobacterales,f:Conexibacteraceae;Other;Other;Other;Other;Other	TACGTAGGGGGCGAGCGTTGTCCGGAATCATTGGGCGTAAAGCGCGTGTAGGCGGCTCGGTAAGTCTGCTGTGAAAGTCCAGGGCTCAACCCTGGAATGCCGGTGGAAACTGTCGAGCTTGAGTCCGGAAGAGGCGAGTGGAATTCCTGGTGTAGCGGTGAAATGCGCAGATATCAGGAGGAACACCAATGGCGAAGGCAGCTCGCTGGGACGGTACTGACGCTGAGACGCGAAAGCGTGGGGAGCAAACAGGATTAGATACCCTGGTAGTCCACGCCGTAAACGATGGGCACTAGGTGTGGGGGGTGTCGACTCCCTCCGTGCCGACGCTAACGCATTAAGTGCCCCGCCTGGGGAGTACGGCCGCAAGGCTA
Mo0	109	0	d:Bacteria,p:Actinobacteria,c:Thermoleophilia,o:Solirubrobacterales,f:Patulibacteraceae,g:Patulibacter;Other;Other;Other;Other;Other	TACGTAGGGGGCAAGCGTTGTCCGGAATCATTGGGCGTAAAGCGCGTGTAGGCGGCCACGTTAGTCCGCTCTGAAAGCCCGGGGCTCAACCCCGGGAGGCGGGTGGATACTGCGTGGCTCGAGTCCGGAAGAGGCGAGTGGAATTCCTGGTGTAGCGGTGAAATGCGCAGATATCAGGAGGAACACCAATGGCGAAGGCAGCTCGCTGGGACGTGACTGACGCTGAGACGCGAAAGCGTGGGGAGCAAACAGGATTAGATACCCTGGTAGTCCACGCCGTAAACGATGAACACTAGGTGTAGGGGGTGTCGACTCCCCCTGTGCCGAAGCTAACGCATTAAGTGTTCCGCCTGGGGAGTACGGCCGCAAGG
Mo0	110	6.67e-05	d:Bacteria,p:Aminicenantes,c:Unknown_Class_1002187;Other;Other;Other;Other;Other	TACGTAGGGGGCAAATGTTGCTCGGAATCACTGGGCGTAAAGGGTGTGTAGGTGGCTTTGCAAGTCAAAGGTGAAATCCCAGAGCTCAACTCTGGAACTGCCTTTGAAACTGCAAAGCTTGAGGGCAGGAGAGGGGAGCGGAATTCCCGGTGGAGCGGTGAAATGCGTAGATATCGGGAGGAACACCGGAGGCGAAGGCGGCTCCCTGGACTGTCCCTGACACTGAAACACGAAAGCTAGGGGAGCAAACGGGATTAGATACCCCGGTAGTCCTAGCCGTAAACGATGGGCACTAGGTGTCTCCTGAGTATTCAGGGGGTGCCGAAGCTAACGCATTAAGTGCCCCGCCTGGGGAGTACGGCCGCAAGGTTGA
Mo0	111	0.002571767	d:Bacteria,p:Aminicenantes,c:Unknown_Class_1002187,o:Unknown_Order_1002188;Other;Other;Other;Other;Other	TACGTAGGGGGCAAGCGTTACTCGGAATTACTGGGCGTAAAGGGTGTGTAGGCGGCCGGGTAAGTCGAAGATGAAATCCCATGGCTCAACCATGGAATTGTCTTCGATACTGTCCGGCTTGAGGGTAGTGGAGGAGAGCGGAATTCCCGGTGGAGCGGTGAAATGCGTAGATATCGGGAGGAACACCGGAGGCGAAGGCGGCTCTCTATGCTACTCCTGACGCTGAGGCACGAAAGCTAGGGGAGCAAACGGGATTAGATACCCCGGTAGTCCTAGCCTTAAACGATGGGCACTAGATATTCCCGCAGTTTTGCGGGAGTGTCGAAGCTAACGCGTTAAGTGCCCCGCCTGGGGAGTACGGCCGCAAGGCTGAAA
Mo0	112	0.000692475	d:Bacteria,p:Aminicenantes,c:Unknown_Class_1002187,o:Unknown_Order_1002188,f:Unknown_Family_1002189,g:Unknown_Genus_1000249;Other;Other;Other;Other;Other	TACGTAGGGGGCAAGCGTTACTCGGAATTACTGGGCGTAAAGGGTGAGTAGGCGGCTGGGTAAGTCAAGGATGAAATCCCGAGGCTCAACTTCGGAACCGTCCTTGAAACTGCTCAGCTTGAGGGTAGTTGAGGAGAGCGGAATTCCCGGTGGAGCGGTGAAATGCGTAGATATCGGGAGGAACACCTGAGGCGAAGGCGGCTCTCTAAGCTACTCCTGACGCTGAATCACGAAAGCTAGGGGAGCAAACGGGATTAGATACCCCGGTAGTCCTAGCCGTAAACGATGGGCACTAGATATTCCGGCGTTTTCGCTGGAGTGTCGTAGCTAACGCGTTAAGTGCCCCGCCTGGGGAGTACGGTCGCAAGGCTGAAA
Mo0	113	5.72e-05	d:Bacteria,p:Aquificae;Other;Other;Other;Other;Other	TACGTAGGTCCCGAGCGTTGCGCGAATTCACTGGGCGTAAAGCGTCCGCAGCCGGATGGGTAAGCGTTTCGTCAAAGCCCACCGCTCAACGGTGGAATGGCGTAACGAACTGCCCATCTTGAGGCACGCTCAGGCAGGCGGAATTCCCGGTGTAGCGGTGAAATGCGTAGATATCGGGAGGAACACCGAAGGCGAAGGCAGCCTGCTGGAGCTGTCCTGACGGTCAGGGACGAAAGCTGGGGGAGCAAACCGGATTAGATACCCGGGTAGTCCCAGCCGTAAACCATGGGCGCTTGGCGTCGTCCTTGTGGCGGTGCCGCAGCTAACGCGGTAAGCGCCCCGCCTGGGGAGTACGGGCGCAAGCCTGA
Mo0	114	1.29e-05	d:Bacteria,p:Aquificae,c:Aquificae,o:Aquificales,f:Hydrogenothermaceae,g:Sulfurihydrogenibium;Other;Other;Other;Other;Other	TACGTAGGTCCCGAACGTTGCGCGAATTTACTGGGCGTAAAGGGTCCGTAGGCGGTCTAGCAAGTGGTCGGTGAAATTTCACGGCTCAACCGTGAAACTGCCTTCCAAACTGCTAGACTTGAGGCAGGAAGAGGTCGGCGGAATTCCCGGTGTAGCGGTGAAATGCGTAGATATCGGGAGGAACACCAGTGGCGAAGGCGGCCGACTGGAACTGCCCTGACGCTGAGGGACGAAAGCTAGGGGAGCAAACCGGATTAGATACCCGGGTAGTCCTAGCCGTAAACGATGGATGCTAGATGTGGGCTACTATTGTAGTCCGTGCCGTAAGCTAACGCGTTAAGCATCCCGCCTGGGAAGTACGGCCGCAAGGTTGA
Mo0	115	0.003857152	d:Bacteria,p:Armatimonadetes;Other;Other;Other;Other;Other	TACGTAGGGGGCAAGCGTTGTCCGGATTCACTGGGCGTAAAGAGCGCGTAGGCGGTCTGCTAAGTCGGGAGTGAAATCCAACGGCTCAACCGTTGGGCGCCTCCCGAAACTGGTAGGCTAGAGTGGCAGAGAGGTGATTGGAATTCCCGGTGGAGCGGTGAAATGCTTAGATATCGGGAGGAACACCCGAGGCGAAGGCGGATCACTGGCTGCCAACTGACGCTGAGGCGCGAAAGCGTGGGGAGCAAACAGGATTAGATACCCTGGTAGTCCACGCCCTAAACGATGGATGCTAGTCGTCGGAGGTATCAACCCCTTCGGTGACGCAGCTAACGCACTAAGCATCCCGCCTGAGGAGTACGCCCGCAAGGGTGA
Mo0	116	0.000907038	d:Bacteria,p:Armatimonadetes,c:Unknown_Class_1002196;Other;Other;Other;Other;Other	GACGTAGGGGGCGAGCGTTGTCCGAAGTCACTGGGCGTAAAGCGCGCGTAGGCGGCCTCTTAAGTTGGGTGTGAAATCCTGCGGCCCAACCGCAGAACTGCATCCAAAACTGGGAGGCTTGAGGACGGAAGAGGGCAGTGGAATTCCTGGTGTAGCGGTGAAATGCGTAGATATCAGGAGGAACACCCGTGGCGAAGGCGGCTGCCTGGTCCGTATCTGACGCTGAGGTGCGAAAGCCAGGGGAGCGAACGGGATTAGATACCCCGGTAGTCCTGGCCCTAAACGATGGATACTAGGTGTTAGTGGTATCGACCCCACTAGTGCCGTAGCTAACGCATTAAGTATCCCGCCTGGGGAGTACGGCCGCAAGGTTGA
Mo0	117	0.001279909	d:Bacteria,p:Armatimonadetes,c:Unknown_Class_1002196,o:Unknown_Order_1002197;Other;Other;Other;Other;Other	TACGTAGGGGGCGAGCGTTGTCCGAATTCACTGGGCGTAAAGCGCGTGTAGGCGGCCCTTTAAGTGGAGTGTGAAATCCTGCAGCTCAACTGCAGAACTGCACTTCAAACTGGAGGGCTTGAGTGTGGGAGAGGAAAGTGGAATTCCTGGTGTAGCGGTGAAATGCGTAGATATCAGGAGGAACACCCGTGGCGAAGGCGGCTTTCTGGCCCACCACTGACGCTGAGACGCGAAAGCTAGGGGAGCGAACGGGATTAGATACCCCGGTAGTCCTAGCCGTAAACGATGGATACTAGGTGTTAGAGGTATCGACCCCTCTAGTGCCGTAGCTAACGCATTAAGTATCCCGCCTGGGGAGTACGGCCGCAAGGTTGA
Mo0	118	0.00414838	d:Bacteria,p:Armatimonadetes,c:Unknown_Class_1002196,o:Unknown_Order_1002197,f:Unknown_Family_1002198;Other;Other;Other;Other;Other	TACGTAGGGGGCGAGCGTTGTCCGAATTCACTGGGCGTAAAGCGCGCGTAGGCGGGTTACTAAGTTGGGGGTGAAATCCCGAGGCTCAACCTCGGAACTGCCTCCAAAACTGGTAGCCTAGAGGTATGGAGAGGGAAGTGGAATTCCTGGTGTAGCGGTGAAATGCGTAGATATCAGGAGGAACACCCGTGGCGAAGGCGGCTTCCTGGCCATATCCTGACGCTGAGGTGCGAAAGCCAGGGGAGCGAACGGGATTAGATACCCCGGTAGTCCTGGCCGTAAACGATGGATACTAGGTGTTAGAGGTATCGACCCCTCTAGTGCCGTAGCTAACGCATTAAGTATCCCGCCTGGGGAGTACGGCCGCAAGGCTGA
Mo0	119	0.000811953	d:Bacteria,p:Armatimonadetes,c:Unknown_Class_1002196,o:Unknown_Order_1002197,f:Unknown_Family_1002198,g:Unknown_Genus_1000255;Other;Other;Other;Other;Other	CACGTAGGGGGCGAGCGTTGTCCGAATTCACTGGGCGTAAAGCGCGCGTAGGCGGGCTGTTAAGTCGGGGGTGAAATCCCGGGGCTCAACCCCGGAACTGCCTTCGAAACTGATAGCCTTGAGGTATGGAGAGGGAAGTGGAATTCCTGGTGTAGCGGTGAAATGCGTAGATATCAGGAGGAACACCCGTGGCGAAGGCGGCTTCCTGGCCATATCCTGACGCTGAGGTGCGAAAGCTAGGGGAGCGAACGGGATTAGATACCCCGGTAGTCCTAGCCGTAAACGATGGATACTAGGTGTTAGAGGTATCGACCCCTCTAGTGCCGTAGCTAACGCATTAAGTATCCCGCCTGGGGAGTACGACCGCAAGGTTGA
Mo0	120	4.53e-05	d:Bacteria,p:Atribacteria,c:Atribacteria_Incertae_Sedis_11164,o:Unknown_Order_11165;Other;Other;Other;Other;Other	TACGTAAGGAGCGAGCGTTGTCCGGATTCACTGGGCGTAAAGCGCTCGTAGGCGGCTCCTTAAGTCTCACGTGAAAGCCCCCGGCTCAACCGGGGAGGGTCGTGAGAAACTGGGGAGCTCGAGGGCAGGAGAGGAGAGTGGAATTCCCGGTGTAGCGGTGAAATGCGTAGATATCGGGAGGAACACCAGTGGCGAAGGCGGCTCTCTGGTCTGTCCCTGACGCTGAGGAGCGAAAGCCAGGGGAGCGAACCGGATTAGATACCCGGGTAGTCCTGGCCGTAAACGATGGGTACTAGGTGTGGGAGGTTCGACCCCTTCCGTGCCGCAGCTAACGCATTAAGTACCCCGCCTGGGGAGTACGGCCGCAAGGT
Mo0	121	0.00121569	d:Bacteria,p:Atribacteria,c:Atribacteria_Incertae_Sedis_11164,o:Unknown_Order_11165,f:Unknown_Family_11166,g:Candidatus_Caldatribacterium;Other;Other;Other;Other;Other	TACGTAAGGAGCGAGCGTTGTCCGGATTCACTGGGCGTAAAGAGCTCGTAGGCGGCTTCTTAAGTCTCACGTGAAATCCTTCGGCTCAACCGGAGAACGCCGTGGGAAACTGGGAAGCTGGAGGGCAGAAGAGGAGAGTGGAATTCCCGGTGTAGCGGTGAAATGCGTAGATATCGGGAGGAACACCAGTGGCGAAGGCGGCTCTCTGGTCTGTCCCTGACGCTGAGGAGCGAAAGCCAGGGGAGCGAACCGGATTAGATACCCGGGTAGTCCTGGCCGTAAACGATGGATACTAGGTGTGGGAGGTTCGACCCCTTCCGTGCCGCAGCTAACGCATTAAGTATCCCGCCTGGGGAGTACGGCCGCAAGGTTGAA
Mo0	122	0.000991668	d:Bacteria,p:Bacteroidetes;Other;Other;Other;Other;Other	TACGGAGGGTGCAAGCGTTATCCGGATTCATTGGGTTTAAAGGGTCCGCAGGCGGGGCCGTAAGTCAGGGGTGAAAGCCTGCAGCTTAACTGTAGAATTGCCTCTGATACTGCGGTTCTTGAGTTCGGTCGGCGTGGGTGGAATGTACGGTGTAGCGGTGAAATGCTTAGATATCGTACAGAACACCGATCGCGAAGGCAGCTCACGAGGCCGATACTGACGCTCAGGGACGAAAGCGTGGGGAGCAAACAGGATTAGATACCCTGGTAGTCCACGCCCTAAACGATGATCACTCGCTGTCGGCGATATACTGTCGGTGGCTAAGCGAAAGCATTAAGTGATCCACCTGGGGAGTACGCTCGCAAGGGTGAAA
Mo0	123	0.000165776	d:Bacteria,p:Bacteroidetes,c:Bacteroidetes_VC2_1_Bac22,o:Unknown_Order_1002208,f:Unknown_Family_1002209,g:Unknown_Genus_1000261;Other;Other;Other;Other;Other	TACGGAGGATGCAAGCGTTATCCGGATTCATTGGGTTTAAAGGGTGCGTAGGCGGGACGGCAAGTCAGGGGTGAAAGCCAACAGCTCAACTGTTGAATTGCCTTTGATACTGCCGTTCTTGAGTGTGGTTGAAGTGGGCGGAATTTGACATGTAGCGGTGAAATGCGTAGATATGTCAAGGAACACCGATTGCGAAGGCAGCTCACTAAGCCATTACTGACGCTGAGGCACGAAAGCGTGGGGAGCAAACAGGATTAGATACCCTGGTAGTCCACGCCCTAAACGATGATAACTCGACGTTGGCGATATACTGTCAGCGTCCAAGCGAAAGCGTTAAGTTATCCACCTGGGGAGTACGATCGCAAGGTTGAAACT
Mo0	124	0.000179715	d:Bacteria,p:Bacteroidetes,c:Bacteroidetes_vadinHA17,o:Unknown_Order_1002206,f:Unknown_Family_1002207,g:Unknown_Genus_1000260;Other;Other;Other;Other;Other	TACGGAGGATGCGAGCGTTATCCGGATTCACTGGGTTTAAAGGGTGCGTAGGCGGGCTGATAAGTCAGTGGTGAAATTTTACAGCTTAACTGTAAACGTGCCATTGATACTGTCAGTCTTGAGTGTGGTCAAGGTAGGCGGAATGTGTAATGTAGCGGTGAAATGCTTAGATATTACACAGAACACCGATTGCGAAGGCAGCTTACTGGGCCACCACTGACGCTGAGGCACGAAAGCGTGGGGAGCAAACAGGATTAGATACCCTGGTAGTCCACGCTGTAAACGATGATCACTCGCTGTTGGCGATACACTGTCAGTGGCTAAGCGAAAGCATTAAGTGATCCACCTGGGGAGTACGGCGGCAACGTTGAAACT
Mo0	125	0	d:Bacteria,p:Bacteroidetes,c:Bacteroidia;Other;Other;Other;Other;Other	TACGGAGGATGCGAGCGTTATCCGGATTTATTGGGTTTAAAGGGTGCGTAGGCTGATTATTAAGTCAGTGGTGAAATTTCGGGGCTTAACCTCGGCAGTGCCATTGAAACTGATAGTCTTGAGTGTAGAGGAAGTAAGCGGAATTCGTGGTGTAGCGGTGAAATGCATAGATATCACGAAGAATGCCGATTGCGAAAGCAGCTTACTATATTACAACTGACGCTGAAGCACGAAAGCGTGGGGATCAAACAGGATTAGATACCCTGGTAGTCCACGCCGTAAACGATGATTACTAGCTGTTTGCGATATACAGTAAGCGGCACAGCGAAAGCGTTAAGTAATCCACCTGGGGAGTACGCCGGCAACGGTGAAACT
Mo0	126	4.98e-07	d:Bacteria,p:Bacteroidetes,c:Bacteroidia,o:Bacteroidales;Other;Other;Other;Other;Other	TACGGAGGATGCGAGCGTTATCCGGATTTATTGGGTTTAAAGGGTGCGTAGGCTGGAGATTAAGTCAGCGGTGAAATTTACAGGCTCAACCTGTAGACTGCCGTTGAAACTGGTTTTCTTGAGAGTAAACGAAGTAGGCGGAATTAGTAGTGTAGCGGTGAAATGCATAGATATTACTAGGAACTCCGATAGCGCAGGCAGCTTACTAGATTACATCTGACGCTGAAGCACGAAAGTGTGGGTATCAAACAGGATTAGATACCCTGGTAGTCCACACAGTAAACGATGATTACTAGTTGTTTGCGATATACCGTAAGTAACTAAGCGAAAGCGATAAGTAATCCACCTGGGGAGTACGCCGGCAACGGTGAAAC
Mo0	127	0	d:Bacteria,p:Bacteroidetes,c:Bacteroidia,o:Bacteroidales,f:Bacteroidaceae,g:Bacteroides;Other;Other;Other;Other;Other	TACGGAGGATCCGAGCGTTATCCGGATTTATTGGGTTTAAAGGGTGCGTAGGCGGACGTTTAAGTCAGTTGTGAAAGTTTGGGGCTCAACCTTAAAATTGCAGTTGATACTGGGCGTCTTGAGTACAGAAGAGGATAGCGGAATTCGTGGTGTAGCGGTGAAATGCTTAGATATCACGAAGAACTCCAATTGCGAAGGCAGCTGTCTGGGTTGTTACTGACGCTGATGCACGAAAGTGTGGGTATCAAACAGGATTAGATACCCTGGTAGTCCACACAGTAAACGATGAATACTCGCTGTTTGCGATACACAGTAAGCGGCCACGCGAAAGCATTAAGTATTCCACCTGGGGAGTACGCCGGCAACGGTGAAAC
Mo0	128	0	d:Bacteria,p:Bacteroidetes,c:Bacteroidia,o:Bacteroidales,f:COB_P4_1_termite_group,g:Unknown_Genus_1000270;Other;Other;Other;Other;Other	TACGGAGGGTCCAAGCGTTATCCGGATTTATTGGGTTTAAAGGGTGCGCAGGCGGACTGATAAGTCAGCGGTGAAATTTACATGCTTAACATGTATCGTGCCGTTGATACTGTCGGACTAGTATTCAAATGACGTAGCTGGAATGTGTTATGTAGCGGTGAAATGCATAGATATAACACAGAACGCCGATCGTGAAGACAGGTTACGAATTTGACATAGACGCTCATGCACGAAAGCGTGGGGATCAAACAGGATTAGATACCCTGGTAGTCCACGCCGTAAACGATGATAACTCGTTGTTGGGCTTTTACAGCTCAGTGGCCAAGCGAAAGCGATAAGTTATCCACCTGGGGAGTACGATCGCAAGGTTGAAA
Mo0	129	0	d:Bacteria,p:Bacteroidetes,c:Bacteroidia,o:Bacteroidales,f:CR_115,g:Unknown_Genus_1000271;Other;Other;Other;Other;Other	TACGGAGGGTGCAAGCGTTATCCGGATTCATTGGGTTTAAAGGGTGCGTAGGCGGACTGGAAAGTCAGTGGTGAAATGTCTGGGCTCAACCGAGACACTGCCATAGATACTATCAGACTAGAGTACAAACGGCGTGGGCGGAATATGTCATGTAGCGGTGAAATGCATAGATATGACATAGAACACCGATCGCGAAGGCAGCTCACGAGAATGTTACTGACGCTGATGCACGAAAGCGTGGGGATCAAACAGGATTAGATACCCTGGTAGTCCACGCTGTAAACGATGATAACTCGTTGTCGGCGATACACAGTCGGTGACCAAGCGAAAGCGATAAGTTATCCACCTGGGGAGTACGATCGCAAGGTTGAAAC
Mo0	130	0	d:Bacteria,p:Bacteroidetes,c:Bacteroidia,o:Bacteroidales,f:M2PB4_65_termite_group;Other;Other;Other;Other;Other	TACGGAGGGTGCAAGCGTTATCCGGATTTATTGGGTTTAAAGGGTGCGCAGGCGGATCGGTAAGTCAGGGGTGAAATTTTGCAGCTTAACTGCAACACTGCCTTTGATACTGCCGGACTAGAGTTCAATTGACGTTACCGGAATGTGATGTGTAGCGGTGAAATGCATAGATATGTCACAGAACGCCGATCGTGAAGACAGGTAACGAAGTTGATACAGACGCTCATGCACGAAAGCGTGGGGATCAAACAGGATTAGATACCCTGGTAGTCCACGCTGTAAACGATGATCACTCGTTGTTGGGCAGCAATGCTCAGTGGCCAAGCGAAAGCGATAAGTGATCCACCTGGGGAGTACGATCGCAAGGTTGAAACT
Mo0	131	0	d:Bacteria,p:Bacteroidetes,c:Bacteroidia,o:Bacteroidales,f:M2PB4_65_termite_group,g:Unknown_Genus_1000276;Other;Other;Other;Other;Other	TACGGAGGATGCAAGCGTTATCCGGATTTATTGGGTTTAAAGGGTGCGCAGGCTGATCGATAAGTCAATGGTGAAAATCTACTGCTTAACAGTAGACGTGCCAATGATACTGTCGGACTAGAGTGTAAGAGGTGTAATTGGAATGTGATGTGTAGCGGTGAAATGCTTAGATATGTCACAGAACGCCAATCGTGAAGACAGATTACAAACTTACAACTGACGCTCATGCACGAAAGCGTGGGGATCAAACAGGATTAGATACCCTGGTAGTCCACGCTGTAAACGATGATAACTCGTTGTTGGGGGGCGACCCTCAGTGGCTAAGCGAAAGCGATAAGTTATCCACCTGGGGAGTACGATCGCAAGGTTGAAACT
Mo0	132	0	d:Bacteria,p:Bacteroidetes,c:Bacteroidia,o:Bacteroidales,f:Marinilabiaceae,g:uncultured_939;Other;Other;Other;Other;Other	TACGGAGGATGCAAGCGTTATCCGGATTTATTAGGTTTAAAGGGTGCGTAGGCGGGGCTTTAAGTCAGTGGTGAAAGGCAGTAGCTTAACTATTGTAAGCCATAGATACTGGAGCTCTTGAGTACAGTGGAGGTAGGCGGAATGTGTTGTGTAGCGGTGAAATGCTTAGATATAACACAGAACACCGATTGCGAAGGCAGCTTACTATACTGCAACTGACGCTGATGCACGAAAGCGTGGGGATCAAACAGGATTAGATACCCTGGTAGTCCACGCTGTAAACGATGATCACTCGCTGTTGGCGATATACAGTCAGTGGCTGAGCGAAAGCATTAAGTGATCCACCTGGGGAGTACGACCGCAAGGTTGAA
Mo0	133	0	d:Bacteria,p:Bacteroidetes,c:Bacteroidia,o:Bacteroidales,f:Porphyromonadaceae;Other;Other;Other;Other;Other	TACGGAGGATGCGAGCGTTATCCGGATTTATTGGGTTTAAAGGGTGCGTAGGTGGATTAATAAGTCAGTGGTGAAATCTCGGAGCTCAACTCCGAAACTGCCATTGAAACTGTTAGTCTTGAGTGTGAACGAGGTAGGCGGAATTCGTAGTGTAGCGGTGAAATGCATAGATATTACGAAGAACTCCGATAGCGCAGGCAGCTTACCGGGCCACAACTGACACTGAAGCACGAAAGTGTGGGTATCAAACAGGATTAGATACCCTGGTAGTCCACACAGTAAACGATGATAACTAACTGTTTGCGATATACAGTAAGCGGTACAGCGAAAGCGTTAAGTTATCCACCTGGGGAGTACGCCGGCAACGGTGAAACT
Mo0	134	0	d:Bacteria,p:Bacteroidetes,c:Bacteroidia,o:Bacteroidales,f:Porphyromonadaceae,g:Unknown_Genus_1000283;Other;Other;Other;Other;Other	TACGGAGGATGCGAGCGTTATCCGGATTTATTGGGTTTAAAGGGTGCGTAGGCGGGCTGATAAGTCAGCGGTGAAATCTTGGAGCTTAACTCCGAAACTGCCGTTGAAACTGTCAGTCTTGAGTGTGAACGAGGTAGGCGGAATTCGTAGTGTAGCGGTGAAATGCATAGATATTACGAAGAACTCCGATAGCGCAGGCAGCTTACCAGGCCACAACTGACGCTGATGCACGAAAGTGTGGGTATCAAACAGGATTAGATACCCTGGTAGTCCACACAGTAAACGATGATTACTCGCTGTTTGCGATATACAGTAAGCGGCTGAGCGAAAGCATTAAGTAATCCACCTGGGGAGTACGCCGGCAACGGTGAAACT
Mo0	135	0	d:Bacteria,p:Bacteroidetes,c:Bacteroidia,o:Bacteroidales,f:Porphyromonadaceae,g:uncultured_959;Other;Other;Other;Other;Other	TACGGAGGATGCGAGCGTTATCCGGATTTATTGGGTTTAAAGGGTGCGTAGGCGGGCGCATAAGTCAGGGGTGAAATACTGTCGCTTAACGATAGAATTGCCTTTGATACTGTGTGTCTTGAGTGTATATGAGGTAGGCGGAATGTGTGGTGTAGCGGTGAAATGCTTAGATATCACACAGAACACCGATTGCGAAGGCAGCTTACTAATATATAACTGACGCTGAAGCACGAAAGTGTGGGGATCAAACAGGATTAGATACCCTGGTAGTCCACACTGTAAACGATGATTACTGGATGTTTGTTCTTTTTTGGATGAGCGTCTCAAGCGAAAGCATTAAGTAATCCACCTGGGGAGTACGTCGGCAACGATGAA
Mo0	136	0	d:Bacteria,p:Bacteroidetes,c:Bacteroidia,o:Bacteroidales,f:Rikenellaceae,g:Rs_D38_termite_group;Other;Other;Other;Other;Other	TACGGAGGATTCGAGCGTTATCCGGATTTATTGGGTTTAAAGGGTGCGTAGGTTGTTTTGTAAGTCAGCGGTGAAAAGGAGATGCTTAACATTTCCCGTGCCGTTGAAACTGTGAGACTTGAATTTTGATGAAGTATGCGGAATGCGCAGTGTAGCGGTGAAATGCATAGATATTGCGCAGAAGGTCGATTGCGAAGGCAGCGTACTAATCAGATATTGACACTGAGGCACGAAAGCGTGGGGATCAAACAGGATTAGATACCCTGGTAGTCCACGCTGTAAACGATGATAACTCGCTGTCGGCGATATACAGTCGGTGGCCAAGCGAAAGCGATAAGTTATCCACCTGGGGAGTACGACCGCAAGGTTGAAAC
Mo0	137	0.001331683	d:Bacteria,p:Bacteroidetes,c:Cytophagia;Other;Other;Other;Other;Other	TACGGAGGGCGCAAGCGTTGCCCGGAATCACTGGGTGTAAAGGGTGCGTAGGCGGGGCTGTAAGTCAGGGGTGAAATCCTTCGGCTCAACCGGAGAATTGCCCCTGATACTGCAGCTCTTGAGTCCCGGAGAGGCCGCTGGAATTCGTGGTGTAGCGGTGAAATGCGTAGATATCACGAGGAACACCAGAGGCGAAGGCGGGCGGCTAGACGGGTACTGACGCTGAGGCACGAAAGCGTGGGGAGCAAACAGGATTAGATACCCTGGTAGTCCACGCCGTAAACGATGGATGCTCGGCGTTGCTGCCTTCGGGCGGCAGTGCCTAAGCTAACGCGTTAAGCATCCCACCTGGGGAGTACGGCCGCAAGGTTGA
Mo0	138	0	d:Bacteria,p:Bacteroidetes,c:Cytophagia,o:Cytophagales;Other;Other;Other;Other;Other	TACGGAGGATGCAAGCGTTATCCGGATTTATTGGGTTTAAAGGGTACGTAGGCGGCTTTATAAGTCAGTGGTGAAAGTTTGCAGCTCAACTGTAAAAATGCCAATGAAACTATAGAGCTTGAGTACATTCGAGGCATGCGGAATGTGTAGTGTAGCGGTGAAATGCATAGATATTACACAGAACCCCGATTGCGAAGGCAGCATGCCAGGATGAGACTGACGCTGATGTACGAAAGCGTGGGGATCGAACAGGATTAGATACCCTGGTAGTCCACGCCGTAAACGATGCTCACTAGCTGTTTGCGATATGACAGTAAGCGGCCCAGCGAAAGCGATAAGTGAGCCACCTGGGGAGTACGCCGGCAACGGTGAAAC
Mo0	139	0	d:Bacteria,p:Bacteroidetes,c:Cytophagia,o:Cytophagales,f:Cytophagaceae;Other;Other;Other;Other;Other	TACGGAGGGTGCAAGCGTTGTCCGGATTTATTGGGTTTAAAGGGTGCGTAGGCGGCTTTTTAAGTCAGTGGTGAAAGCCTCCAGCTTAACTGGAGAACTGCCATTGATACTGAGGAGCTTGAGTATAGTTGAGGTAGGCGGAATTGACAGTGTAGCGGTGAAATGCATAGATATTGTCAAGAACACCGATTGCGAAGGCAGCTTACTAAGCTATAACTGACGCTGAGGCACGAAAGTGTGGGTATCAAACAGGATTAGATACCCTGGTAGTCCACACTGTAAACGATGATTACTCGCTGTTGGCGATATACAGTCAGCGGCCAAGCGAAAGCGTTAAGTAATCCACCTGGGGAGTACGCCGGCAACGG
Mo0	140	0	d:Bacteria,p:Bacteroidetes,c:Cytophagia,o:Cytophagales,f:Cytophagaceae,g:Cytophaga;Other;Other;Other;Other;Other	TACGTAGGTGGCAAGCGTTGTCCGGATTTATTGGGTTTAAAGGGTGCGTAGGCGGCTTAATAAGTCAGTGGTGAAAGCCGATCGCTTAACGATCGAACTGCCATTGATACTGCTAGGCTTGAGTATAGATGAGGTAGGCGGAATTGACAGTGTAGCGGTGAAATGCATAGATATTGTCAAGAACACCAATTGCGAAGGCAGCTTACTAAGTTATAACTGACGCTGAGGCACGAAAGTGCGGGGATCAAACAGGATTAGATACCCTGGTAGTCCGCACCGTAAACGATGATCACTCGCTGTGTGCGATAAACAGTACGCGGCCAAGCGAAAGCGATAAGTGATCCACCTGGGGAGTACGCCCGCAAGGG
Mo0	141	0	d:Bacteria,p:Bacteroidetes,c:Cytophagia,o:Cytophagales,f:Cytophagaceae,g:Flexibacter;Other;Other;Other;Other;Other	TACGTAGGTGGCAAGCGTTGTCCGGATTTATTGGGTTTAAAGGGTGCGTAGGCGGATGCTTAAGTCAGGGGTGAAAGACGGCCGCTCAACGGTCGCAGTGCCTTTGATACTGGGTATCTTGAGTGCAGACGAGGTCTGTGGAATGGATGGTGTAGCGGTGAAATGCTTAGATACCATCCAGAACACCAATTGCGAAGGCAGCAGACTAGGGTGCAACTGACGCTGAGGCACGAAAGTGCGGGGATCAAACAGGATTAGATACCCTGGTAGTCCGCACTGTAAACGATGATAACTAGCTGTTAGCGATAGACTGTTAGCGGCACAGCGAAAGCGTTAAGTTATCCACCTGGGGAGTACGCCGGCAACGGTGA
Mo0	142	0	d:Bacteria,p:Bacteroidetes,c:Cytophagia,o:Cytophagales,f:Cytophagaceae,g:uncultured_1034;Other;Other;Other;Other;Other	TACGTAGGGTGCAAGCGTTGTCCGGATTTATTGGGTTTAAAGGGTGCGTAGGCGGCTCGTTAAGTCAGTGGTGAAAACCAGCAGCTCAACTGTTGATGTGCCAATGATACTGGCGAGCTTGAGTACAGACGAGGTAGGCGGAATTGACAGTGTAGCGGTGAAATGCATAGATATTGTCAAGAACACCGATAGCGAAGGCAGCTTGCTAGCCTGTAACTGACGCTGAGGCACGAAAGTGTGGGGATCAAACAGGATTAGATACCCTGGTAGTCCACACTGTAAACGATGATTACTCGATGTTGGCGATACACAGTCAGCGTCTTAGCAAAAGCGATAAGTAATCCACCTGGGGAGTACGCTGGCAACAGTGA
Mo0	143	5.63e-05	d:Bacteria,p:Bacteroidetes,c:Cytophagia,o:Order_II,f:Rhodothermaceae;Other;Other;Other;Other;Other	TACGGAGGGTGCAAGCGTTGTCCGGAATCACTGGGTGTAAAGGGTGTGTAGGCGGGGCTGTAAGTCAGAGGTGAAATCCCACGGCTCAACCGTGGAACTGCCTTTGATACTGCAGCTCTTGAGTCCCGGAGAGGTGGCTGGAATTCGTGGTGTAGCGGTGAAATGCGTAGATATCACGAGGAACACCAGAGGTGTAGACGGGTCACTGGACGGGTACTGACGCTGAGGCACGAAAGCGTGGGGAGCAAACAGGATTAGATACCCTGGTAGTCCACGCCGTAAACGATGGATGCTCGGTGTTGCCCCGCCTTTAGGGGCAGTGCCTAAGCTAACGCGTTAAGCATCCCACCTGGGGAGTACGCTCGCAAGAGTG
Mo0	144	4.98e-07	d:Bacteria,p:Bacteroidetes,c:Cytophagia,o:Order_IV,f:Unknown_Family_1087,g:Thermonema;Other;Other;Other;Other;Other	TACGGAGGGTGCAAGCGTTATCCGGATTTACTGGGTTTAAAGGGTGCGTAGGCGGCCTTGTAAGTCCGTGTTGAAAGGCTACGGCTTAACCGTAGTAAGGCATGGATACTGCGAGGCTTGAGTACAGTGGGGGCAGATGGAATTGGTGGAGTAGCGGTGAAATGCATAGATACCACCAGGAACACCGATAGCGAAGGCAGTCTGCTACGCTGTAACTGACGCTGAGGCACGAAAGCGTGGGGAGCAAACAGGATTAGATACCCTGGTAGTCCACGCCGTAAACGATGGATACTCGGTGTCAGCCCGCTGGGGTTGGTGCCTAAGCGAAAGCGATAAGTATCCCACCTGGGGAGTACGCCGGCAACGGTGAAAC
Mo0	145	0	d:Bacteria,p:Bacteroidetes,c:Flavobacteriia;Other;Other;Other;Other;Other	TACGGAGGATCCGAGCGTTATCCGGAATCATTGGGTTTAAAGGGTCCGTAGGCGGGCGCATAAGTCAGGGGTGAAAGTTTGCCGCTCAACGGTAAAATTGCCTTTGATACTGTGTGCCTTGAATAGCGGTGAAGTGGTTAGAATGTGCAGTGTAGCGGTGAAATGCTTAGATATTGCACAGAATACCGATTGCGAAGGCAGGCCACTAACCGCGTATTGACGCTGAGGGACGAAAGCGTGGGGAGCGAACAGGATTAGATACCCTGGTAGTCCACGCTGTAAACGATGGATACTAGCTGTTTGTTCCGCATTGGCGGGGTGAGTGGCTAAGCGAAAGTGATAAGTATCCCACCTGGGGAGTACGGCCGCAA
Mo0	146	0	d:Bacteria,p:Bacteroidetes,c:Flavobacteriia,o:Flavobacteriales;Other;Other;Other;Other;Other	TACGGAGGGTGCAAGCGTTATCCGGATTTATTGGGTTTAAAGGGTCCGTAGGCGGATTAGTAAGTCAGTGGTGAAAGCCCGCAGCTCAACTGTGGAACTGCCATTGATACTGCTAGTCTTGAGTGTAGTTGAAGTAGCTGGAATGAGTAGTGTAGCGGTGAAATGCATAGATATTACTCAGAACACCAATTGCGAAGGCAGGTTACTAAGTTACAACTGACGCTGATGGACGAAAGCGTGGGGAGCGAACAGGATTAGATACCCTGGTAGTCCACGCCGTAAACGATGCTGACTCGTTTTTGGGTTTTCGGATTCAGAGACCAAGCGAAAGTGATAAGTCAGCCACCTGGGGAGTACGGGCGCAAGCCTGAAA
Mo0	147	0	d:Bacteria,p:Bacteroidetes,c:Flavobacteriia,o:Flavobacteriales,f:Flavobacteriaceae;Other;Other;Other;Other;Other	TACGGAGGGTGCAAGCGTTATCCGGATTTATTGGGTTTAAAGGGTCCGTAGGCGGATTAATCAGTCAGTGGTGAAATCTCATAGCTTAACTATGAAACTGCCATTGATACTGTTAGTCTTGAGTGATGTTGAAGTTGCTGGAATGTGTAGTGTAGCGGTGAAATGCTTAGATATTACGCAGAACACCAATTGCGAAGGCAGGTGACTAAACATTAACTGACGCTGATGGACGAAAGCGTGGGGAGCGAACAGGATTAGATACCCTGGTAGTCCACGCCGTAAACGATGGATACTTGCTGTTGGGTTTTCGGATTCAGTGGCTAAGCGAAAGTTATAAGTATCCCACCTGGGGAGTACGTTCGCAAGAA
Mo0	148	7.97e-06	d:Bacteria,p:Bacteroidetes,c:SB_5;Other;Other;Other;Other;Other	TACGGAGGATGCAAGCGTTATCCGGATTCACTGGGTTTAAAGGGTGCGTAGGCGGGATAGTAAGTCAGTGGTGAAAGCCTACAGCTTAACTGTAGAATTGCCATTGATACTGCTATCCTTGAGTGCAGTTGAGGTAGGCGGAATGTGGTATGTAGCGGTGAAATGCTTAGATATACCACAGAACACCAATTGCGAAGGCAGCTTACTAAACTGCTACTGACGCTGAGGCACGAAAGCGTGGGGAGCAAACAGGATTAGATACCCTGGTAGTCCACGCTGTAAACGATGATCACTCGCTGTTGGCGATATACTGTCAGCGGCTAAGCGAAAGCATTAAGTGATCCACCTGGGGAGTACGACGGCAACGTTGAAA
Mo0	149	0.003465363	d:Bacteria,p:Bacteroidetes,c:SB_5,o:Unknown_Order_1002219,f:Unknown_Family_1002220,g:Unknown_Genus_1000321;Other;Other;Other;Other;Other	TACGGAGGTTGCAAGCGTTATCCGGATTCATTGGGTTTAAAGGGTGCGTAGGCGGGACGGTAAGTCAGTGGTGAAAGCCTGCAGCTTAACTGTAGAATTGCCATTGATACTGCTGTTCTTGAGTGCAGCTGAGGTGGGCGGAATGTGTAGTGTAGCGGTGAAATGCTTAGATATTACACAGAACACCGATTGCGAAGGCAGCTCACTAAACTGTAACTGACGCTGAGGCACGAAAGCGTGGGGAGCAAACAGGATTAGATACCCTGGTAGTCCACGCCCTAAACGATGATCACTCGCTGTTGGCGACATACTGTCAGCGGCTAAGCGAAAGCATTAAGTGATCCACCTGGGGAGTACGCTCGCAAGAGTGAAA
Mo0	150	0.000497825	d:Bacteria,p:Bacteroidetes,c:Sphingobacteriia;Other;Other;Other;Other;Other	TACGGAGGGTGCAAGCGTTATCCGGATTCACTGGGTTTAAAGGGTGCGTAGGCGGGATTGTAAGTCAGTGGTGAAAGCCCCGGGCTCAACTTGGGAATTGCCATTGATACTGCTTTCCTTGAGTGCGATTGAGGTGGGTAGAATATGTCATGTAGCGGTGAAATGCTTAGATATGACATAGAATACCGATTGCGAAGGCAGCTCACTAAATCGCAACTGACGCTGAGGTACGAAAGCGTGGGGAGCAAACAGGATTAGATACCCTGGTAGTCCACGCCCTAAACGATGATTACTCGACATTGGCGATATACCGTTCAGTGTCTAAGCGAAAGCGTTAAGTAATCCACCTGGGGAGTACGACCGCAAGGTTGAAAC
Mo0	151	0.00078756	d:Bacteria,p:Bacteroidetes,c:Sphingobacteriia,o:Sphingobacteriales;Other;Other;Other;Other;Other	TACGGAGGGTGCGAGCGTTATCCGGAATCACTGGGTTTAAAGGGTGCGTAGGCGGCTCGGTAAGTCAGTTGTGAAAGCCCCTTGCTTAACGAGGGAGGTGCGATTGATACTGTCGAGCTTGAATCGGGATGAGGCAGGCGGAATGTGGCATGTAGCGGTGAAATGCATAGATATGCCATAGAACACCGATTGCGAAGGCAGCCTGCTGGGCCTGTATTGACGCTGAGGCACGAAAGCGTGGGGAGCAAACAGGATTAGATACCCTGGTAGTCCACGCCCTAAACGATGCTTACTTGCTGTTCGCGGGTAACCGGGAGCGGCGGAGCGAAAGCGTTAAGTAAGCCACCTGGGGAGTACGCCGGCAACGGTGAAACT
Mo0	152	0	d:Bacteria,p:Bacteroidetes,c:Sphingobacteriia,o:Sphingobacteriales,f:Chitinophagaceae;Other;Other;Other;Other;Other	TACGGAGGGTGCAAGCGTTATCCGGATTCACTGGGTTTAAAGGGTGCGTAGGTGGATTGCCAAGTCCGTGGTGAAATCTCCGAGCTTAACTCGGAAACTGCCGTGGATACTGGTAGTCTTGAATATCGTGGAGGTCAGCGGAATATGTCATGTAGCGGTGAAATGCTTAGATATGACATAGAACACCAATTGCGAAGGCAGCTGGCTACGCGAATATTGACACTGAGGCACGAAAGCGTGGGGATCAAACAGGATTAGATACCCTGGTAGTCCACGCCCTAAACTATGGATACTCGACATACGCGATACACTGTGTGTGTCTGAGCGAAAGCATTAAGTATCCCACCTGGGAAGTACGACCGCAAGGTTGA
Mo0	153	0	d:Bacteria,p:Bacteroidetes,c:Sphingobacteriia,o:Sphingobacteriales,f:Chitinophagaceae,g:Crenotalea;Other;Other;Other;Other;Other	TACGGAGGGTGCGAGCGTTATCCGGATTCACTGGGTTTAAAGGGTGTGTAGGCGGGCAGGTAAGTCAGCGGTGAAAGCCCCGAGCTTAACTTGGGAATTGCCGTTGATACTATCTGTCTTGAATGTTGTGGAGGCGAGCGGAATATGGCATGTAGCGGTGAAATGCTTAGATATGCCATAGAACACCGATTGCGAAGGCAGCTCGCTACGCAACCATTGACGCTGAGGCACGAAAGCGTGGGGAGCAAACAGGATTAGATACCCTGGTAGTCCACGCCCTAAACGATGATCACTCGACATTGGCGATATACTGTCAGTGTCTAAGCGAAAGCATTAAGTGATCCACCTGGGGAGTACGACCGCAAGGT
Mo0	154	0	d:Bacteria,p:Bacteroidetes,c:Sphingobacteriia,o:Sphingobacteriales,f:Chitinophagaceae,g:Segetibacter;Other;Other;Other;Other;Other	TACGGAGGGTGCAAGCGTTATCCGGATTCACTGGGTTTAAAGGGAGCGTAGGTGGGAATGTAAGTCAGTGGTGAAATCTCCGTGCTTAACATGGAAACTGCCATTGATACTATGTTTCTTGAATTTTCTGGAGGTCAGCGGAATATGTCATGTAGCGGTGAAATGCTTAGATATGACATAGAACACCGATTGCGAAGGCAGCTGGCTACAGGGATATTGACACTGAGGCTCGAAAGCGTGGGGATCAAACAGGATTAGATACCCTGGTAGTCCACGCCCTAAACGATGGATACTCGACATTTGTGATATACAATAAGTGTCTGAGCGAAAGCATTAAGTATCCCACCTGGGAAGTACGACCGCAAGGT
Mo0	155	0	d:Bacteria,p:Bacteroidetes,c:Sphingobacteriia,o:Sphingobacteriales,f:Saprospiraceae;Other;Other;Other;Other;Other	TACGGAGGGTGCAAGCGTTATCCGGAATTACTGGGTTTAAAGGGTGCGTAGGCGGCTATATAAGTCAGAGGTGAAAGCCCGGAGCTTAACTTCGGAATTGCCTTTGATACTGTATAGCTTGAAAGAGGTTGAGGTCAGCGGAATGTGACATGTAGCGGTGAAATGCATAGATATGTCATAGAACACCAATTGCGAAGGCAGCTGGCTGGGCCTACTTTGACGCTGAGGCACGAAAGCGTGGGGAGCGAACAGGATTAGATACCCTGGTAGTCCACGCCCTAAACGATGTTCACTCGATATTCGCTCTTCGGAGTGAGTGTCCAAGCGAAAGCGATAAGTGAACCACCTGGGGAGTACGCCCGCAAGGGTGAAAC
Mo0	156	0	d:Bacteria,p:Bacteroidetes,c:Sphingobacteriia,o:Sphingobacteriales,f:Sphingobacteriaceae;Other;Other;Other;Other;Other	TACGGAGGATCCAAGCGTTATCCGGATTTATTGGGTTTAAAGGGTGCGTAGGCGGCTTATTAAGTCAGGGGTGAAAGACGGTGGCTCAACCATCGCAGTGCCCTTGATACTGATGAGCTTGAATACACTAGAGGTAGGCGGAATGTGACAAGTAGCGGTGAAATGCATAGATATGTCACAGAACACCGATTGCGAAGGCAGCTTACTATGGTGTTATTGACGCTGAGGCACGAAAGCGTGGGGATCAAACAGGATTAGATACCCTGGTAGTCCACGCCCTAAACGATGAATACTCGCTGTTAGCGATATACAGTTAGCGGCTAAGCGAAAGCGTTAAGTATTCCACCTGGGGAGTACGCCCGCAAGGGTGAAACT
Mo0	157	0	d:Bacteria,p:Bacteroidetes,c:Sphingobacteriia,o:Sphingobacteriales,f:Sphingobacteriaceae,g:Mucilaginibacter;Other;Other;Other;Other;Other	TACGGAGGATCCAAGCGTTATCCGGATTTATTGGGTTTAAAGGGTGCGTAGGTGGTTCTTTAAGTCAGGGGTGAAAGACGGCAGCTTAACTGTCGCAGTGCCTTTGATACTGAAGAACTTGAATCCACTAGAGGTAGGCGGAATGTGACAAGTAGCGGTGAAATGCATAGATATGTCACAGAACACCAATTGCGAAGGCAGCTTACTATGGTGGTATTGACACTGAGGCACGAAAGCGTGGGGATCAAACAGGATTAGATACCCTGGTAGTCCACGCCCTAAACGATGAATACTCGATGTTGGCGATATACGGTCAGCGTCTAAGCGAAAGCGTTAAGTATTCCACCTGGGGAGTACGCCCGCAAGGG
Mo0	158	0.000299193	d:Bacteria,p:Bacteroidetes,c:Sphingobacteriia,o:Sphingobacteriales,f:WCHB1_69,g:Unknown_Genus_1000345;Other;Other;Other;Other;Other	TACGGAGGATGCGAGCGTTATCCGGATTTACTGGGTTTAAAGGGTGCGCAGGCGGTTGATTAAGTCAGAGGTGAAAGCCCTATGCTCAACATAGGGATTGCCTTTGATACTGATCAGCTAGAGTGAAGATGGAGTGGGTGGAATGTGTTGTGTAGCGGTGAAATGCATAGATATAACACAGAACACCGATCGCGAAGGCAGCTCACTAAACTTCAACTGACGCTCATGCACGAAAGCGTGGGGATCAAACAGGATTAGATACCCTGGTAGTCCACGCTGTAAACGATGATCACTAGCTGTTGGTGCGTAAAGTATCAGTGGCTAAGCGAAAGTGATAAGTGATCCACCTGGGGAGTACGACCGCAAGGTTGAAAC
Mo0	159	0.001212205	d:Bacteria,p:Bacteroidetes,c:Sphingobacteriia,o:Sphingobacteriales,f:env_OPS_17,g:Unknown_Genus_1000331;Other;Other;Other;Other;Other	GACGAAGGATGCGAGCGTTATCCGGATTCACTGGGTTTAAAGGGTGCGTAGGCGGTCTAGTAAGTTTCAGGTTAAAGACTGGTGCTCAACATCAGGATTGCTTGAAAAACTGCTGGACTTGAGATAGGTCGGCGTTGCTGGAATATGGCAAGTAGAGGTGAAATTCATAGATATGCCATAGAACACCGATAGCGAAGGCAGGCGACGAGGCCTTATCTGACGCTGAGGCACGAAAGCGTGGGGAGCAAACAGGATTAGATACCCTGGTAGTCCACGCTGTAAACGATGATGACTTGTTGTTTGGGAGAGAATCCTGAGTGACAAAGCGAAAGCGATAAGTCATCCACCTGGGGAGTACGCCGGCAACGGTGAAAC
Mo0	160	4.98e-07	d:Bacteria,p:Caldiserica,c:Caldisericia,o:Caldisericales,f:TTA_B1,g:Unknown_Genus_1000351;Other;Other;Other;Other;Other	TACGTAGGGAGCGAGCGTTACCCGGAATCACTGGGTGTAAAGGGTGTGCAGGCGGTTTAGCAAGTCGAATGTCAAAGCCCACGGCTTAACCGTGGAAAGGCATTCGATACTGCTAAACTAGAGGACGGAAGAGGGAAGTGGAATTCCCGGTGTAGCGGTGAAATGCGTAGATATCGGGAGGAACACCAGTGGCGAAGGCGGCTTCCTGGTCCGTTCCTGACGCTCATACACGAAAGCCAGGGGAGCGAACCGGATTAGATACCCGGGTAGTCCTGGCCCTAAACGATGGGTGCTTGGTGTTGGGTGGATAAACCCACTCAGTGCCGTAGTTAACACGTTAAGCACCCCACCTGGGTAGTACGGTCGCAAGGCT
Mo0	161	0	d:Bacteria,p:Caldiserica,c:Caldisericia,o:Caldisericales,f:TTA_B15,g:Unknown_Genus_1000350;Other;Other;Other;Other;Other	TACGTAGGGGGCGAGCGTTGTCCGGAATTACTGGGTGTAAAGGGCGTGTAGGCGACTCCTTAAGTTGAATGTGAAATCTCCCGGCTCAACTGGGAGGAGTCATTCAATACTGAGGGGATGTGAGGACAGAAGAGGGAAGTGGAATTCCCGGTGTAGCGGTAAAATGCGTAGATATCGGGAGGAACACCAGTGGCGAAGGCGGCTTCCTGGTCTGTCCCTGACGCTGAGGCGCGAAAGCTAGGGGAGCAAACGGGATTAGATACCCCGGTAGTCCTAGCCCTAAACGTTGGGTACTAGGTGTAGGAAAGGTTCAATCTTTTCTGTGCCGTAGCTAACGCGTTAAGTACCCCACCTGGGGAGTACGGCCGCAAG
Mo0	162	0.001759813	d:Bacteria,p:Candidate_division_OP3;Other;Other;Other;Other;Other	TACGGAGGTGGCTAGCGTTACTCGGTTTGACTGGGTGTAAAGGGTCCGCAAGCGGTTAGGTGTGTATAAGGTGAAATCCTTTGGCTCAACCAAAGAATTGCCTTATAAACTACCTAACTTGAGGTTAGGAGAGGAGAGCGGAACTGCCGGTGTAAAGGTGAAATTTGTGGATATCGGCGGGAACGCCAGTGGAGAAGTCGGCTCTCTGGTCTAAACCTGACGCGCAGGGACGAAAGCTAGGGGAGCAAACAGGATTAGATACCCTGGTAGTCCTAGCTGTAAACGATGGGCACTAGGCATTTGCTATTTATTAGTGGGTGCCGGAGTTAACATGTTAAGTGCCTCACCTGGGGACTACGGCCGCAAGGTTGAAAC
Mo0	163	0.001497957	d:Bacteria,p:Candidate_division_OP3,c:Unknown_Class_1002231;Other;Other;Other;Other;Other	TACGGAGGTGGCAAGCGTTACTCGGATTCATTGGGTGTAAAGGGCAGGTAGGCGGACCGAAAAGTCTTATCTGAAATCCTTAGGCTTAACCTAAGAACGGGATAAGAAACTTTCGGTCTTGAGGCTGGAAGAGGAAGATGGAATTCCCGGTGTAAGGGTGAAATCTGTAGATATCGGGAGGAACACCAGTGGCGAAGGCGATCTTCTGGTCCAGTCCTGACGCTGAGCTGCGAAAGCTAGGGGAGCAAACAGGATTAGATACCCTGGTAGTCCTAGCCGTAAACGATGAGCACTAGGTGTTGGAAGTTTAACTTTCAGCGCCGTAAGATAACTCGTTAAGTGCTCCACCTGGGGACTACGGCCGCAAGGTTAAAA
Mo0	164	0.001944009	d:Bacteria,p:Candidate_division_OP3,c:Unknown_Class_1002231,o:Unknown_Order_1002232;Other;Other;Other;Other;Other	TACAGAGATGGCGAGCGTTACTCGGATTTATTGGGTGTAAAGGGCAGGTAGGCGGTTATGTAAGTTGGAGGTGAAATCCTTGGGCTTAACCCAAGAACTGCCTTCAAAACTGCATAGCTTGAGGCCAAGAGAGGAGAGCGGAATTCCCGGTGTAAGGGTGAAATCTGTAGATATCGGGAGGAACACCAGTAGCGAAGGCGGCTCTCTGGTTTGGACCTGACGCTGAGCTGCGAAAGCTAGGGGAGCAAACAGGATTAGATACCCTGGTAGTCCTAGCCGTAAACGATGAGCACTAGGTGTTGGAGATTTTTTCTTCAGTGCCGCAAGATAACTCGTTAAGTGCTCCACCTGGGGACTACGGCCGCAAGGCTAAAA
Mo0	165	9.46e-05	d:Bacteria,p:Candidate_division_OP3,c:Unknown_Class_1002231,o:Unknown_Order_1002232,f:Unknown_Family_1002233;Other;Other;Other;Other;Other	TACGGAGGTGGCAAGCGTTACTCGGAATCACTGGGTGTAAAGGGCATGTAGGTGGCGGATTAAGTCGAATGTGAAATCCCTTGGCTCAACCAAGGAACTGCATTCGAAACTGATCTGCTTGAGCGACGGAGAGGAGAACGGAATTCCCGGTGTAACGGTGAAATGTGTAGATATCGGGAGGAACACCAGTAGCGAAGGCGGTTCTCTGGACGTCCGCTGACACTGAAATGCGAAAGCTAGGGGAGCAAACAGGATTAGATACCCTGGTAGTCCTAGCCGTAAACGATGTGCACTAGGTGTTGGACCGAAAGGTTCAGTGCCGCAGATAACTCGTTAAGTGCACCACCTGGGGAGTACGGTCACAAGACTGAAACT
Mo0	166	0	d:Bacteria,p:Candidate_division_SR1,c:Unknown_Class_1002234,o:Unknown_Order_1002235;Other;Other;Other;Other;Other	TACGTAGGTCTCAAGCGTTATCCGGATTTACTGGGCGTAAAGTATCCGTAGTCTGATTTGTAAGTCTGTTTTCAAATCCCACTGCTCAACAGTGGAAAGGGAGTGGATACTGCAAGTCTAGAACTAATTAGGGGTTAGTGGAATTTCCGGTGGAGCGGTGAAATGCGTTGATATCGGAAAGAACGCCGAAAGCGAAAGCAGCTAACTATAATATGTTGACGATGAGGGATGAAAGTTTGGGTAGCAAACGGGATTAGATACCCCGGTAGTCCAAACCGTAAATTATGCTTGCTAGGTGTTTGAATCCTCGTGGTTCAAGTGCCGTAATCTAACGAGTTAAGCAAGTCGCCTGGGTAGTATATTCGCAAGAATGAA
Mo0	167	0	d:Bacteria,p:Chlamydiae;Other;Other;Other;Other;Other	TACGGAGGGTGCAAGCATTAATCGGAATTATTGGGCGTAAAGGGCGCGTAGGCGGTTGATTAAGTCATGGGTGAAATTCCGGAGCTCAAATTCGGAGCTGCTCATGATACTGGTTAGCTAGAGGAAGAATAGGGAAAACGGAATTCCACGTGTAGCGGTGAAATGCGTAGATATGTGGAAGAACACCGGTGGTGAAGGCGGTTTTCTGGTTCATTCCTGACGCTGAGGCGCGAAAGCATGGGGAGCAAACAGGATTAGATACCCTGGTAGTCCATGCCGTAAACGATGTACACTAGATGTGGCGAGAATCAACCCTTGTCGTATCGAAGCGAACGCGATAAGTGTACCGCCTGAGGAGTATGCTCGCAAGG
Mo0	168	0	d:Bacteria,p:Chlamydiae,c:Chlamydiae,o:Chlamydiales;Other;Other;Other;Other;Other	TACGGAGGGTGCGAGCATTAATCGGAATTACTGGGCGTAAAGGGCGCGTAGGCGGAAGGTCAAGTCAGATGTGAAATCCCGGAGCTTAACTTCGGAACAGCATTTGAAACTGATCATCTTGAGGGTAGGCGGAGAAAATGGAATTCCACGTGTAGCGGTGAAATGCGTAGATATGTGGAAGAACACCTGTGGCGAAAGCGGTTTTCTAGCTTATTCCTGACGCTGAGGCGCGAAAGCAAGGGGAGCAAACAGGATTAGATACCCTGGTAGTCCTTGCCGTAAACGATGCATACTTGGTGTAGCTGGACTCAACCCCAGCTGTGCCGGAGCAAACGCGTTAAGTATGCCGCCTGAGGAGTACGCTCGCAAGGGTG
Mo0	169	0	d:Bacteria,p:Chlamydiae,c:Chlamydiae,o:Chlamydiales,f:Parachlamydiaceae,g:Candidatus_Metachlamydia;Other;Other;Other;Other;Other	TACGGAGGGTGCAAGCATTAATCGGATTTATTGGGCGTAAAGGGCGCGTAGGCGGTCAAGAAAGTCGTATGTGAAATTCCGGGGCTCAACCTCGGAGCTGCATAGGAAACTTCTTGTCTAGAGGGTAGGCGGAGAAAATGGAATTCCACAAGTAGCGGTGAAATGCGTAGATATGTGGAAGAACACCAGTGGCGAAGGCGGTTTTCTAGCTTATACCTGACGCTGAGGCGCGAAAGCAAGGGGAGCAAACAGGATTAGATACCCTGGTAGTCCTTGCCGTAAACGATGTATACTTGGTGTAGTTGGACTCAACCCCGACTGTGCCGTAGCTAACGCGATAAGTATACCGCCTGGGGAGTACGCTCGCAAGG
Mo0	170	0.066892314	d:Bacteria,p:Chlorobi;Other;Other;Other;Other;Other	TACGTAGGGTGCAAGCGTTGTCCGGATTCACTGGGTGTAAAGGGTGCGCAGGCGGGCTCTTAAGTCAAAGGTGAAATCTCCCGGCTTAACCGGGAAATTGCCTTTGATACTGAGAGCCTTGAGTACGGGAGAGGGAGATGGAATTCCAGGTGTAGCGGTGAAATGCGTAGATATCTGGAGGAACACCGGAGGCGAAGGCGGTCTCCTGGCCCGTTACTGACGCTCAGGCACGAAAGCGTGGGGAGCAAACAGGATTAGATACCCTGGTAGTCCACGCCCTAAACGATGGGTACTAGATGTCGGCTCCGAAAGGGGTCGGTGTCGAAGCTAACGCATTAAGTACCCCACCTGGGGAGTACGATCGCAAGGTTGAAA
Mo0	171	0.001030499	d:Bacteria,p:Chlorobi,c:Chlorobia,o:Chlorobiales;Other;Other;Other;Other;Other	TACGTAGGGTGCGAGCGTTGTCCGGAATTACTGGGTGTAAAGGGTGCGTAGGCGGATTTGTGCGTCAGAGGTTAAAGACCACGGCTTAACCGTGGAAATGCCTTTGATACGGCAAGTCTTGAGTGTAGGTGAGGATGATGGAATTCCTGGTGTAGCGGTGAAATGCGTAGATATCAGGAGGAACACCGGAGGCGAAGGCGGTCATCTAACCTACCACTGACGCTGAGGCACGAAAGCGTGGGGAGCAAACAGGATCAGATACCCTGGTAGTCCACGCCCTAAACGATGTATGCTTGGTGTTAGATGCAAGTCATCTAGTGCCGGAGGTAACCCGTTAAGCATACCACCTGGGGAGTACGATCGCAAGGTTGAAAC
Mo0	172	0.000862732	d:Bacteria,p:Chlorobi,c:Chlorobia,o:Chlorobiales,f:Chlorobiaceae,g:uncultured_1368;Other;Other;Other;Other;Other	TACAGAGGTGGCGAGCGTTGTCCGGATTTACTGGGTGTAAAGGGTGCGTAGGCGGATGTGTAAGTCGGGGGTTAAAGGCTCTTGCTCAACAAGAGAAATGCCTTCGATACTGCATGTCTAGAGTGCCGAAGAGGAAACTGGAATTTCCGGTGTAGCGGTGGAATGTGCAGAGATCGGAAAGAACACCAGTGGCGAAGGCAGGTTTCTGGTCGGTAACTGACGCTGATGCACGAAAGCGTGGGGAGCAAACAGGATTAGATACCCTGGTAGTCCACGCCCTAAACGATGGATGCTAGATGTTGGACTTCGGTTCAGTGTCGCAGCTAACGCAGTAAGCATCCCACCTGGGGAGTACGACCGCAAGGTTGAAACTTA
Mo0	173	0.007620713	d:Bacteria,p:Chlorobi,c:Chlorobia,o:Chlorobiales,f:OPB56,g:Unknown_Genus_1000362;Other;Other;Other;Other;Other	AACGTAGGATCCGAGCGTTGTCCGGAATCACTGGGTGTAAAGGGTGCGTAGGCGGGCTTGCGCGTCAAGGGTTAAAGACCTCGGCTTAACCGAGGGAGTGCCCTTGATACGGCAAGCCTTGAGTGCGGGAGAGGATGGTGGAATTCCTGGTGTAGCGGTGAAATGCGTAGAGATCAGGAGGAACACCGAAGGCGAAGGCAGCCATCTGGACCGCCACTGACGCTGAGGCACGAAAGCGTGGGGAGCAAACAGGATTAGATACCCTGGTAGTCCACGCCCTAAACGATGTACGCTTGGCGTCGGGAACATAGTTCTCGGTGCCGGAGGTAACCCGTTAAGCGTACCACCTGGGGAGTACGGTCGCAAGGCTGAAAC
Mo0	174	0.00098221	d:Bacteria,p:Chlorobi,c:Ignavibacteria,o:Ignavibacteriales;Other;Other;Other;Other;Other	TACGTAGGGGGCGAGCGTTGTCCGGATTCACTGGGTGTAAAGGGCGCGTAGGCGGGTTTGTAAGTCAGGGGTGAAATCTCACGGCTTAACCGTGAAACTGCCTCTGATACTGCAAATCTTGAGTTCGGAAGAGAGTAGCGGAATTCCAGGTGTAGTGGTGAAATACGTAGATATCTGGAAGAACACCAGTGGCGAAGGCGGCTACTTGGTCCGTAACTGACGCTGAGGCGCGAAAGCGTGGGGAGCAAACAGGATTAGATACCCTGGTAGTCCACGCTGTAAACGATGAATACTAGGTGTTGGTCCCGTTAGGGATCAGTGCCGCAGCTAACGCATTAAGTATTCCACCTGGGGAGTACGATCGCAAGGTTGAAA
Mo0	175	0.025764461	d:Bacteria,p:Chlorobi,c:Ignavibacteria,o:Ignavibacteriales,f:BSV26,g:Unknown_Genus_1000366;Other;Other;Other;Other;Other	TACGTAGGGTGCGAGCGTTGTCCGGATTCACTGGGTGTAAAGGGTCCGCAGGCGGGTCGGTCAGTCGTTGGTGAAATTCCAGGGCTTAACTCTGGAACTGCCGACGATACTGCCGATCTTGAGTACGGAAGAGGAAGATGGAATTCCTGGTGTAGCGGTGAAATGCGTAGATATCAGGAAGAACACCGGTGGCGAAGGCGGTCTTCTGGTCCGTTACTGACGCTCAGGGACGAAAGCGTGGGGAGCAAACAGGATTAGATACCCTGGTAGTCCACGCCCTAAACGATGGATACTCGATGTCGGGCCGCAAGGCTCGGTGTCTAAGCTAACGCGTTAAGTATCTCACCTGGGGAGTACGATCGCAAGGTTGAAACT
Mo0	176	0.003886524	d:Bacteria,p:Chlorobi,c:Ignavibacteria,o:Ignavibacteriales,f:Ignavibacteriaceae,g:Ignavibacterium;Other;Other;Other;Other;Other	TACGTAGGGGGCAAGCGTTGTCCGGATTCACTGGGTGTAAAGGGCGCGCAGGCGGGTTAGCAAGTCAGAGGTGAAATCCTACAGCTTAACTGTAGAACTGCCTTTGAAACTGTTAATCTTGAGTGCGGAAGAGAGAGACGGAATTCCAGGTGTAGCGGTGAAATGCGTAGATATCTGGAAGAACACCAGTTGCGAAGGCGGTCTCTTGGTCCGTTACTGACGCTCAGGCGCGAAAGCGTGGGGAGCAAACAGGATTAGATACCCTGGTAGTCCACGCCCTAAACGATGAATACTAGGTGTTGGTCTTTTTTAGATCAGTGCCGCAGCTAACGCATTAAGTATTCCACCTGGGGAGTACGATCGCAAGGTTGAAAC
Mo0	177	0.034929926	d:Bacteria,p:Chloroflexi;Other;Other;Other;Other;Other	AACGTAGGAGGCGAACGTTATCCGGAATTACTGGGCGTAAAGCGCACGCAGGCGGCTTCGTAAGTCCAACGTGAAAGCTCCCGGCTTAACTGGGAGAGGTCGTTGGATACTGCGAGGCTCGAGGTTAGGAGAGGGAAGTGGAATTCCCGGTGTAGTGGTGGAATACGTAGATATCGGGAGGAACTCCAGTGGCGAAGGCGACTTCCTGGCCTACACCTGACGCTGAGGTGCGAAAGCGTGGGGAGCAAACAGGATTAGATACCCTGGTAGTCCACGCTGTAAACGATGTGAACTAGGTGTCGGCGGCTTCAAAACCGCCGGTGCCGTAGCTAACGCGTTAAGTTCACCGCCTGGGGACTACGGCCGCAAGGCTAA
Mo0	178	0.003485276	d:Bacteria,p:Chloroflexi,c:Anaerolineae;Other;Other;Other;Other;Other	AACGTAGGAGGCAAGCGTTATCCGGAGTTACTGGGCGTAAAGAGCGTGTAGGCGGCTGTGTAAGTGGCTTGTGAAAGCGCCCGGCTAAACTGGGCGAGGACAGGTCAGACTGCACAGCTAGAGGACGATAGAGGGGTGCGGAATTCCGGGTGTAGCGGTGAAATGTGTAGAGATCCGGAGGAACACCAGTGGTGCAGACGGCGCCCTGGGTCGTGCCTGACGCTGAGACGCGAAAGCGTGGGGAGCCAACGGGATTAGAGACCCCGGTAGTCCACGCCGTAAACGATGCAGACTGGGTGTCCATTCGGCGACAGTCGAAGGGGTGCCGCAGCTAACGCGCTAAGTCTGCCGCCTGGGGAGTACGGTCGCAA
Mo0	179	0.013098785	d:Bacteria,p:Chloroflexi,c:Anaerolineae,o:Anaerolineales;Other;Other;Other;Other;Other	AACGTAGGAGGCGAGCGTTATCCGGATTTACTGGGCGTAAAGCGCGTGTAGGCGGTCTAGCAAGTTGGATGTGAAATCTCCCGGCTCAACCGGGAGAGGTCGTTCAATACTGCTAGACTAGAGAGCGGTAGAGGGGGGTGGAATTCCGGGTGTAGCGGTGAAATGCGTAGATATCCGGAGGAACACCAGTGGCGAAGGCGGCCCCCTGGACCGTCTCTGACGCTCAGACGCGAAAGCTAGGGGAGCAAACGGGATTAGAGACCCCGGTAGTCCTAGCCGTAAACGATGTGGACTTGGCGTTGGTGGGTTAAAATCCATCAGTGCCGAAGCTAACGCGATAAGTCCACCGCCTGAGGACTACGGCCGCAAGGCTAA
Mo0	180	0.011468406	d:Bacteria,p:Chloroflexi,c:Anaerolineae,o:Anaerolineales,f:Anaerolineaceae;Other;Other;Other;Other;Other	AACGTAGGAGGCAAGCGTTATCCGAATTTACTGGGCGTAAAGCGCGTGCAGGCGGTTCGATAAGTTGGATGTGAAAGCTCCTGGCTCAACTGGGAGAGGTCGTTCAATACTGTCGAACTCGAGGATGGTAGAGGGAGGTGGAATTCCCGGTGTAGTGGTGAAATGCGTAGATATCGGGAGGAACACCAGTGGCGAAGGCGGCCTCCTGGGCCATTCCTGACGCTCAGACGCGAAAGCTAGGGGAGCGAACGGGATTAGAAACCCCGGTAGTCCTAGCCGTAAACGATGTGGACTTGGCGTCGGTGGGGTAAAACCTGTCGGTGCCGTAGCTAACGCGTTAAGTCCACCGCCTGGGGACTACGGCCGCAAGGTTAA
Mo0	181	3.14e-05	d:Bacteria,p:Chloroflexi,c:Anaerolineae,o:Anaerolineales,f:Anaerolineaceae,g:Anaerolinea;Other;Other;Other;Other;Other	CACGTAGGAGACGAGCGTTATCCGGATTTACTGGGTGTAAAGCGCGTGTAGGCGGCGAGGTAAGTTGGATGTGAAAGCTCCCGGCTTAACTGGGAGAGGTCGTTCAAGACTGCCTGGCTAGAGTGCAGCAGAGGGGAGTGGAATTCCGAGTGTAGCGGTAAAATGCATAGATATTCGGAAGAACACCAGTGGCGAAGGCGGCTCTCTGGGCTGCAACTGACGCTCAGACGCGAAAGCTAGGGGAGCGAACGGGATTAGAGACCCCGGTAGTCCTAGCCGTAAACGATGTGAACTAGGCGTAGGCGGGTTGAAATCCGACTGTGCCGGAGCGAACGCGATAAGTTCACCACCTGGGGACTACGGCCGCAAGGTTAA
Mo0	182	0.003405624	d:Bacteria,p:Chloroflexi,c:Anaerolineae,o:Anaerolineales,f:Anaerolineaceae,g:Bellilinea;Other;Other;Other;Other;Other	CACGTAGGAGACGAGCGTTATCCGGATTTACTGGGCGTAAAGCGCGTGCAGGCGGTTCGGCAAGTTGGATGTGAAAGCTCCCGGCTTAACTGGGAGAGGTCGTTCAATACTACCGGACTTGAGAGTGGTAGAGGGAGGTGGAATTCCGGGTGTAGTGGTGAAATGCGTAGATATCCGGAGGAACACCAGTGGCGAAAGCGGCCTCCTGGACCACTTCTGACGCTCAGACGCGAAAGCTAGGGTAGCGAACGGGATTAGAGACCCCGGTAGTCCTAGCCGTAAACGATGTAGACTTGGCGTTGGTGGGTTCAAATCCATCAGTGCCGAAGCTAACGCGATAAGTCTACCGCCTGGGGACTACGGCCGCAAGGTTAA
Mo0	183	0.00079901	d:Bacteria,p:Chloroflexi,c:Anaerolineae,o:Anaerolineales,f:Anaerolineaceae,g:uncultured_1395;Other;Other;Other;Other;Other	AACGTAGGACGCAAACGTTATCCGGAATTACTGGGCGTAAAGGGCGCGCAGGCGGTTGGATAAGTGAGGCATGAAAGCCCCATGGCTAAACCTGGGGAGGTTGTCTGAGACTGTCTGACTAGAGTACGATAGAGGGGTGTAGAATTCCGCGTGTAGTGGTGAAATGCGTAGAGATGCGGAGGAATACCAGAGGCGAAGGCGGCACCCTGGATCGAAACTGACGCTGAGGCGCGAAAGCATGGGTAGCGAACGGGATTAGAAACCCCGGTAGTCCATGCCGTAAACGATGTGCACTCGATGTTCGGCCTACATTGTAGGTTGAGTGTCTAAGCCAACGCGGTAAGTGCACCGCCTGGGGAGTACGGTCGCAA
Mo0	184	1.05e-05	d:Bacteria,p:Chloroflexi,c:Ardenticatenia,o:uncultured_1400;Other;Other;Other;Other;Other	AACGTAGGGGCCGAGCGTTATCCGGAATTACTGGGCGTAAAGCGCACGTAGGCGGCAGCTTAAGTCGGACGTAAAAGCTCCTGGCTCAACTGGGAGAGGACGTTCGAAACTAGGCAGCTCGAGGGTGGTAGAGGAGAGTGGAATTCCCGGTGTAGTGGTGAAATGCGTAGATATCGGGAGGAACACCAGTGGCGAAGGCGGCTCTCTGGGCCACCACTGACGCTGAGGTGCGAAAGCTAGGGGAGAGAACGGGATTAGAAACCCCGGTATTCCTAGCCGTAAACGATGTCAACTAAGTGTAGGTGGTTATTGACCCCATCTGTGCTGTAGCAAACGCGTTAAGTTGACCGCCTGGGGAGTACGGCCGCAAG
Mo0	185	0	d:Bacteria,p:Chloroflexi,c:Ardenticatenia,o:uncultured_1400,f:Unknown_Family_1002246,g:Unknown_Genus_1000376;Other;Other;Other;Other;Other	AACGTAGGAGGCAAGCGTTATCCGGATTTACTGGGCGTAAAGCGCATGCAGGCGGATGCTTAAGTCGGACGTGAAAGCTCCTGGCTCAACTAGGAGAGGCCGTTCGAAACTAGGCGTCTTGAGGATGGTAGAGGAGAGTGGAATTCCCGGTGTAGTGGTGAAATGCGTAGATATCGGGAGGAACACCAGTGGCGAAGGCGGCTCTCTGGGCCATTCCTGACGCTCAGATGCGAAAGCTAGGGGAGAGAACGGGATTAGAAACCCCGGTATTCCTAGCCGTAAACGATGTCAACTAGGCGTAGGAGGTCATTGACCCCTTCTGTGCTGTAGCTAACGCGTTAAGTTGACCGCCTGGGGACTACGGCCGCAAG
Mo0	186	0	d:Bacteria,p:Chloroflexi,c:Caldilineae;Other;Other;Other;Other;Other	TACGTAGGTGACGAGCGTTATCCGGAATTACTGGGCGTAAAGCGCACGCAGGTGGTTTTGTAAGTCTGGCGTGAAATCTCCTGGCTTAACCAGGAGCGGTCGCTGGAAACTACAAGACTTGAGGCGGTGAGAGGGGTGCAGAATTCCCGGTGTAGTGGTGGAATGCGTAGAGATCGGGAGGAATACCAGTGGCGAAGGCGGCACCCTGGCACCGAACTGACGCTCAGGTGCGAAAGCGTGGGGAGTGAACGGGATTAGATACCCCGGTAATCCACGCTGTAAACGATGAACACTAGGTGTAGGCGGGGTCAAAGCCGTCTGTGCCAAAGCCAACGCGTTAAGTGTTCCGCCTGGGAAGTACGGCCGCAAGG
Mo0	187	0	d:Bacteria,p:Chloroflexi,c:Caldilineae,o:Caldilineales;Other;Other;Other;Other;Other	TACGTAGGTGGCGAGCGTTATCCGGAATTACTGGGCGTAAAGCGCCCGCAGGCGGCTTGTTAAGTCTGCTGTGAAAGCTCCTGGCTTAACTGGGAGAGGTCAGTGGAAACTGGCGGGCTTGAGGCGATGAGAGGGGTGTGGAATTCCCGGTGTAGTGGTGGAATGCGTAGAGATCGGGAGGAACACCAGTGGCGAAAGCGGCACCCTGGCATCGGCCTGACGCTGAGGGGCGAAAGCGTGGGGAGCGAACGGGATTAGATACCCCGGTAGTCCACGCCGTAAACGATGAGCACTAGGTGTAGGCAGTGTCAAAGCTGTCTGTGCCGAAGCCAACGCGCTAAGTGCTCCGCCTGGGGAGTACGGCCGCAAGG
Mo0	188	4.98e-07	d:Bacteria,p:Chloroflexi,c:Caldilineae,o:Caldilineales,f:Caldilineaceae;Other;Other;Other;Other;Other	TACGTAGGTGGCGAGCGTTATCCGGAATTACTGGGCGTAAAGCGCACGCAGGTGGCTCTTTAAGTTTGGCGTGAAAGCTCCTGGCTTAACTGGGAGAGGTCGTTGAAGACTGAAGAGCTTGAGGCGATGAGAGGGGTGTAGAATTCCCGGTGTAGTGGTGGAATGCGTAGATATCGGGAGGAATACCAGTGGCGAAAGCGACACCCTGGCATTGGCCTGACACTCATGTGCGAAAGCGTGGGGAGCGAACGGGATTAGATACCCCGGTAGTCCACGCTGTAAACGATGAACACTAGGTGTAGGTGGTGTGAAAGCTATCTGTGCCGAAGCCAACGCGTTAAGTGTTCCGCCTGGGGAGTACGGCCGCAAGGCTAA
Mo0	189	0.011232935	d:Bacteria,p:Chloroflexi,c:Caldilineae,o:Caldilineales,f:Caldilineaceae,g:Caldilinea;Other;Other;Other;Other;Other	TACGTAGGTGGCGAGCGTTATCCGGAATTACTGGGCGTAAAGCGCACGCAGGCGGCCTGGTAAGTCTGACGTGAAATCTCCTGGCTTAACCGGGAGGGGTCGTTGGAAACTGCCTGGCTTGAGGCGGCGAGAGGGGTGCGGAATTCCCGGTGTAGTGGTGGAATACGTAGAGATCGGGAGGAACACCAGAGGCGAAAGCGGCACCCTGGCGCTGGCCTGACGCTCAGGTGCGAAAGCGTGGGGAGCAAACGGGATTAGATACCCCGGTAGTCCACGCTGTAAACGATGAGCACTGGGTGTGGGTGGAGTCAAATCTATCCGTGCCGAAGCCAACGCGCTAAGTGCTCCGCCTGGGGAGTACGGCCGCAAGGCT
Mo0	190	0.000245926	d:Bacteria,p:Chloroflexi,c:Caldilineae,o:Caldilineales,f:Caldilineaceae,g:Litorilinea;Other;Other;Other;Other;Other	TACGTAGGTGGCGAGCGTTATCCGGAATTACTGGGCGTAAAGCGCACGCAGGCGGCCCTTTAAGTCTGACGTGAAAGCTCCTGGCTTAACTGGGAGAGGGCGTTAGAGACTGGGGGGCTTGAGGCGATGAGAGGGGTGCGGAATTCCCGGTGTAGTGGTGGAATGCGTAGATATCGGGAGGAACACCAGTGGCGAAAGCGGCACCCTGGCATTGGCCTGACGCTCAGGTGCGAAAGCGTGGGGAGCGAACGGGATTAGATACCCCGGTAGTCCACGCTGTAAACGATGAACACTAGGTGTGGGTGGAGTTAAATCTGTCCGTGCCGAAGCTAACGCGCTAAGTGTTCCGCCTGGGGAGTACGGCCGCAAGGCT
Mo0	191	0	d:Bacteria,p:Chloroflexi,c:Caldilineae,o:Caldilineales,f:Caldilineaceae,g:uncultured_1406;Other;Other;Other;Other;Other	TACGTAGGTGGCAAGCGTTATCCGGAATTACTGGGCGTAAAGCGCACGCAGGCGGTCTCTTAAGTTTGACGTGAAAGCTCCCGGCTTAACTGGGAGAGGTCGTTGAAAACTGGGAGACTTGAGGCAATGAGAGGGGTGTAGAATTCCTGGTGTAGTGGTGGAATGCGTAGATATCAGGAGGAATACCAGTGGCGAAAGCGGCACCCTAGCGTTGTACTGACGCTCATGTGCGAAAGCGTGGGGAGCGAACGGGATTAGATACCCCGGTAGTCCACGCCGTAAACGATGAACACTAGGTGTAGGTGATGTGAAAGTTATCTGTACCGAAGCCAACGCGTTAAGTGTTCCGCCTGGGGAGTACGGCCGCAAGG
Mo0	192	1.99e-06	d:Bacteria,p:Chloroflexi,c:Chloroflexia;Other;Other;Other;Other;Other	GACAGAGGGGGCAAGCGTTGTCCGGATTTACTGGGCGTACAGCGCGCGCAGGCGGCGCGCCAGGCACCCGGTGACAGTCTCCCGCTCAATGGGAGGAGGTCTGGGTGGACCGGCGCGCTGGAGGCCGTGAGAGGGTGATGGAACGCCCGGTGGAGCGGTGAAATGCGTAGAGATCGGGCAGAACACCAGTGGGGAAGCCGGTCACCTGGCACGGACCTGACGCTGAGGCGCGACAGCGTGGGGAGCAAACGGGATTAGATACCCCGGTAGTCCACGCCGTAAACGATGTGGAGCAGGTGTGGGGGCGTGATTGCGCGCCTCCGTGCCGCAGCTTACGCGCTGACTCCACCGCCTGGGAACTACGGCCGCAA
Mo0	193	0.00344545	d:Bacteria,p:Chloroflexi,c:Chloroflexia,o:Chloroflexales;Other;Other;Other;Other;Other	GACAGAGGGGGCAAGCGTTGTCCGGAGTTACTGGGCGTAAAGGGCGCGGAGGCGGCCTGCGGCGTCGGCGCTGAAAGCGCCCCGCTTAACGGGGCGAGGCGTGCCGATACGCGCAGGCTCGAGGCGAGCAGAGGGTGGTGGAATTCCGGGTGGAGCGGTGAAATGCGTAGAGATCCGGAGGAACGCCAGTGGGGAAGCCGGCCACCTGGGCTCGTCCTGACGCTGCGGCGCGACAGCGTGGGGAGCAAACCGGATTAGATACCCGGGTAGTCCACGCCGTAAACGATGCCAGCTCGGCGTGTGGCGCACGGTCGTGCGCTGCGTGCCTTAGCTCACGCGATAAGCTGGCCGCCTGGGGACTACGAGCGCAAGCTT
Mo0	194	1.29e-05	d:Bacteria,p:Chloroflexi,c:Chloroflexia,o:Chloroflexales,f:Chloroflexaceae,g:Chloroflexus;Other;Other;Other;Other;Other	GACAGAGGGGGCAAGCGTTGTCCGGAGTTACTGGGCGTAAAGGGCGCGCAGGCGGTGGGCTGCGTCGGCGCTGAAAGCGCCCCGCTTAACGGGGCGAGGCGCGCCGATACGAGTCCACTCGAGGCAAGCAGAGGGTGGCGGAATTCCGGGTGGAGCGGTGAAATGCGTAGAGATCCGGAGGAACGCCAGTGGGGAAGCCGGCCACCTGGGCTTGACCTGACGCTGCGGCGCGACAGCGTGGGGAGCAAACCGGATTAGATACCCGGGTAGTCCACGCCGTAAACGATGCCGGCTCGGCGTCTGGCGCACGTTGGTGTGCTGGGTGCCTTAGCTCACGCGGTAAGCCGGCCGCCTGGGGACTACGAGCGCAAGCTT
Mo0	195	0.001087251	d:Bacteria,p:Chloroflexi,c:Dehalococcoidia;Other;Other;Other;Other;Other	TACGTAGGAGGCGAGCGTTATCCGGATTTACTGGGCGTAAGGTGGGTGTAGGCGGCTCTTCAAGTCAAATGTAAAATCTCTCGGCTTAACTGAGAGGGAACATTTGATACTGTTGGGCTTGAGTGCAGTAGAGGGAAGCGGAATTCCCGGTGTAGTGGTGAAATGCGTAGATATCGGGAGGAACACCAGTGGCGAAAGCGGCTTCCTGGGCTGCCACTGACGCTGAGGCCCGAAAGCGTGGGGAGCGAACAGGATTAGATACCCTGGTAGTCCACGCCCTAAACGATGGACACTAGGTATGGGGAGTATCGATCCTCTCCGTGCCGAAGCTAACGCATTAAGTGTCCCGCCTGGGGAGTACGGCCGCAAGGCTAA
Mo0	196	1.99e-06	d:Bacteria,p:Chloroflexi,c:Dehalococcoidia,o:Dehalococcoidales,f:uncultured_1435,g:Unknown_Genus_1000383;Other;Other;Other;Other;Other	TACGTAGGTGGCAAGCGTTATCCGGATTCACTGGGCGTAAAGAGCGCGTAGGTGGTTCTGTAAGTCAGGTGTGAAATTCCCCGGCTTAACCAGGGAAAGCCATCTGATACTGCTGGACTTGAGGGCGGTAGAGGGAGGTGGAATTCCCGGTGTAGTGGTGAAATGCGTAGATATCGGGAGGAACACCAGTGGCGAAGGCGGCCTCCTGGGCCGTTCCTGACACTGAGGCGCGAAAGCGTGGGGAGCGAACAGGATTAGATACCCTGGTAGTCCACGCCCTAAACTGTGGAAACTAGGTACAGGGAGTATCGACCCTCTCTGCGCCGTAGCTAACGCGTTAAGTTTCCCGCCTGGGGACTACGGTCGCAAGACTAAA
Mo0	197	0.000225017	d:Bacteria,p:Chloroflexi,c:Dehalococcoidia,o:GIF9;Other;Other;Other;Other;Other	TACGTAGGAGGCGAGCGTTATCCGGATTTACTGGGCGTAAAGCGGGTGTAGACGGCTTTCTAAGTCGGGCGTGAAATCTCCTGACTCAATCAGGAGAGGCCGCTCGATACTGGAGAGCTTGAGGGCAGCAAAGGAAGGTGGAATTCCCGGTGTAGCGGTGAAATGCGTAGATATCGGGAGGAACACCAGTGGCGAAGGCGGCCTTCTGGGCTGCGCCTGACGTTGAGACCCGAAAGCGTGGGGAGCGAAACGGATTAGATACCCGTGTAGTCCACGCCCTAAACGTTGGACACCAGGTATGGGGAGTATCGACCCTCTCCGTGCCGAAGCTAACGCTTTAAGTGTCCCGCCTGGGGACTACGGCCGCAAGGCT
Mo0	198	1.05e-05	d:Bacteria,p:Chloroflexi,c:Dehalococcoidia,o:GIF9,f:Unknown_Family_1002253;Other;Other;Other;Other;Other	TACGTAGGAGGCGAACGTTATTCGGATTTACTGGGCGTAAAAGGAGCGTAGGCGGTTCCCTAAGTCAGATGTGAAATCTTCTGGCTCAACCAGAAGAAGCCGTTTGATACTGGGGGGCTCGAGGGCAGCAGAGGGAAATGGAATTCCCGGTGTAGCGGTGAAATGCGTAGATATCGGGAGGAACACCAGTGGCGAAGGCGATTTCCCAGGCTGTTCCTGACGCTGAGGCTCGAAAGCGTGGGGAGCGAAGCGGATTAGATACCCGCGTAGTCCACGCCCTAAACGGTGGACACTAGATATGGGAGGTATCGACCCTTTCCGTGTCGAAGCTAACGCTTTAAGTGTCCTGCCTGGGGAGTACGGCCGCAAGGTTGA
Mo0	199	0.000373369	d:Bacteria,p:Chloroflexi,c:Dehalococcoidia,o:GIF9,f:Unknown_Family_1002253,g:Unknown_Genus_1000387;Other;Other;Other;Other;Other	TACGTAGAAGGCGAACGTTATTCGGATTTACTGGGCGTAAAGCGGGTGTAGACGGTTTCTTAAGTCGGATGTGAAATCTCCTGACTCAATCAGGAGGGGCCATTCGATACTAAGGAGCTCGAGGGCAGCAGAGGAAGGCGGAATTCCCGGTGTAGCGGTGAAATGCGTAGATATCGGGAGGAACACCAGTGGCGAAGGCGGCCTTCTGGGCTGCACCTGACGTTGAGACCCGAAAGCGTGGGGAGCGAAACGGATTAGATACCCGTGTAGTCCACGCCCTAAACGTTGGACACTAGGTATGGGGAGTATCGACCCTCTCCGTGCCGAAGCTAACGCTTTAAGTGTCCCGCCTGGGGACTACGGCCGCAAGGCTAA
Mo0	200	0	d:Bacteria,p:Chloroflexi,c:JG30_KF_CM66,o:Unknown_Order_1002262;Other;Other;Other;Other;Other	TACGTAGGTGGCAAACGTTGTCCGGATTTACTGGGCGTAAAGCGCGCGCAGGCGGATTGGTCAGTCCGAGGTTAAAGCTCCCGGCTCAACTGGGAGAGGCCCTTGGATACTGCCAGTCTTGAGGTGCCTAGGGGAGAGTGGAATTCCCGGTGTAGTGGTGGAATGCGTAGATATCGGGAGGAACACCAGTGGCGAAGGCGACTCTCTGGGGGTGACCTGACGCTGAGGCGCGAAAGCATGGGGAGCAAACCGGATTAGATACCCGGGTAGTCCATGCCGTAAACGATGAGTACTAGCTGTCTGGGGTATCGACTCCCTGGGTAGCGCAGCTAACGCGATAAGTACTCCGCCTGGGGACTACGGCCGCAAGGCTA
Mo0	201	7.42e-05	d:Bacteria,p:Chloroflexi,c:JG30_KF_CM66,o:Unknown_Order_1002262,f:Unknown_Family_1002263,g:Unknown_Genus_1000394;Other;Other;Other;Other;Other	TACGTAGGAGGCGAGCGTTGTCCGGATTTACTGGGCGTAAAGAACGCGTAGGCGGTTGGCTAAGTCTGATGTGAAATCTCCTGGCTTAACTGGGAGGGTGCATTGGAGACTGGCCGACTAGAGGGCATCAGAGGAAAGCGGAACTCCCGGTGTAGCGGTGAAATGCGTAGAGATCGGGAAGAACACCTGTGGCGAAGGCGGCTTTCTGGGGTGCCCCTGACGCTGAGGCGTGAAAGCGTGGGGAGCGAACCGGATTAGATACCCGGGTAGTCCACGCCCTAAACGATGGACACTAGGCGTGGGGGGTATCGACCCCCTCCGTGCCGAAGCTAACGCGCGAAGTGTCCCGCCTGGGGAGTACGGCCGCAAGGCTAA
Mo0	202	0	d:Bacteria,p:Chloroflexi,c:JG37_AG_4,o:Unknown_Order_1002264,f:Unknown_Family_1002265,g:Unknown_Genus_1000395;Other;Other;Other;Other;Other	CACGTAGGGGGCAAGCGTTATCCGGATTTACTGGGCGTAAAGCGCGTGTAGGCGGCTGGTCAAGCGTGGCGTGAAATCTCCGGGCTCAACCCGGAAACTGCGCTGCGAACTGGCCTGGCTAGAGTGCAGGAGAGGGCGGTGGAATTCCCGGTGTAGCGGTGAAATGCGTAGATATCGGGAGGAACACCAGTGGCGAAGGCGACCGCCTGGCCTGTTACTGACGCTGAGACGCGAAAGCGTGGGGAGCGAACCGGATTAGATACCCGGGTAGTCCACGCCCTAAACGTTGTGAACTAGGTGTTGGCAAGATTGACCTTGTCAGTGCCGAAGCTAACGCATTAAGTTCACCGCCTGGGAAGTACGGTCGCAAGATT
Mo0	203	0.000577975	d:Bacteria,p:Chloroflexi,c:KD4_96,o:Unknown_Order_1002266,f:Unknown_Family_1002267,g:Unknown_Genus_1000396;Other;Other;Other;Other;Other	TACGTAGGTGGCGAGCGTTGTCCGGATTTACTGGGCGTAAAGAGCGCGCAGGCGGTCGGCCAAGTCGAGTGTGAAAGCCCCCGGCTCAACTGGGGAGGGTCACTCGATACTGGCCGACTCGAAGGCGGGAGAGGGAAGCGGAATTCCCGGTGTAGCGGTGAAATGCGTAGATATCGGGAGGAACACCAGTGGCGAAGGCGGCTTCCTGGCCCGTTCTTGACGCTGAGGCGCGAAAGCTAGGGGAGCGAACGGGATTAGATACCCCGGTAGTCCTAGCCGTAAACGATGGACACTAGGTGTTGGTGGTATCAACCCCGCCAGTGCCGAAGCTAACGCATTAAGTGTCCCGCCTGGGGAGTACGGCCGCAAGGCTAA
Mo0	204	0.000296704	d:Bacteria,p:Chloroflexi,c:S085,o:Unknown_Order_1002283;Other;Other;Other;Other;Other	TACGTAGGTGGCAAGCGTTGTCCGGATTTACTGGGCGTAAAGGGCGTGTAGGCGGCTTGTTAAGTCCGGTGTAAAATCTCCCGGCTCAACTGGGAGGGTGCGCTGGATACTGGCAGGCTAGAGGGGGGCAGAGGAAGGTGGAATTCCCGGTGTAGCGGTGAAATGCGTAGATATCGGGAGGAACACCAGTGGCGAAGGCGGCCTTCTGGGCCTACCCTGACGCTGAGGCGCGAAAGCGTGGGGAGCAAACCGGATTAGATACCCGGGTAGTCCACGCCCTAAACTATGGACGCTAGGTGTGGGGGGTATCGACCCCCTCCGTGCCGTAGCTAACGCTTTAAGCGTCCCGCCTGGGAACTACGGCCGCAAGGCTAA
Mo0	205	0.000171252	d:Bacteria,p:Chloroflexi,c:S085,o:Unknown_Order_1002283,f:Unknown_Family_1002284;Other;Other;Other;Other;Other	TACGTAGGTGGCGAGCGTTGTCCGGATTTACTGGGCGTAAAGGGCTTGTAGGCGGTCCGTTAAGTCCGGTGTGAAATCTCCCGGCCCAACCGGGAGGGGTCATCGGATACTGGCGGGCTAGAGGTAGGCAGAGGAAAGCGGAATTCCCGGTGTAGCGGTGAAATGCGTAGATATCGGGAGGAACACCAGTGGCGAAGGCGGCTTTCTGGGCCTATCCTGACGCTGAGGAGCGAAAGCGTGGGGAGCAAACCGGATTAGATACCCGGGTAGTCCACGCCCTAAACGGTGGATGCTAGGTGTGGGGGGTGTCGACCCCCTCCGTGCCGCAGCTAACGCTTTAAGCATCCCGCCTGGGGAGTACGGCCGCAAGGCTAA
Mo0	206	1.19e-05	d:Bacteria,p:Chloroflexi,c:S085,o:Unknown_Order_1002283,f:Unknown_Family_1002284,g:Unknown_Genus_1000416;Other;Other;Other;Other;Other	TACGTAGGTGGCAAGCGTTGTCCGGATTTACTGGGCGTAAAGGGCGTGCAGGCGGTTTGTTAAGTTCAGGGTGAAAGCTCCCGGCTCAACTGGGAGAGGTCCTTGGATACTGGCAAACTTGAGGGATGCAGAGGAAAGTGGAATTCCCGGTGTAGTGGTGATATGCGTAGATATCGGGAGGAACACCAGTGGCGAAGGCGGCTTTCTGGGCATTACCTGACGCTGAGACGCGAAAGCGTGGGGAGCGAACCGGATTAGATACCCGGGTAGTCCACGCCGTAAACGATGGACACTAGGTGTAGGGGGTATCGACCCCCTCTGTGCCGCAGCTAACGCAATAAGTGTCCCGCCTGGGGAGTACGGCCGCAAGG
Mo0	207	0.001463109	d:Bacteria,p:Chloroflexi,c:SAR202_clade;Other;Other;Other;Other;Other	TACGTAGGAGGCGAGCGTTGTCCGGAATTACTGGGCGTAAAGGGCGTGTAGGCGGCTTGCCAAGTCTCATGTAAAATCTCCTGGCTCAACTGGGAGGGGTCATGGGAAACTGGCAGGCTTGAGGGCAGCAGAGGAAGGTGGAATTCCCGGAGTAGTGGTGAAATACGTAGATACCGGGAGGAACACCAGTGGCGAAGGCGGCCTTCTGGGCTGTCCCTGACGCTGAGGCGCGAAAGCGTGGGGAGCAAACCGGATTAGATACCCGGGTAGTCCACGCCCTAAACGATGGGTGCTAGGTATGGGGGGTATCGACCCCTCCCGTGCCGTAGCTAACGCATTAAGCACCCCGCCTGGGGAGTACGGCCGCAAGGCTAA
Mo0	208	9.36e-05	d:Bacteria,p:Chloroflexi,c:SHA_26,o:Unknown_Order_1002287;Other;Other;Other;Other;Other	TACGTAGGAGGCGAGCGTTGTCCGGATTTATTGGGCGTAAAGCGCGCGCAGGTGGTTGGATAAGTTGGGTGTGAAAGACCCTGGCTTAACTAGGGGAGGCCACTCAAAACTATCCAGCTTGAGGGCAGCAGAGGAAAGTGGAATTCCCGGTGTAGTGGTGAAATGCGTAGATATCGGGAGGAACACCAGTGGCGAAGGCGGCTTTCTGGGCTGTCGCTGACGCTGAGGCGCGAAGGCGTGGGGAGCGAACCGGATTAGATACCCGGGTAGTCCACGCGGTAAACGATGGACACTAGGTGTAGGGGGTATCGACCCCCTCTGTGCCGAAGCTAACGCATTAAGTGTCCCGCCTGGGGAGTACGGCCGCAAGGCTAA
Mo0	209	0.00057001	d:Bacteria,p:Chloroflexi,c:TK10;Other;Other;Other;Other;Other	TACGTAGGTGGCGAGCGTTGTCCGGATTTACTGGGCGTAAAGCGCCCGCAGGCGGCCTGTCAAGTCCCGGGTGAAATCTCCCGGCTCAACTGGGAGGGGTCCTGGGAAACTGGCAGGCTTGAGGCAGGGAGAGGGGTGCGGAATTCCCGGTGTAGCGGTGAAATGCGTAGATATCGGGAGGAACACCAGTGGCGAAGGCGGCACCCTGGCCCTGTCCTGACGCTCAGGGGCGAAAGCGTGGGGAGCGAACCGGATTAGATACCCGGGTAGTCCACGCCCTAAACGATGAGTGCTAGGTGTGGGAGGCTTCGACCCCTTCCGCGCCGAAGCTAACGCGATAAGCACTCCGCCTGGGGACTACGGCCGCAAGGCTAA
Mo0	210	0.000628754	d:Bacteria,p:Chloroflexi,c:TK10,o:Unknown_Order_1002293,f:Unknown_Family_1002294,g:Unknown_Genus_1000422;Other;Other;Other;Other;Other	TACGTAGGTGTCGAGCGTTGTCCGGATTTACTGGGCGTAAAGCGCCCGCAGGCGGCCAGGCAAGTCCAGGGTGAAATCTCCCGGCTCAACCGGGAGGGTGCCCTGGAAACTGCCTGGCTTGAGGCAGGGAGAGGGATGTGGAATTCCCGGTGTAGTGGTGAAATGCGTAGATATCGGGAGGAACACCAGTGGCGAAGGCGGCATCCTGGCCCTGTCCTGACGCTCAGGGGCGAAAGCGTGGGGAGCAAACCGGATTAGATACCCGGGTAGTCCACGCCGTAAACGATGAGTACTAGGTGTTGGAGGTATCGACCCCTTCAGTGCCGAAGCCAACGCGATAAGTACTCCGCCTGGGGACTACGGCCGCAAGGCT
Mo0	211	3.98e-06	d:Bacteria,p:Chloroflexi,c:Thermomicrobia;Other;Other;Other;Other;Other	TACGTAGGGTCCGAGCGTTGTCCGGAGTTACTGGGCGTAAAGCGCGCGCAGGCGGCGGGGTAAGCATGGCGTGAAAGCCCCAGGCTCAACCTGGGAGGGTCGTCGTGGACTGCCTCGCTTGAGGGCGGTAGGGGCTGGTGGAATGCCTGGTGTAGTGGTGAAATGCGTAGAGATCAGGCGGAACACCCGTGGCGAAGGCGGCCAGCTGGGCCGTCCCTGACGCTGAGGCGCGAAGGCGTGGGGAGCGAACGGGATTAGATACCCCGGTAGTCCACGCAGTAAACGATGCAGACTAGGCGTGGGGGGAGTTGACCCCCTCCGTGCCGGAGCCAACGCGGGAAGTCTGCCGCCTGGGGAGTACGGCCGCAAGG
Mo0	212	0	d:Bacteria,p:Chloroflexi,c:Thermomicrobia,o:AKYG1722,f:Unknown_Family_1002291,g:Unknown_Genus_1000420;Other;Other;Other;Other;Other	CACGTAGGGTCCGAGCGTTGTCCGGAATTACTGGGCGTAAAGCGCGCGCAGGCGGTTGGGTTCGTCGCTGGTGAAAGCCCCACGCTCAACGTGGGAAGGTCCAGCGAGACAGCCCGACTGGAGGCAGGGAGAGGTCGGTGGAATTCCGGGTGTAGTGGTGAAATGCGTAGAGATCCGGAGGAACACCAGAGGCGAAGGCGGCCGACTGGACCTGACCTGACGCTGAGGCGCGAAGGCGTGGGGAGCGAACGGGATTAGATACCCCGGTAGTCCACGCGGTAAACGATGTGCACTGGGTATGGCGGGAGTTGACCCCTGCCGTGCCGGCGCTAACGCAGGAAGTGCACCGCCTGGGGAGTACGGCCGCA
Mo0	213	0	d:Bacteria,p:Chloroflexi,c:Thermomicrobia,o:JG30_KF_CM45;Other;Other;Other;Other;Other	TACGTAGGGGCCGAGCGTTGTCCGGAGTTACTGGGCGTAAAGCGCGCGCAGGCGGCTCGTCAAGCCTGACGTGAAAGCCCCCGGCTCAACCGGGGAGGGTCGTCGGGGACTGGCGAGCTTGAGGACGGCAGGGGCTGGTGGAATTCCCGGTGTAGTGGTGAAATGCGTAGAGATCGGGAGGAACACCCGTGGCGAAGGCGGCCAGCTGGGCCGGACCTGACGCTGAGGCGCGAAGGCGTGGGGAGCGAACGGGATTAGATACCCCGGTAGTCCACGCAGTAAACGATGCAGACTAGGCGTGGGGGGACTTGACCCCCTCCGTGCCGGAGCCAACGCGTGAAGTCTGCCGCCTGGGGAGTACGGCCGCAAGG
Mo0	214	0.000584945	d:Bacteria,p:Chloroflexi,c:uncultured;Other;Other;Other;Other;Other	AACGTAGGAGGCGAGCGTTATCCGGATTCACTGGGCGTAAAGGGCAAGTAGGCGGCTGGGTGCGTTGTGCGTGACAGTTCCCGGCTCAACTGGGAGAGGTCGTACAATACGGCCCGGCTAGAGGGCAGGAGAGGGAAGTGGAACTCCTGATGTAGCGGTGGAATGCTCAGAGATCAGGAAGAACACCGGTGGCGAAGGCGGCTTCCTGGCCTGCCCCTGACGCTGAGAGGCGAAAGCTAGGGGAGCGAACGGGATTAGATACCCCGGTAGTCCTAGCCGTAAACGGTGGATACTGGGTATGGGGGAGCACATCCTCCGTGCCGAAGCTAACGCGTTAAGTATCCCGCCTGGGGACTACGGCCGCAAGGTTAAAAC
Mo0	215	0.000665593	d:Bacteria,p:Chloroflexi,c:uncultured,o:Unknown_Order_1002295;Other;Other;Other;Other;Other	AACGTAGGAGGCGAGCGTTATCCGGATTTACTGGGCGTAAAGGGCAAGTAGGCGGTGGCTCAAGTTGGGCGTGACAGCTCCCGGCTCAACTGGGAAAGGTCGTCCAAAACTGGGTCACTTGAGGGCAGGAGAGGAGAGCGGAATTCCTAGTGTAGCGGTGGAATGCTCAGATACTAGGAGGAACACCCGTGGCGAAGGCGGCTCTCTGGCCTGTTCCTGACGCTGAGAGGCGAAAGCTAGGGGAGCAAACGGGCTTAGATACCCCGGTAGTCCTAGCTGTAAACGGTGGATACTGGGTATTGGGGGTCTAAACTCCCTCAGTGCCGAAGCTAACGCGTTAAGTATCCCGCCTGGGAACTACGGCCGCAAGGTTAA
Mo0	216	1.99e-06	d:Bacteria,p:Chloroflexi,c:uncultured,o:Unknown_Order_1002295,f:Unknown_Family_1002296;Other;Other;Other;Other;Other	AACGTAGGAGGCTAGCGTTATCCGGATTTACTGGGCGTAAAGCGCGTGCAGGCGGTGGTGCACGTTGGGCGTGAAATCTCCTGGCTTAACTGGGAGGGGCCGTCCAATACGGCATCACTGGAGGGCAGGAGAGGGAAGCGGAATTCCCGGTGTAGCGGTAATATGCGCAGATATCGGGAGGAACACCAGTGGCGAAGGCGGCTTCCTGGCCTGTACCTGACGCTAAGACGCGAAAGCTAGGGGAGCGAACGGGATTAGATACCCCGGTAGTCCTAGCCGTAAACGATGGATACTAGGTGTTGGGGGTATTGACCCCCCCAGTGCCGAAGCTAACGCGTTAAGTATCCCGCCTGGGGACTACGACCGCAAGGTTAA
Mo0	217	0.005973408	d:Bacteria,p:Chloroflexi,c:uncultured,o:Unknown_Order_1002295,f:Unknown_Family_1002296,g:Unknown_Genus_1000423;Other;Other;Other;Other;Other	TACGTAGGGTGCGAGCGTTGCCCGGATTTACTGGGCGTAAAGAGCGCGTAGGCGGCTCGGTAAGTTGGGCGTGAAATCTCCCGGCTCAACCGGGAGGGGTCGTCCAAAACTGCCGGGCTTGAGGGCGGGAGAGGAAGGTGGAATTCCCGGTGTAGCGGTGAAATGCGTAGATATCGGGAGGAACACCAGTGGCGAAGGCGGCCTTCTGGCCCGTTCCTGACGCTGAGGCGCGAAGGCTAGGGGAGCGAACAGGATTAGATACCCTGGTAGTCCTAGCAGTAAACGATGGGCACTAGGTGTCGGTGGTGTTCACCCCATCGGTGCCGTAGCTAACGCGTTAAGTGCCCCGCCTGGGGACTACGGCCGCAAGGCTAA
Mo0	218	0.001698581	d:Bacteria,p:Cyanobacteria;Other;Other;Other;Other;Other	GACAGAGGAGGCAAGCGTTATCCGGAATTATTGGGCGTAAAGCGTCCGTAGGTGGTCTGACAAGTCTGGGGTTAAAGCCCGGAGCCCAACTCCGGATCAGCCCTGGAAACTGCCAGACTAGAGTAAGGTAGGGGTTGCGGGAATTCCCGGTGTAGCGGTGAAATGCGTAGATATCGGGAAGAACACCAGTGGCGAAAGCGCGCAACTGGGCCATTACTGACACTGAGGGACGAAAGCTAGGGGAGCGAATGGGATTAGATACCCCAGTAGTCCTAGCCGTAAACGATGGTGACTAGACGTGGCTCGTATTGACCCGAGCCGTGTCGTAGCTAACGCGATAAGTCACCCGCCTGGGGAGTACGCACGCAAGTGTGA
Mo0	219	3.88e-05	d:Bacteria,p:Cyanobacteria,c:Cyanobacteria;Other;Other;Other;Other;Other	TACGGAGGAGGCAAGCGTTATCCGGAATTATTGGGCGTAAAGCGTCCGTAGGTGGTCATGTAAGTCGGTCGTCAAAGCCAGAGGCTCAACCTCTGTCAGGCGGTGGAAACTGCAAGACTAGAGAGAGGTAGGGGTAGAGGGAATTCCCAGTGTAGCGGTGAAATGCGTAGAGATTGGGAAGAACATCGGTGGCGAAAGCGCTCTACTGGACCTTTTCTGACACTGATGGACGAAAGCTAGGGGAGCGAATGGGATTAGATACCCCAGTAGTCCTAGCCGTAAACGATGGATACTAGATGTTGTCTGTATCGACCCAGACAGTGTCGTAGCTAACGCGTTAAGTATCCCGCCTGGGGAGTACGCACGCAAGT
Mo0	220	0.001248546	d:Bacteria,p:Cyanobacteria,c:Cyanobacteria,o:SubsectionI,f:FamilyI;Other;Other;Other;Other;Other	GACAGAGGAGGCGAGCGTTATCCGGAGTTATTGGGCGTAAAGGGTACGTAGGCGGCCAGTCAAGTCTGAGGTTAAAGACCACAGCTTAACTGTGGGAGGGCCTTGGAAACTGACTGGCTGGAGTGGGGCAGGGGTTGCGGGAATTCCCGGTGTAGCGGTGAAATGCGTAGATATCGGGAAGAACACCTGAGGCGAAAGCGCGCAACTGGGCCCTAACTGACGCTGAGGTACGAAAGCTAGGGGAGCGAATGGGATTAGATACCCCAGTAGTCCTAGCCGTAAACGATGGACACTAGACGTTGGCCGTATCGACCCGGTCAGTGTCGTAGCTAACGCGTTAAGTGTCCCGCCTGGGGAGTACGCACGCAAGTGTGA
Mo0	221	0	d:Bacteria,p:Cyanobacteria,c:Cyanobacteria,o:SubsectionI,f:FamilyI,g:Cyanobacterium;Other;Other;Other;Other;Other	TACGGAGGATGCAAGCGTTATCCGGAATCATTGGGCGTAAAGAGTCCGTAGGTGGCACTTCAAGTCTGCTTTCAAAGACCGAAGCTCAACTTCGGAAAGGGAGTGGAAACTGAAGAGCTAGAGTATAGTAGGGGTAGAGGGAATTCCTAGTGTAGCGGTGAAATGCGTAGAGATTAGGAAGAACACCAGTGGCGAAGGCGCTCTACTGGGCATATACTGACACTGAGGGACGAAAGCTAGGGGAGCGAAAGGGATTAGATACCCCTGTAGTCCTAGCGGTAAACGATGGATACTAGGCGTAGTGCTGTTAGAAGGACTGTGCCGAAGCTAACGCGTTAAGTATCCCGCCTGGGGAGTACGCACGCAAG
Mo0	222	0	d:Bacteria,p:Cyanobacteria,c:Cyanobacteria,o:SubsectionI,f:FamilyI,g:Merismopedia;Other;Other;Other;Other;Other	TACGGAGGATGCAAGCGTTATCCGGAATCATTGGGCGTAAAGCGTCCGTAGGTGGCGAAGCAAGTCTGCTGTCAAAGAATGGAGCTTAACTCCATACCGGCGGTGGAAACTGCGTCGCTAGAGTACGGTAGGGGTAGCGGGAATTCCCAGTGTAGCGGTGAAATGCGTAGATATTGGGAAGAACATCGGTGGCGAAAGCGCGCTACTGGGCCTGTACTGACACTGAGGGACGAAAGCTAGGGGAGCAAAAGGGATTAGATACCCCTGTAGTCCTAGCCGTAAACGATGGATACTAGGCGTTGCTCGTATCGACCCGAGCAGTGCCGAAGCTAACGCGTTAAGTATCCCGCCTGGGGAGTACGCTCGCAAGAGT
Mo0	223	0.011924414	d:Bacteria,p:Cyanobacteria,c:Cyanobacteria,o:SubsectionI,f:FamilyI,g:Synechococcus;Other;Other;Other;Other;Other	GACGGAGGAGGCAAGCGTTATCCGGAATTATTGGGCGTAAAGGGTACGTAGGCGGCTGGCCAAGTCTGGGGTCAAAGACCACAGCTTAACTGTGGAAAGGCCCTGGAAACTGGCCGGCTAGAGTGAGGTAGGGGTTGCGGGAATTCCCGGTGTAGCGGTGAAATGCGTAGAGATCGGGAAGAACACCTGAGGCGGAAGCGCGCAACTGGGCCTCAACTGACGCTGAGGTACGAAAGCTAGGGGAGCGAATGGGATTAGATACCCCAGTAGTCCTAGCCGTAAACGATGGACACTAGACGTTGGCCGTATCAACCCGGTCAGTGTCGGAGCTAACGCGTTAAGTGTCCCGCCTGGGGAGTACGCACGCAAGTGTGA
Mo0	224	0.000372871	d:Bacteria,p:Cyanobacteria,c:Cyanobacteria,o:SubsectionIII,f:FamilyI_1536;Other;Other;Other;Other;Other	TACGGAGGATGCAAGCGTTATCCGGATTTATTGGGCGTAAAGGGTCCGCAGGTGGTTGTTCAAGTCTGCTGTCAAAGCGCGGAGCTTAACTCCGTATCGGCGGTGGAAACTGAGGAACTAGAGTCTGGTAGGGGTTGCGGGAATTCCCAGTGTAGCGGTGAAATGCGTAGATATTGGGAAGAACACCGGCGGCGAAAGCGCGCAACTGGACCAGAACTGACACTGAGGGACGAAAGCTAGGGGAGCGAAAGGGATTAGATACCCCTGTAGTCCTAGCCGTAAACGATGGGTACTAGGTGTTGCCCGTATCGACCCGGGCAGTGCCGTAGCTAACGCGTTAAGTACCCCGCCTGGGGAGTACGCACGCAAGT
Mo0	225	0	d:Bacteria,p:Cyanobacteria,c:Cyanobacteria,o:SubsectionIII,f:FamilyI_1536,g:Leptolyngbya;Other;Other;Other;Other;Other	TACGGAGGATGCAAGCGTTATCCGGATTTATTGGGCGTAAAGCGTCCGCAGGTGGTTTTTCAAGTCTGCTGTCAAAGCGTGGGGCTTAACTCCATACAGGCAGTGGAAACTGGGAGACTAGAGTCTGGTAGGGGTCACGGGAATTCCCAGTGTAGCGGTGAAATGCGTAGATATTGGGAAGAACACCAGCGGCGAAAGCGCGTGACTGGACCGGAACTGACACTCATGGACGAAAGCTAGGGGAGCGAAAGGGATTAGATACCCCTGTAGTCCTAGCCGTAAACGATGGATACTAGGTGTTGCCCGTATCGACCCGGGCAGTGCCGTAGCTAACGCGTTAAGTATCCCGCCTGGGGAGTACGCACGCAAGT
Mo0	226	0	d:Bacteria,p:Cyanobacteria,c:Cyanobacteria,o:SubsectionIII,f:FamilyI_1536,g:Oscillatoria;Other;Other;Other;Other;Other	GACGGAGGAGGCAAGCGTTATCCGGAATTATTGGGCGTAAAGCGTCCGCAGGCGGCTTTTTAAGTCTGTTGTCAAAGGTCACAGCTCAACTGTGGATCGGCAATGGAAACTGGGGAGCTTGAGTGTGGTAGGGGTAGAGGGAATTCCCGGTGTAGCGGTGAAATGCGTAGATATCGGGAAGAACACCAGTGGCGAAGGCGCTCTACTGGGCCACAACTGACGCTGAGGGACGAAAGCTAGGGGAGCGAAAGGGATTAGATACCCCTGTAGTCCTAGCTGTAAACGATGGATACTAGGTGTTGGACGTATCGACCCGTGCAGTACCGTAGCTAACGCGTTAAGTATCCCGCCTGGGGAGTACGCACGCAAGT
Mo0	227	0.001099199	d:Bacteria,p:Cyanobacteria,c:Cyanobacteria,o:SubsectionIII,f:FamilyI_1536,g:Phormidium;Other;Other;Other;Other;Other	GACGGAGGAGGCAAGCGTTATCCGGAATTATTGGGCGTAAAGCGTATGTAGGTGGCTTGTCAAGTCCTTTGTCAAAGCGTGGAGCTTAACTCCATAACGGCGAGGGAAACTGACAGGCTAGAGTACAGTAGGGGTAGGAGGAATTCCCGGTGTAGCGGTGAAATGCGTAGATATCGGGAAGAACACCAGTGGCGAAAGCGTCCTACTGGGCTGTAACTGACACTGAGGTACGAAAGCTAGGGGAGCGAATGGGATTAGATACCCCAGTAGTCCTAGCCGTAAACGATGGGTACTAGGTGTTGACCGTAACCACTCGGTCGGTGCCGTAGCTAACGCGTTAAGTACCCCGCCTGGGGAGTACGGTCGCAAGATTGA
Mo0	228	1.74e-05	d:Bacteria,p:Cyanobacteria,c:Cyanobacteria,o:SubsectionIII,f:FamilyI_1536,g:Planktothricoides;Other;Other;Other;Other;Other	TACGGAGGAGGCAAGCGTTATCCGGAATTATTGGGCGTAAAGCGTCCGCAGGTGGTGGGGCAAGTCGGCGGTTAAAGACTGGGGCTTAACTCCAGAAAGGCCGTGGAAACTGCACCACTAGAGGGCAGTAGGGGTAGAGGGAATTCCCGGTGTAGCGGTGAAATGCGTAGAGCTCGGGAAGAACACCAGTGGCGAAAGCGCTCTACTGGACTGCTACTGACACTCAGGGACGAAAGCTAGGGGAGCGAATGGGATTAGATACCCCAGTAGTCCTAGCCGTAAACGATGGATACTAGGTGTTGTCTGTATCGACCCAGACAGTGCCGCAGCTAACGCGATAAGTATCCCGCCTGGGGAGTACGCACGCAAGTGTGA
Mo0	229	0	d:Bacteria,p:Cyanobacteria,c:Cyanobacteria,o:SubsectionIII,f:FamilyI_1536,g:Unknown_Genus_1000446;Other;Other;Other;Other;Other	GACGGAGGAGGCAAGCGTTATCCGGAATTATTGGGCGTAAAGCGTCCGTAGGTGGTGATTCAAGTCTGCTGTCAAAACCCAGGGCTTAACTCTGGAGAGGCAGTGGAAACTGAATAACTAGAGTGCGGCAGGGGCAAAGGGAATTCCCGGTGTAGCGGTGAAATGCGTAGAGATCGGGAAGAACACCGGTGGCGAAAGCGCTTTGCTGGGCCGCGACTGACACTCACAGGACGAAAGCTAGGGGAGCGAATGGGATTAGATACCCCAGTAGTCCTAGCTGTAAACGATGGAAACTAGGTGTGGCCTGTATCGACCCGGGCCGTGCCGGAGCTAACGCGTTAAGTTTCCCGCCTGGGGAGTACGCACGCAAGTGTG
Mo0	230	0	d:Bacteria,p:Cyanobacteria,c:Cyanobacteria,o:SubsectionIII,f:FamilyI_1536,g:uncultured_1564;Other;Other;Other;Other;Other	TACGGAGGATGCAAGCGTTATCCGGAATTATTGGGCGTAAAGCGTCCGCAGGTGGTTAGACAAGTCTGCTGTTAAAGCGTGGAGCTTAACTCCATAACGGCGGTGGAAACTGTCTGACTAGAGTTCGGTAGGGGTCACGGGAATTCCCAGTGTAGCGGTGAAATGCGTAGATATTGGGAAGAACACCAGCGGCGAAAGCGCGTGACTGGGCCGAGACTGACACTCATGGACGAAAGCTAGGGGAGCGAAAGGGATTAGATACCCCTGTAGTCCTAGCTGTAAACGATGGGAACTAGGTGTTGACCGTATCGACCCGGTCAGTGCCGTAGCTAACGCGTTAAGTTCCCCGCCTGGGGAGTACGCACGCAAGTG
Mo0	231	0	d:Bacteria,p:Cyanobacteria,c:Cyanobacteria,o:SubsectionV,f:FamilyI_1581,g:Chlorogloeopsis;Other;Other;Other;Other;Other	TACGGAGGATGCAAGCGTTATCCGGAATGATTGGGCGTAAAGGGTCCGTAGGTGGTGATGTATGTCTATTGTCAAAGGTTCTGGCTTAACCAGAGACAGGCAGTAGAAACTGCAAAACTAGAGTGCAGTCGGGGCAGGGGGAATTCCTGGTGTAGCGGTGAAATGCGTAGAGTTCAGGAAGAACACCGGTGGCGAAAGCGCCCTGCTAGGCTGTGACTGACACTGAGGGACGAAAGCTAGGGGAGCGAATGGGATTAGATACCCCAGTAGTCCTAGCCGTAAACGATGGATACTAGGCGTTGCGTGTATCGACCCATGCAGTGCCGTAGCTAACGCGTTAAGTATCCCGCCTGGGGAGTACGCACGCAAGT
Mo0	232	4.98e-07	d:Bacteria,p:Cyanobacteria,c:Cyanobacteria,o:SubsectionV,f:FamilyI_1581,g:Fischerella;Other;Other;Other;Other;Other	TACGGAGGATGCAAGCGTTATCCGGAATGATTGGGCGTAAAGCGTCCGCAGGTGGTTGTGTGTGTCTATTGTCAAAGCATCATGCTTAACATGATAAAGGCAGTAGAAACTACACGACTAGAGTGCGTTCGGGGCAGAGGGAATTCCTGGTGTAGCGGTGAAATGCGTAGAGATCAGGAAGAACACCGGTGGCGAAAGCGCTCTGCTAGGCCGCAACTGACACTGAGGGACGAAAGCTAGGGGAGCGAATGGGATTAGATACCCCAGTAGTCCTAGCCGTAAACGATGGATACTAGGCGTTGAGAGTATCGACCCTCTCAGTGCCGTAGCTAACGCGTTAAGTATCCCGCCTGGGGAGTACGCACGCAAGT
Mo0	233	0	d:Bacteria,p:Cyanobacteria,c:Melainabacteria,o:Gastranaerophilales,f:Unknown_Family_1002341,g:Unknown_Genus_1000451;Other;Other;Other;Other;Other	TACGGGGGGTGCAAGCGTTGTCCGGAATCATTGGGCGTAAAGCGTTCGTAGGCGGCATGTCAAGTCTGGTGTTAAAGCCCGGGGCTCAACTCCGGTTCGGCACTGGATACTGGCAAGCTAGAATGTGGTAGAGGTAAGGGGAATTCCTGGTGTAGCGGTGAAATGCGTAGATATCAGGAGGAACATCGGTGGCGAAAGCGCCTTACTGGGCCATAATTGACGCTGAGGAACGAAAGCCGGGGGAGCAAATGGGATTAGATACCCCAGTAGTCCCGGCCGTAAACGATGGATACTAGGTGTTGCGGGTATCGACCCCTGCAGTGCCGAAGTTAACGCGATAAGTATCCCGCCTGGGGAGTACGCACGCAAGTGTGA
Mo0	234	5.97e-06	d:Bacteria,p:Cyanobacteria,c:Melainabacteria,o:Vampirovibrionales;Other;Other;Other;Other;Other	GACGTAGGGTGCAAGCGTTGTCCGGAATTATTGGGCGTAAAGAGTTCGTAGGCGGTTTGTCAAGTCTAGTGTTAAAGCCCGGGGCTCAACCCCGGCATGGCATTGGAAACTGACAGGCTAGAGTGTGGTAGAGGCAAGGGGAATTCCCGGTGTAGCGGTGAAATGCGTAGATATCGGGAGGAACACCAGTGGCGAAAGCGCCTTGCTGGGCCATAACTGACGCTGAGGAACGAAAGCCAGGGGAGCGAAAGGGATTAGATACCCCTGTAGTCCTGGCCGTAAACGATGGACACTAGGTGTTGAGGGATTCGACCCCCTCAGTGCCGCAGCTAACGCGATAAGTGTCCCGCCTGGGGAGTACGCTCGCAAGAGTGA
Mo0	235	0	d:Bacteria,p:Cyanobacteria,c:Melainabacteria,o:Vampirovibrionales,f:Unknown_Family_1002343,g:Unknown_Genus_1000453;Other;Other;Other;Other;Other	GACGTAGGATGCAAGCGTTGTCCGGAATTATTGGGCGTAAAGAGTTCGTAGGCGGTTGCTTAAGTCTGATGTTAAAGCCCGGAGCTTAACTCCGGCATGGCATTGGAAACTGGACAGCTAGAGTGTGGTAGAGGTATCGGGAATTCCTGGTGTAGCGGTGAAATGCGTAGATATCAGGAGGAACACCGGTGGCGAAAGCGCGATACTGGGCCATAACTGACGCTGAGGAACGAAAGCCAGGGGAGCGAAAGGGATTAGATACCCCTGTAGTCCTGGCCGTAAACGATGGATACTAGGTGTTGGAGGATTCGACCCCTTCAGTGCCGTAGCTAACGCGATAAGTATCCCGCCTGGGGAGTACGACCGCA
Mo0	236	0.000215558	d:Bacteria,p:Deferribacteres,c:Deferribacteres,o:Deferribacterales,f:Deferribacteraceae,g:Calditerrivibrio;Other;Other;Other;Other;Other	TACGGAGGGGGCAAGCGTTGTTCGGAATTACTGGGCGTAAAGCGCGCGTAGGCGGTTTTGTAAGTCTGGGGTCAAAGGCGACAGCTTAACTGACGTAAGGCCTCAGATACTATAGAACTGGAGTACCAGAGAGGATGGCGGAATTCCCGGTGTAGCGGTGAAATGCGTAGATATCGGGAGGAACACCATTGGCGAAGGCGGCTATCTGGCTGGTAACTGACGCTGAGGTGCGAGAGCGTAGGGAGCAAACAGGATTAGATACCCTGGTAGTCTACGCTGTAAACGATGGATGTTAGATGTTGGTGGAACCGACCCCATCAGTGTCGAAGCTAACGCGTTAAACATCCCGCCTGGGGAGTATGCTCGCAAGAGTGA
Mo0	237	0	d:Bacteria,p:Deferribacteres,c:Deferribacteres,o:Deferribacterales,f:Deferribacteraceae,g:Geovibrio;Other;Other;Other;Other;Other	TACGGAGGGGGCAAGCGTTGTTCGGAGTCACTGGGCGTAAAGAGCTCGTAGGCGGCAGTGTAAGTCGGGAGTTAAAGGCAACAGCTTAACTGTTGTAAGGCTTCTGAAACTACATTGCTAGAGTACCAGAGAGGTAAGCGGAATTTCCTGTGTAGCGGTGAAATGCGTAGATATAGGAAGGAACACCGGTTGCGAAGGCGGCTTACTGGCTGGTAACTGACGCTGAGGAGCGAAAGCGTGGGTAGCAAACAGGATTAGATACCCTGGTAGTCCACGCTGTAAACGATGGGTGCTAGGTGTTGGAAGTAACCACTTTCAGTGCCGAAGCTAACGCATTAAGCACCCCGCCTGGGGAGTACGTACGCAAGTAT
Mo0	238	0.000588928	d:Bacteria,p:Deferribacteres,c:Deferribacteres_Incertae_Sedis_11258;Other;Other;Other;Other;Other	TACGGGGGGGGCGAGCGTTGTCCGGAATCATTGGGCGTAAAGGGCGCGTAGGCGGGATGGCAAGTCGGGGGTGAAAACCAACGGCTCAACTGTTGGCCTGCCTCCGAAACTGCCATTCTTGAGTGCGGAAGAGGGAAGTGGAATTCCTGGTGTAGCGGTGAAATGCGTAGATATCAGGAAGAACACCGGTAGCGAAGGCGGCTTCCTGGTCCGTAACTGACGCTGAGGCGCGAAAGCGTGGGGAGCAAACAGGATTAGATACCCTGGTAGTCCACGCCGTAAACGATGGGCACTAGGTGTTGGTTCGTAATGAATCAGTGCCGCAGCTAACGCATTAAGTGCCCCGCCTGGGGAGTACGGCCGCAAGGTTGAAAC
Mo0	239	0.001260992	d:Bacteria,p:Deferribacteres,c:Deferribacteres_Incertae_Sedis_11258,o:Unknown_Order_11259;Other;Other;Other;Other;Other	GACGGGGGGGGCGAGCGTTGTCCGGAATCATTGGGCGTAAAGGGCGCGTAGGCGGGATCGCAAGTCAGAGGTGAAAACCATGGGCTTAACTCATGGCCTGCCTTTGAAACTACGATTCTTGAGTGCGGTAGAGGGAAGCGGAATTCCTGGTGTAGCGGTGAAATGCGTAGATATCAGGAAGAACACCGGTAGCGAAGGCGGCTTCCTGGGCCGTAACTGACGCTGAGGCGCGAAAGTGTGGGGAGCAAACAGGATTAGATACCCTGGTAGTCCACACCGTAAACGATGGGCACTAGGTGTTGGTTCGTCTCAAAGCGGATCAGTGCCGCAGCTAACGCATTAAGTGCCCCGCCTGGGGAGTACGATCGCAAGGTT
Mo0	240	0	d:Bacteria,p:Deinococcus_Thermus;Other;Other;Other;Other;Other	TACGGAGGGCGCGAGCGTTACCCGGATTCACTGGGCGTAAAGGGCGTGTAGGCGGCCTGGGGCGTCCCATGTGAAAGACCACGGCTCAACCGTGGGGGAGCGTGGGATACGCTCAGGCTAGACGGTGGGAGAGGGTGGTGGAATTCCCGGAGTAGCGGTGAAATGCGTAGATATGCGGAGGAACACCGATGGCGAAGGCAATCCCCTGGACCTGTACTGACGCTCATGCACGAAAGCGTGGGGAGCAAACAGGATTAGATACCCTGGTAGTCCACGCCGTAAACGATGAATGCCAGCTGTTGGGGTGCTTGCACCGCAGTAGCGCAGCTAACGCTTTGAGCATTCCGCCTGGGGAGTACGGTCGCAAG
Mo0	241	0	d:Bacteria,p:Deinococcus_Thermus,c:Deinococci;Other;Other;Other;Other;Other	TACGGAGGGCGCGAGCGTTACCCGGATTTACTGGGCGTAAAGGGCGTGTAGGCGGCTTGGGGCGTCCCATGTGAAAGGCCACGGCTCAACCGTGGAGGAGCGTGGGATACGCTCAGGCTAGACGGTGGGAGAGGGTGGTGGAATTCCCGGAGTAGCGGTGAAATGCTTAGATATCGTACAGAACACCGATCGCGAAGGCAGCTCACGAGGCCGATACTGACGCTCAGGGACGAAAGCGTGGGGAGCAAACAGGATTAGATACCCTGGTAGTCCACGCCCTAAACGATGGGTACTAGATGTCGGCTCCGAAAGGGGTCGGTGTCGAAGCTAACGCATTAAGTACCCCACCTGGGGAGTACGATCGCAAGGTTGAAA
Mo0	242	0	d:Bacteria,p:Deinococcus_Thermus,c:Deinococci,o:Deinococcales,f:Deinococcaceae,g:Deinococcus;Other;Other;Other;Other;Other	TACGGAGGGTGCAAGCGTTACCCGGAATCACTGGGCGTAAAGGGCGTGTAGGCGGGAAGCTAAGTCCGACTTTAAAGACCGGGGCTCAACCCCGGGAGTGGGTTGGAGACTGGCTTTCTGGACCTCTGGAGAGGCAACTGGAATTCCTGGTGTAGCGGTGGAATGCGTAGATACCAGGAGGAACACCAATGGCGAAGGCAGGTTGCTGGACAGAAGGTGACGCTGAGGCGCGAAAGTGTGGGGAGCGAACCGGATTAGATACCCGGGTAGTCCACACCCTAAACGATGCACGTTGGCCGAGCGCGGGATGCCGTGCTGGGCGAAGCCAACGCGAGAAACGTGCCGCCTGGGAAGTACGGCCGCAAGGT
Mo0	243	0	d:Bacteria,p:Deinococcus_Thermus,c:Deinococci,o:Deinococcales,f:Trueperaceae,g:Truepera;Other;Other;Other;Other;Other	TACGGAGGGTGCAAGCGTTATCCGGAATCACTGGGCGTAAAGGGCGCGTAGGCGGTTTGTTAAGTCCGATGTTAAAGACCGGGGCTCAACCCCGACATGGCGTTGGATACTGGCAGGCTAGACGACTGGAGAGGGAAGTAGAATTACCAATGTAGCGGTGGAATGCGTAGATATTGGTAGGAACACCCATTGCGAAGGCAGCTTCCTGGACAGTCCGTGACGCTGAGGCGCGAAAGTGTGGGGAGCAAACCGGATTAGATACCCGGGTAGTCCACACCCTAAACGATGCATACTTGGTGTTGGCCCGTTGGGGTCAGCGCCGGAGCTAACGCGTTAAGTATGCCGCCTGGGAAGTACGGCCGCAAGGTTGA
Mo0	244	0	d:Bacteria,p:Deinococcus_Thermus,c:Deinococci,o:Thermales;Other;Other;Other;Other;Other	TACGGAGGGCGCAAGCGTTACCCGGATTCACTGGGCGTAAAGGGCGTGTAGGCGGCCCGGGGCGTCCGGCGTTAAAGCCCACGGCTCAACCGTGGAACCGCGCCGGATACGCCCGGGCTAGACGGCGGGAGAGGGTGGTGGAATTCCCGGAGTAGCGGTGAAATGCGTAGATATCGGGAGGAACACCGAAGGCGAAGGCAGCCTGCTGGAGCTGTCCTGACGGTCAGGGACGAAAGCTGGGGGAGCAAACCGGATTAGATACCCGGGTAGTCCACGCCCTAAACGATGCGCGCTAGGTCTCTGGGTCTCCTGGGGGCCGAAGCTAACGCGTTAAGCGCGCCGCCTGGGGAGTACGGCCGCAAGGCTGA
Mo0	245	2.59e-05	d:Bacteria,p:Deinococcus_Thermus,c:Deinococci,o:Thermales,f:Thermaceae;Other;Other;Other;Other;Other	TACGGAGGGCGCAAGCGTTACCCGGATTCACTGGGCGTAAAGGGCGTGTAGGCGGCCCGGGGCGTCCGGCGTTAAAGCCCACGGCTCAACCGTGGAACCGCGCCGGATACGCCCGGGCTAGACGGCGGGAGAGGGTGGTGGAATTCCCGGAGTAGCGGTGAAATGCGCAGATACCGGGAGGAACGCCAATGGCGAAGGCAGCCACCTGGCCCGCCCGTGACGCTGAGGCGCGAAAGCGTGGGGAGCAAACCGGATTAGATACCCGGGTAGTCCACGCCCTAAACGTTGCGCGCTAGGTCTCTGGGTCCTCTGGGGGCCGAAGCTAACGCGTTAAGCGCGCCGCCTGGGGAGTACGGCCGCAAGGCTGA
Mo0	246	2.09e-05	d:Bacteria,p:Deinococcus_Thermus,c:Deinococci,o:Thermales,f:Thermaceae,g:Meiothermus;Other;Other;Other;Other;Other	TACGGAGGGTGCGAGCGTTACCCGGATTTACTGGGTGTAAAGGGCGTGTAGGCGGTCTCTCAAGTCCGATGCTAAAGACCGAAGCTCAACTTCGGGGGTGCGTTGGATACTGTGAGGCTAGACGGTCGGAGAGGGTAGCGGAATTTCCGGAGTAGCGGTGAAATGCGCAGATACCGGAAGGAACGCCAATAGCGAAAGCAGCTACCTGGACGATTTGTGACGCTGAGGCGCGAAAGCGTGGGGAGCAAACCGGATTAGATACCCGGGTAGTCCACGCCCTAAACGATGAGTGCTGGGTGTCCGACATCTGTTGGGTGCCGTAGCTAACGCGTTAAGCACTCCACCTGGGAAGTACGGTCGCAAGACTGAAA
Mo0	247	0.015122445	d:Bacteria,p:Deinococcus_Thermus,c:Deinococci,o:Thermales,f:Thermaceae,g:Thermus;Other;Other;Other;Other;Other	TACGGAGGGCGCGAGCGTTACCCGGATTCACTGGGCGTAAAGGGCGTGTAGGCGGCCTGGGGCGTCCCATGTGAAAGACCACGGCTCAACCGTGGGGGAGCGTGGGATACGCTCAGGCTAGACGGTGGGAGAGGGTGGTGGAATTCCCGGAGTAGCGGTGAAATGCGCAGATACCGGGAGGAACGCCGATGGCGAAGGCAGCCACCTGGTCCACCCGTGACGCTGAGGCGCGAAAGCGTGGGGAGCAAACCGGATTAGATACCCGGGTAGTCCACGCCCTAAACGATGCGCGCTAGGTCTCTGGGTCTCCTGGGGGCCGAAGCTAACGCGTTAAGCGCGCCGCCTGGGGAGTACGGCCGCAAGGCTGA
Mo0	248	8.46e-05	d:Bacteria,p:Elusimicrobia;Other;Other;Other;Other;Other	TACGTAGGTGGCGAATGTTACTCGGAATTACTAGGCGTAAAGCGCATGCAGGCGGTTGGAAAAGTCCGTCGTGAAATTCTCCCGTTCAACGGGAAAAGGTCGGCGGATACTATCCGGCTTGAGTGTGGGAGAGGTAACCGGAATTCCCGGTGTAGCGGTGAAATGCGTAGATATCGGGAGGAACACCAATGGCGAAAGCAGGTTACTGGACCATTACTGACGCTCAGATGCGAAAGCCAGGGGAGCAAACAGGATTAGATACCCTGGTAGTCCTGGCTGTAAACGATGAGGACTAGTTGCGGGTGGTATAAACCCCTTCCGCGACGACGCTAACGCATTAAGTCCTCCGCCTGGGGAGTACGGCGGCAACGC
Mo0	249	2.49e-05	d:Bacteria,p:Elusimicrobia,c:Elusimicrobia,o:Lineage_IV,f:Unknown_Family_1002357,g:Unknown_Genus_1000466;Other;Other;Other;Other;Other	TACGTAGGTTGCGAGCGTTACTCGGAATCACTAGGCGTAAAGCGCGTGTAGGCGGTATTTTAAGTCTGTTGTGAAATCTTATGGCTCAACCATAAAATGTCGACAGATACTGAAATGCTAGAGTGAGGTAGGGGAAACTGGAATTCCAGGTGTAGCGGTGGAATGCGTAGATATCTGGAAGAACGCCAAAGGCGAAGGCAGGTTTCTGGGCCTTTACTGACGCTGAGACGCGAAAGCTAGGGGAGCAAACAGGATTAGATACCCTGGTAGTCCTAGCCGTAAACTATGTAGACCAGGCGTGGGAGGTATCGACCCCTTCCGTGCCGACGCTAACGCATTAAGTCTACCGCCTGGGGAGTACGGCCGCAAGGTTAA
Mo0	250	0	d:Bacteria,p:Elusimicrobia,c:Elusimicrobia,o:Lineage_I__Endomicrobia_,f:Unknown_Family_1002353,g:Unknown_Genus_1000462;Other;Other;Other;Other;Other	TACGTAGGTGGCGAGCGTTACTCGGAATTACTAGGCGTAAAGCGTATGTAGGCGGTCGGATAAGTCTTTGGTGAAATTTCTCGGCTCAACCGGGAAGCTGCCAAGGATACTGTTCGGCTTGAGTGTGGGAGGGGGAGACGGAATTCCTGGTGTAGCGGTGAAATGCGTAGATATCAGGAGGAACACCGATGGCGAAAGCAGTCTCCTGGCCCAATACTGACGCTAATGTACGAAAGCTAGGGTAGCAAACAGGATTAGATACCCTGGTAGTCCTAGCTGTAAACGATGTTCACTAGATGTGGGAGGTATCGACCCCTTCCGCGTCGACGCTAACGCATTAAGTGAACCGCCTGGGGAGTACGGCCGCAAGGTTG
Mo0	251	0.000114998	d:Bacteria,p:Fibrobacteres,c:Fibrobacteria;Other;Other;Other;Other;Other	TACGTAGGGGGCAAGCGTTGTTCGGAATTACTGGGCGTAAAGGGAGTGTAGGCGGACAGGTAAGTCAGAAGTGTAATCTATGGGCTTAACCCATAGCTCGCTTCTGAGACTGCTTGTCTTGAGTAGTGGAGAGGAAGACGGAATTCCAGGTGTAGCGGTGGAATGCGTAGAGATCTGGAAGAACACCCGTAGCGAAGGCGGTCTTCTGGCCACATACTGACGCTGAGGCTCGAAAGCTAGGGGAGCAAACAGGATTAGATACCCTGGTAGTCCTAGCCGTAAACGATGGACACTAGATATTGGGGGAACTTGTTCTCTCGGTGTCGTAGCTAACGCGATAAGTGTCCCGCCTGGGGAGTACGCTCGCAAGGGTGA
Mo0	252	2.24e-05	d:Bacteria,p:Fibrobacteres,c:Fibrobacteria,o:Fibrobacterales;Other;Other;Other;Other;Other	TACGTAGGGTGCAAGCGTTGTTCGGAATCACTGGGTGTAAAGGGAGTGTAGGCGGAATCGTAAGTTAGGAGTTTAAAACTACGGCTCAACCGGAGATTTGCTCTTAATACTGCGGTTCTAGAGTGTGGGAGAGGGTGACGGAATTCCAGGTGTAGCGGTGGAATGCGTAGATATCTGGAAGAACACCAGTAGCGAAGGCGGTCACCTGGTCCATTACTGACGCTGAGGCTCGAAAGCTAGGGGAGCAAACAGGATTAGATACCCTGGTAGTCCTAGCCTTAAACGATGGACACTAGTTACTGGGACTGTCAATCATCTCGGTGACGAAGCTAACGCATTAAGTGTCCCACCTGGGGAGTACGCTCGCAAGGGTG
Mo0	253	0.002782347	d:Bacteria,p:Firmicutes;Other;Other;Other;Other;Other	AACGTAGGGGGCGAGCGTTGTCCGGAATTACTGGGCGTAAAGAGCGTGTAGGCGGTCTGTTAAGTCAGGTGTGAAACCTGCGGGCTTAACCCGGAGCGTGCACCTGAAACTGATGGACTTGAGTGCAGGAGAGGGAAGTGGAATTCCTAGTGTAGCGGTGAAATGCGTAGATATTAGGAGGAACACCAGTGGCGAAGGCGGCTTTCTGGCCTGCAACTGACGCTGAGACGCGAAAGCCAGGGGAGCGAACGGGATTAGATACCCCGGTAGTCCTGGCCGTAAACGATGGGCACTAGGTGTAGGAGGTATCGACCCCTTCTGTGCCGCAGCAAACGCATTAAGTGCCCCGCCTGGGGAGTACGGCCGCAAGGTTGA
Mo0	254	4.98e-07	d:Bacteria,p:Firmicutes,c:Bacilli;Other;Other;Other;Other;Other	TACGTAGGGGGCGAGCGTTGTCCGGAATTATTGGGCGTAAAGGGCGCGCAGGCGGTCCTTTAAGTCTGGCGTATAAGCGCGGGGCTCAACCCCGTAGATGCGCTGGAAACTGGGGGACTTGAGTGCGGGAGAGGAAGGCGGAATTCCCGGTGTAGCGGTGAAATGCGTAGAGATCGGGAGGAACACCAGTGGCGAAGGCGGCCTTCTGGACCGTAACTGACGCTGAGGCGCGAAAGCGTGGGGAGCAAACAGGATTAGATACCCTGGTAGTCCACGCCGTAAACGATGAGTGCTAGGTGTTGCGGGGGATTTCCCTGCGGTGCCGAAGGAAACCCAATAAGCACTCCGCCTGGGGAGTACGGCCGCAAGGCTGA
Mo0	255	1.29e-05	d:Bacteria,p:Firmicutes,c:Bacilli,o:Bacillales;Other;Other;Other;Other;Other	GACGTAGGGGGCGAGCGTTGTCCGGAATTATTGGGCGTAAAGGGCGCGTAGGCGGTTGGGTACGTTCGGCGTAGAAGGCACGGGCTTAACCCGTGTAGGCGCCGGATACGGCCGGACTGGAGTGCGGCAGAGGGAAGCGGAATTCCACGTGTAGCGGTGAAATGCGTAGAGATGTGGAGGAACACCGGTGGCGAAGGCGGCTTCCTGGGCCGTAACTGACGCTGAGGCGCGACAGCGTGGGGAGCAAACAGGATTAGATACCCTGGTAGTCCACGCCGTAAACGATGAATGCTAGGTGTCGGGGGCGCGTAAGTCCTCGGTGCCGAAGTTAACACAGTAAGCATTCCGCCTGGGGAGTACGGTCGCAAGACTGA
Mo0	256	0	d:Bacteria,p:Firmicutes,c:Bacilli,o:Bacillales,f:Alicyclobacillaceae,g:Alicyclobacillus;Other;Other;Other;Other;Other	TACGTAGGGGGCAAGCGTTGTCCGGAATCACTGGGCGTAAAGCGTGCGTAGGCGGTTTGTTAAGTCCGAAGTGAAAGTCCATGGCTCAACCATGGGATTGCTTTGGAAACTGGCAGACTTGAGTACTGGAGAGGCAAGGGGAATTCCACGTGTAGCGGTGAAATGCGTAGAGATGTGGAGGAATACCAGTGGCGAAGGCGCCTTGCTGGACAGTGACTGACGCTGAGGCACGAAAGCGTGGGGAGCAAACAGGATTAGATACCCTGGTAGTCCACGCCGTAAACGATGAGTGCTAGGTGTTGGAGGTTCAGACCTTCAGTGCCGAAGGAAACCCAATAAGCACTCCGCCTGGGGAGTACGGTCGCAAGACTGAAA
Mo0	257	0	d:Bacteria,p:Firmicutes,c:Bacilli,o:Bacillales,f:Alicyclobacillaceae,g:Tumebacillus;Other;Other;Other;Other;Other	TACGTAGGGGGCAAGCGTTGTCCGGATTCACTGGGCGTAAAGCGCGCGCAGGCGGTGATGTAAGTCTGAGGTGAAAACCCGAAGCTCAACTTCGGGACTGCCTTGGATACTGCGTCACTTGAGGATAGGAGAGGCAAGGGGAATTCCACGTGTAGCGGTGAAATGCGTAGAGATGTGGAGGAACACCTGTGGCGAAGGCGCCTTGCTGGCCTATTTCTGACGCTGAGGCGCGAAAGCGTGGGGAGCAAACAGGATTAGATACCCTGGTAGTCCACGCTGTAAACGATGAGTGCTAGGTGTAGGTGGGCTCATACCCATCTGTGCCGAAGCTAACGCATTAAGCACTCCGCCTGGGGAGTACGGTCGCA
Mo0	258	0	d:Bacteria,p:Firmicutes,c:Bacilli,o:Bacillales,f:Bacillaceae,g:Aeribacillus;Other;Other;Other;Other;Other	TACGTAGGTGGCAAGCGTTGTCCGGAATTATTGGGCGTAAAGCGCGCGCAGGCGGTTCCTTAAGTCTGATGTGAAATCTCGCGGCTCAACCGCGAGCGGCCATTGGAAACTGGGGAACTTGAGTGCAGGAGAGGGGAGCGGAATTCCACGTGTAGCGGTGAAATGCGTAGAGATGTGGAGGAACACCAGTGGCGAAGGCGGCTCTCTGGCCTGTAACTGACGCTGAGGCGCGAAAGCGTGGGGAGCGAACAGGATTAGATACCCTGGTAGTCCACGCCGTAAACGATGAGTGCTAAGTGTTAGAGGGTATCCACCCTTTAGTGCTGCAGCAAACGCATTAAGCACTCCGCCTGGGGAGTACGGCCGCAAGGCTG
Mo0	259	0.000362915	d:Bacteria,p:Firmicutes,c:Bacilli,o:Bacillales,f:Bacillaceae,g:Anoxybacillus;Other;Other;Other;Other;Other	TACGTAGGTGGCAAGCGTTGTCCGGAATTATTGGGCGTAAAGCGCGCGCAGGCGGTTCCTTAAGTCTGATGTGAAAGCCCACGGCTCAACCGTGGAGGGTCATTGGAAACTGGGGGACTTGAGTGCAGAAGAGGAGAGCGGAATTCCACGTGTAGCGGTGAAATGCGTAGAGATGTGGAGGAACACCAGTGGCGAAGGCGGCTCTCTGGTCTGTAACTGACGCTGAGGCGCGAAAGCGTGGGGAGCAAACAGGATTAGATACCCTGGTAGTCCACGCCGTAAACGATGAGTGCTAAGTGTTAGAGGGTATCCACCCTTTAGTGCTGTAGCTAACGCATTAAGCACTCCGCCTGGGGAGTACGCTCGCA
Mo0	260	3.48e-06	d:Bacteria,p:Firmicutes,c:Bacilli,o:Bacillales,f:Bacillaceae,g:Bacillus;Other;Other;Other;Other;Other	TACGTAGGTGGCAAGCGTTGTCCGGAATTATTGGGCGTAAAGGGCTCGCAGGCGGTTTCTTAAGTCTGATGTGAAAGCCCCCGGCTCAACCGGGGAGGGTCATTGGAAACTGGGAAACTTGAGTGCAGAAGAGGAGAGTGGAATTCCACGTGTAGCGGTGAAATGCGTAGAGATGTGGAGGAACACCAGTGGCGAAGGCGACTCTCTGGTCTGTAACTGACGCTGAGGAGCGAAAGCGTGGGGAGCGAACAGGATTAGATACCCTGGTAGTCCACGCCGTAAACGATGAGTGCTAAGTGTTAGGGGGTTTCCGCCCCTTAGTGCTGCAGCTAACGCATTAAGCACTCCGCCTGGGGAGTACGGTCGCA
Mo0	261	9.96e-07	d:Bacteria,p:Firmicutes,c:Bacilli,o:Bacillales,f:Bacillaceae,g:Halobacillus;Other;Other;Other;Other;Other	TACGTAGGGGGCAAGCGTTGTCCGGAATTATTGGGCGTAAAGCGCGCGCAGGCGGTTCCTTAAGTCTGATGTGAAAGCCCACGGCTCAACCGTGGAGGGTCATTGGAAACTGGGGAACTTGAGGACAGAAGAGGAGAGTGGAATTCCACGTGTAGCGGTGAAATGCGTAGATATGTGGAGGAACACCAGTGGCGAAGGCGACTCTCTGGTCTGTTTCTGACGCTGAGGTGCGAAAGCGTGGGTAGCAAACAGGATTAGATACCCTGGTAGTCCACGCCGTAAACGATGAGTGCTAGGTGTTAGGGGGCTTCCACCCCTTAGTGCTGAAGTTAACGCATTAAGCACTCCGCCTGGGGAGTACGGCCGCAAGGCTGA
Mo0	262	8.46e-06	d:Bacteria,p:Firmicutes,c:Bacilli,o:Bacillales,f:Paenibacillaceae;Other;Other;Other;Other;Other	TACGTAGGGGGCAAGCGTTGTCCGGAATTATTGGGCGTAAAGCGCGCGCAGGCGGTTCTTTAAGTCTGGTGTTTAAGTTCGGGGCTCAACCCCGTGCCGCACTGGAAACTGGGGGACTTGAGTGCAGGAGAGGAAAGCGGAATTCCACGTGTAGCGGTGAAATGCGTAGAGATGTGGAGGAACACCAGTGGCGAAGGCGGCTTTCTGGCCTGTAACTGACGCTGAGGCGCGAAAGCGTGGGGAGCAAACAGGATTAGATACCCTGGTAGTCCACGCCGTAAACGATGAGTGCTAGGTGTCGGGGGGGTCCACCCCTCGGTGCCGAAGTCAACACATTAAGCACTCCGCCTGGGGAGTACGGTCGCAAGACTGA
Mo0	263	4.98e-07	d:Bacteria,p:Firmicutes,c:Bacilli,o:Bacillales,f:Paenibacillaceae,g:Aneurinibacillus;Other;Other;Other;Other;Other	TACGTAGGGGGCAAGCGTTGTCCGGAATTATTGGGCGTAAAGCGCGCGCAGGCGGCTTCTTAAGTCAGGTGTGAAAGCCCACGGCTCAACCGTGGAGGGCCATCTGAAACTGGGAAGCTTGAGTGCAGGAGAGGAGAGCGGAATTCCACGTGTAGCGGTGAAATGCGTAGAGATGTGGAGGAACACCCGTGGCGAAGGCGGCTCTCTGGCCTGTAACTGACGCTGAGGCGCGAAAGCGTGGGGAGCAAACAGGATTAGATACCCTGGTAGTCCACGCCGTAAACGATGAGTGCTAGGTGTTGGGGACTCCAATCCTCAGTGCCGCAGCTAACGCAATAAGCACTCCGCCTGGGGAGTACGGCCGCAAGGCTGA
Mo0	264	0.000234974	d:Bacteria,p:Firmicutes,c:Bacilli,o:Bacillales,f:Paenibacillaceae,g:Brevibacillus;Other;Other;Other;Other;Other	TACGTAGGGGGCAAGCGTTGTCCGGAATTATTGGGCGTAAAGCGCGCGCAGGCGGTCGGGTAAGTCTGATGTCAAAGCCCGGGGCTCAACCCCGGTACGCATTGGAAACTGCTCGACTTGAGTGCAGAAGAGGAAAGCGGAATTCCACGTGTAGCGGTGAAATGCGTAGAGATGTGGAGGAACACCAGTGGCGAAGGCGGCTTTCTGGTCTGTAACTGACGCTGAGGCGCGAAAGCGTGGGGAGCAAACAGGATTAGATACCCTGGTAGTCCACGCCGTAAACGATGAGTGCTAGGTGTTGGGGGTTTCAATACCCTCAGTGCCGCAGCTAACGCAATAAGCACTCCGCCTGGGGAGTACGCTCGCAAGAGTG
Mo0	265	0	d:Bacteria,p:Firmicutes,c:Bacilli,o:Bacillales,f:Paenibacillaceae,g:Cohnella;Other;Other;Other;Other;Other	TACGTAGGGGGCAAGCGTTGTCCGGAATTATTGGGCGTAAAGCGCGCGCAGGCGGCCTCTTAAGTCTGGTGTTTAAGTGCGGGGCTCAACCCCGTGACGCACTGGAAACTGGGAGACTTGAGTGCAGAAGAGGAGAGCGGAATTCCACGTGTAGCGGTGAAATGCGTAGAGATGTGGAGGAACACCAGTGGCGAAGGCGGCTCTCTGGACTGTAACTGACGCTGAGGCGCGAAAGCGTGGGGAGCAAACAGGATTAGATACCCTGGTAGTCCACGCCGTAAACGATGAGTGCTAGGTGTTGGGGGGGTCCACCCCTCGGTGCCGAAGTTAACACATTAAGCACTCCGCCTGGGGAGTACGGTCGCAAGACT
Mo0	266	7.47e-06	d:Bacteria,p:Firmicutes,c:Bacilli,o:Bacillales,f:Paenibacillaceae,g:Paenibacillus;Other;Other;Other;Other;Other	TACGTAGGGGGCAAGCGTTGTCCGGAATTATTGGGCGTAAAGCGCGCGCAGGCGGTCATTTAAGTCTGGTGTTTAAACCTTGGGCTCAACCTAAGGTCGCACTGGAAACTGGGTGACTTGAGTACAGAAGAGGAAAGTGGAATTCCACGTGTAGCGGTGAAATGCGTAGATATGTGGAGGAACACCAGTGGCGAAGGCGACTTTCTGGGCTGTAACTGACGCTGAGGCGCGAAAGCGTGGGGAGCAAACAGGATTAGATACCCTGGTAGTCCACGCCGTAAACGATGAGTGCTAGGTGTTAGGGGTTTCGATACCCTTGGTGCCGAAGTTAACACAGTAAGCACTCCGCCTGGGGAGTACGGTCGCAAGACTGA
Mo0	267	0	d:Bacteria,p:Firmicutes,c:Bacilli,o:Bacillales,f:Paenibacillaceae,g:Saccharibacillus;Other;Other;Other;Other;Other	TACGTAGGGGGCAAGCGTTGTCCGGAATTATTGGGCGTAAAGCGCGTGCAGGCGGCTTCTTAAGTTGGGTGTTTAAGACCGGGGCTCAACCCCGGCTCGCACCCAAAACTGGGAAGCTTGAGTGTAGGAGAGGAAAGTGGAATTCCACGTGTAGCGGTGAAATGCGTAGAGATGTGGAGGAACACCAGTGGCGAAGGCGACTTTCTGGCCTATAACTGACGCTGAGGCGCGAAAGCGTGGGGAGCAAACAGGATTAGATACCCTGGTAGTCCACGCCGTAAACGATGAGTGCTAGGTGTTCGGGGTTTCGATACCCTGGGTGCCGAAGTTCACGCATTAAGCACTCCGCCTGGGGAGTACGGCCGCAAGGCTGA
Mo0	268	1.99e-06	d:Bacteria,p:Firmicutes,c:Bacilli,o:Bacillales,f:Paenibacillaceae,g:Thermobacillus;Other;Other;Other;Other;Other	TACGTAGGGGGCGAGCGTTGTCCGGAATTATTGGGCGTAAAGCGCGCGCAGGCGGTTTTGTAAGTCCGATTGTTTAAACCCGGGGCTCAACCCCGGGTCGCAAGGGAAACTGCAAGACTTGAGTGCAGGAGAGGGAAGCGGAATTCCATGTGTAGCGGTGAAATGCGTAGAGATATGGAGGAACACCAGTGGCGAAGGCGGCTTCCTGGCCTGTAACTGACGCTGAGGCGCGAAAGCGTGGGGAGCAAACAGGATTAGATACCCTGGTAGTCCACGCCGTAAACGATGAATGCCAGGTGTCAGGGGTTTCGAGACCCTTGGTGCCGAAGTTAACACATTAAGCATTCCGCCTGGGGAGTACGGCCGCAAGGCTG
Mo0	269	3.68e-05	d:Bacteria,p:Firmicutes,c:Bacilli,o:Bacillales,f:Planococcaceae,g:Lysinibacillus;Other;Other;Other;Other;Other	TACGTAGGTGGCAAGCGTTGTCCGGAATTATTGGGCGTAAAGCGCGCGCAGGTGGTTTCTTAAGTCTGATGTGAAAGCCCACGGCTCAACCGTGGAGGGTCATTGGAAACTGGGAGACTTGAGTGCAGAAGAGGATAGTGGAATTCCAAGTGTAGCGGTGAAATGCGTAGAGATTTGGAGGAACACCAGTGGCGAAGGCGACTATCTGGTCTGTAACTGACACTGAGGCGCGAAAGCGTGGGGAGCAAACAGGATTAGATACCCTGGTAGTCCACGCCGTAAACGATGAGTGCTAAGTGTTAGGGGGTTTCCGCCCCTTAGTGCTGCAGCTAACGCATTAAGCACTCCGCCTGGGGAGTACGGTCGCAAGACTG
Mo0	270	0	d:Bacteria,p:Firmicutes,c:Bacilli,o:Bacillales,f:Staphylococcaceae,g:Staphylococcus;Other;Other;Other;Other;Other	TACGTAGGTGGCAAGCGTTATCCGGAATTATTGGGCGTAAAGCGCGCGTAGGCGGTTTTTTAAGTCTGATGTGAAAGCCCACGGCTCAACCGTGGAGGGTCATTGGAAACTGGAAAACTTGAGTGCAGAAGAGGAAAGTGGAATTCCATGTGTAGCGGTGAAATGCGCAGAGATATGGAGGAACACCAGTGGCGAAGGCGACTTTCTGGTCTGTAACTGACGCTGATGTGCGAAAGCGTGGGGATCAAACAGGATTAGATACCCTGGTAGTCCACGCCGTAAACGATGAGTGCTAAGTGTTAGGGGGTTTCCGCCCCTTAGTGCTGCAGCTAACGCATTAAGCACTCCGCCTGGGGAGTACGACCGCAAGGTTGA
Mo0	271	0	d:Bacteria,p:Firmicutes,c:Bacilli,o:Bacillales,f:Thermoactinomycetaceae;Other;Other;Other;Other;Other	TACGTAGGGGGCAAGCGTTGTCCGGAATTATTGGGCGTAAAGCGCGCGCAGGCGGCCTGTTAAGTCGGATGTGAAAGACCACGGCTCAACCGTGGGGGTGCATCCGAAACTGGCGGGCTTGAGTGCAGGAGAGGGGAGTGGAATTCCCGGTGTAGCGGTGGAATGCGTAGAGATCGGGAGGAACACCAGTGGCGAAGGCGGCTCTCTGGCCTGTAACTGACGCTGAGGCGCGAAAGCGTGGGGAGCAAACAGGATTAGATACCCTGGTAGTCCACGCCGTAAACGATGAGTGCTAGGTGTTGGGGGTTTCCGCCCTCTGTGCCGAAGGTAACCCAATAAGCACTCCGCCTGGGGAGTACGGCCGCAAG
Mo0	272	0	d:Bacteria,p:Firmicutes,c:Bacilli,o:Lactobacillales;Other;Other;Other;Other;Other	TACGTAGGTCTCGAGCGTTGTCCGGATTTATTGGGCGTAAAGCGAGCGCAGGTGGTTTTTTAAGTCTGATGTAAAAGGCAGTTGCTTAACGACTGTACGCATTGGAAACTGGAAGACTTGAGTGCAGTAGAGGAGAGTGGAACTCCATGTGTAGCGGTGGAATGCGTAGATATATGGAAGAACACCGGAGGCGAAAGCGGCTCTCTGGGCTGTTACTGACACTGAGGCTCGAAAGCGTGGGGAGCAAACAGGATTAGATACCCTGGTAGTCCACGCCGTAAACGATGAGTGCTAGATGTTGGGAGGCAAAAGTCTCTCAGTATCGCAGCTAACGCAATAAGCACTCCGCCTGGGGAGTACGACCGCAAGGTTGA
Mo0	273	0	d:Bacteria,p:Firmicutes,c:Bacilli,o:Lactobacillales,f:Enterococcaceae,g:Enterococcus;Other;Other;Other;Other;Other	TACGTAGGTGGCAAGCGTTGTCCGGATTTATTGGGCGTAAAGCGAGCGCAGGCGGTTTCTTAAGTCTGATGTGAAAGCCCCCGGCTCAACCGGGGAGGGTCATTGGAAACTGGGAGACTTGAGTGCAGAAGAGGAGAGTGGAATTCCATGTGTAGCGGTGAAATGCGTAGATATATGGAGGAACACCAGTGGCGAAGGCGGCTCTCTGGTCTGTAACTGACGCTGAGGCTCGAAAGCGTGGGGAGCGAACAGGATTAGATACCCTGGTAGTCCACGCCGTAAACGATGAGTGCTAAGTGTTGGAGGGTTTCCGCCCTTCAGTGCTGCAGCAAACGCATTAAGCACTCCGCCTGGGGAGTACGACCGCAAGGTTG
Mo0	274	0	d:Bacteria,p:Firmicutes,c:Bacilli,o:Lactobacillales,f:Leuconostocaceae,g:Leuconostoc;Other;Other;Other;Other;Other	TACGTATGTCCCGAGCGTTATCCGGATTTATTGGGCGTAAAGCGAGCGCAGACGGTTGGTTAAGTCTGATGTGAAAGCCCGGAGCTCAACTCCGGAAAGGCATTGGAAACTGGTTAACTTGAGTGCAGTAGAGGTAAGTGGAACTCCATGTGTAGCGGTGGAATGCGTAGATATATGGAAGAACACCAGCGGCGAAGGCGGCTTACTGGACTGTAACTGACGTTGAGGCTCGAAAGTGTGGGTAGCAAACAGGATTAGATACCCTGGTAGTCCACACCGTAAACGATGAACACTAGGTGTTAGGAGGTTTCCGCCTCTTAGTGCCGAAGCTAACGCATTAAGTGTTCCGCCTGGGGAGTACGACCGCA
Mo0	275	0	d:Bacteria,p:Firmicutes,c:Bacilli,o:Lactobacillales,f:Streptococcaceae,g:Lactococcus;Other;Other;Other;Other;Other	TACGTAGGTCCCAAGCGTTGTCCGGATTTATTGGGCGTAAAGCGAGCGCAGGTGGTTTCTTAAGTCTGATGTAAAAGGCAGTGGCTCAACCATTGTGTGCATTGGAAACTGGGAGACTTGAGTGCAGGAGAGGAGAGTGGAATTCCATGTGTAGCGGTGAAATGCGTAGATATATGGAGGAACACCGGAGGCGAAAGCGGCTCTCTGGCCTGTAACTGACACTGAGGCTCGAAAGCGTGGGGAGCAAACAGGATTAGATACCCTGGTAGTCCACGCCGTAAACGATGAGTGCTAGCTGTAGGGAGCTATAAGTTCTCTGTAGCGCAGCTAACGCATTAAGCACTCCGCCTGGGGAGTACGACCGCAAGGTTGAA
Mo0	276	0	d:Bacteria,p:Firmicutes,c:Bacilli,o:Lactobacillales,f:Streptococcaceae,g:Streptococcus;Other;Other;Other;Other;Other	TACGTAGGTCCCGAGCGTTGTCCGGATTTATTGGGCGTAAAGCGAGCGCAGGCGGTTTGATAAGTCTGAAGTTAAAGGCTGTGGCTCAACCATAGTTCGCTTTGGAAACTGTCAAACTTGAGTGCAGAAGGGGAGAGTGGAATTCCATGTGTAGCGGTGAAATGCGTAGATATATGGAGGAACACCGGTGGCGAAAGCGGCTCTCTGGTCTGTAACTGACGCTGAGGCTCGAAAGCGTGGGGAGCGAACAGGATTAGATACCCTGGTAGTCCACGCCGTAAACGATGAGTGCTAGGTGTTGGATCCTTTCCGGGATTCAGTGCCGCAGCTAACGCATTAAGCACTCCGCCTGGGGAGTACGACCGCAAGGTTG
Mo0	277	0.033130785	d:Bacteria,p:Firmicutes,c:Clostridia;Other;Other;Other;Other;Other	GACGTAGGGGGCGAGCGTTGTCCGGAATTACTGGGCGTAAAGGGCGCGTAGGCGGTTAAGGAAGTCGCAGGTGAAATCCCGCGGCTCAACTGCGGGGGAGCCTGTGAAACTCCTTAACTTGAGGGCAGTAGAGGGGAGTGGAATTCCCGGTGTAGCGGTGAAATGCGTAGATATCGGGAGGAACACCAGTGGCGAAGGCGGCTCTCTGGACTGGCCCTGACGCTGAGGCGCGAAAGCGTGGGGAGCAAACAGGATTAGATACCCTGGTAGTCCACGCTGTAAACGATGGGTGCTAGGTGTTGGAGGTATCGACCCCTTCAGTGCCGCAGCTAACGCATTAAGCACCCCGCCTGGGGAGTACGGTCGCAAGACTGA
Mo0	278	0.019515755	d:Bacteria,p:Firmicutes,c:Clostridia,o:Clostridiales;Other;Other;Other;Other;Other	TACGTAGGTGGCAAGCGTTGTCCGGAATTACTGGGCGTAAAGGGTGCGTAGGCGGCTCTTTAAGTGGGGTGTGAAATCCCTGGGCTCAACCCAGGAACTGCACTCCAAACTGGAGAGCTAGAGTGCAGGAGAGGAAAGCGGAATTCCCAGTGTAGCGGTGAAATGCGTAGAGATTGGGAGGAACACCAGTGGCGAAGGCGGCTTTCTGGACTGTAACTGACGCTGAGGCACGAAAGCGTGGGGAGCAAACAGGATTAGATACCCTGGTAGTCCACGCTGTAAACGATGGGTACTAGGTGTAGGGGGCGAAGCCCTCTGTGCCGCAGCTAACGCATTAAGTACCCCGCCTGGGGAGTACGGTCGCAAGA
Mo0	279	0	d:Bacteria,p:Firmicutes,c:Clostridia,o:Clostridiales,f:Caldicoprobacteraceae,g:Caldicoprobacter;Other;Other;Other;Other;Other	TACGTAGGGGGCGAGCGTTGTCCGGAATTACTGGGCGTAAAGGGCGTGTAGGCGGCCATGTATGTCAGGTGTGAAAGGCCACGGCTCAACCGTGGTATTGCACTTGAAACTGTATGGCTTGAGTGCAGGAGAGGGAAGTGGAATTCCTAGTGTAGCGGTGAAATGCGTAGATATTAGGAGGAACACCAGTGGCGAAGGCGACTTCCTGGACTGTAACTGACGCTGAGGCGCGAAAGCGTGGGGAGCAAACAGGATTAGATACCCTGGTAGTCCACGCTGTAAACGATGGGTACTAGGTGTGGGCAGTTCACACTGTCCGTGCCGTAGCAAACGCAATAAGTATCCCGCCTGGGGAGTACGGCCGCAAGGTTGAAA
Mo0	280	0	d:Bacteria,p:Firmicutes,c:Clostridia,o:Clostridiales,f:Christensenellaceae;Other;Other;Other;Other;Other	TACGTAGGGGGCGAGCGTTGTCCGGAATGACTGGGCGTAAAGGGCGCGTAGGCGGCCTAATAAGTTTGGAGTGAAAGTCCTGCTTTCAAGGTGGGAATTGCTTTGAAAACTGTTAGGCTTGAGTGCAGAAGAGGCAAGTGGAATTCCCAGTGTAGCGGTGAAATGCGTAGAGATTGGGAAGAACACCAGTGGCGAAGGCGACTTGCTGGGCTGTAACTGACGCTGAGGCGCGAAAGCGTGGGGAGCGAACAGGATTAGATACCCTGGTAGTCCACGCCGTAAACGATGAATGCTAGGTGTAGGGGGTATCGACCCCTCCTGTGCCGGAGTTAACACAATAAGCATTCCGCCTGGGGAGTACGGCCGCAAGGTTGA
Mo0	281	0	d:Bacteria,p:Firmicutes,c:Clostridia,o:Clostridiales,f:Christensenellaceae,g:Christensenellaceae_R_7_group;Other;Other;Other;Other;Other	TACGTAGGGGGCAAGCGTTGTCCGGAATGATTGGGCGTAAAGGGCGCGTAGGCGGCCGACTAAGTCTGGAGTGAAAGTCCTGCTTTTAAGGTGGGAATTGCTTTGGAAACTGGACGGCTTGAGTGCAGGAGAGGTTAGCGGAATTCCCGGTGTAGCGGTGAAATGCGTAGAGATCGGGAGGAACACCAGTGGCGAAGGCGGCTAACTGGACTGTAACTGACGCTGAGGCGCGAAAGTGTGGGGAGCAAACAGGATTAGATACCCTGGTAGTCCACACTGTAAACGATGAATGCTAGGTGTAGGGGGTATCGACCCCTTCTGTGCCGGAGTAAACACAATAAGCATTCCGCCTGGGGAGTACGGCCGCAAGGTTG
Mo0	282	0	d:Bacteria,p:Firmicutes,c:Clostridia,o:Clostridiales,f:Christensenellaceae,g:uncultured_1868;Other;Other;Other;Other;Other	TACGTAGGGAGCGAGCGTTGTCCGGAATTACTGGGCGTAAAGGGTGCGTAGGCGGCAGGCCAAGTCAGATGTGAAATACCCGGGCTTAACTCGGGGGGTGCATTTGAAACTGGCCGGCTTGAGTGCAGGAGAGGGAAGCGGAATTCCTAGTGTAGCGGTGAAATGCGTAGATATTAGGAGGAACACCAGTGGCGAAGGCGGCTTTCTGGACTGTAACTGACGCTGAGGCACGAAAGCGTGGGGAGCAAACAGGATTAGATACCCTGGTAGTCCACGCTGTAAACGATGGATACTAGGTGTGGGGGAGATACAACCTCCGTGCCGGAGCAAACGCAATAAGTATCCCGCCTGGGGAGTACGGTCGCAAG
Mo0	283	0.113811372	d:Bacteria,p:Firmicutes,c:Clostridia,o:Clostridiales,f:Clostridiaceae_1,g:Caloramator;Other;Other;Other;Other;Other	TACGTAGGTGGCGAGCGTTGTCCGGAATTACTGGGCGTAAAGGGTGCGTAGGCGGCTCCTTAAGTGAGGTGTGAAATCCCTGGGCTCAACCCAGGAACTGCACTTCAAACTGGGGAGCTAGAGTGCAGGAGAGGAAAGCGGAATTCCCGGTGTAGCGGTGAAATGCGTAGAGATCGGGAGGAACACCAGTGGCGAAGGCGGCTTTCTGGACTGTAACTGACGCTGAGGCACGAAAGCGTGGGGAGCAAACAGGATTAGATACCCTGGTAGTCCACGCTGTAAACGATGAGTGCTAGGTGTGGGAGGCGTAGCCTTCCGTGCCGCAGTTAACACATTAAGCACTCCGCCTGGGGAGTACGGTCGCAAGA
Mo0	284	0	d:Bacteria,p:Firmicutes,c:Clostridia,o:Clostridiales,f:Clostridiaceae_1,g:Clostridium_sensu_stricto_1;Other;Other;Other;Other;Other	TACGTAGGTGGCAAGCGTTGTCCGGATTTACTGGGCGTAAAGGGAGCGTAGGTGGATATTTAAGTGGGATGTGAAATACTCGGGCTTAACCTGGGTGCTGCATTCCAAACTGGATATCTAGAGTGCAGGAGAGGAAAGTAGAATTCCTAGTGTAGCGGTGAAATGCGTAGAGATTAGGAAGAATACCAGTGGCGAAGGCGACTTTCTGGACTGTAACTGACACTGAGGCTCGAAAGCGTGGGGAGCAAACAGGATTAGATACCCTGGTAGTCCACGCCGTAAACGATGAATACTAGGTGTGGGGGTTGTCATGACCTCCGTGCCGCCGCAAACGCATTAAGTATTCCGCCTGGGGAGTACGGTCGCAAGATTAAA
Mo0	285	4.98e-07	d:Bacteria,p:Firmicutes,c:Clostridia,o:Clostridiales,f:Clostridiaceae_1,g:Clostridium_sensu_stricto_13;Other;Other;Other;Other;Other	TACGTAGGTGGCAAGCGTTGTCCGGATTTACTGGGCGTAAAGGATGCGTAGGCGGATGTTTAAGTGAGATGTGAAATACCCGAGCTCAACTTGGGTGCTGCATTTCAAACTGGATATCTAGAGTGCAGGAGAGGAAAGCGGAATTCCTAGTGTAGCGGTGAAATGCGTAGAGATTAGGAAGAACACCAGTGGCGAAGGCGGCTTTCTGGACTGTAACTGACGCTGAGGCATGAAAGCGTGGGGAGCAAACAGGATTAGATACCCTGGTAGTCCACGCCGTAAACGATGAATACTAGGTGTAGGAGGTATCGACTCCTTCTGTGCCGCAGTTAACACAATAAGTATTCCGCCTGGGGAGTACGATCGCAAGATTA
Mo0	286	0	d:Bacteria,p:Firmicutes,c:Clostridia,o:Clostridiales,f:Clostridiaceae_1,g:Clostridium_sensu_stricto_18;Other;Other;Other;Other;Other	TACGTAGGTGGCGAGCGTTGTCCGGATTTACTGGGCGTAAAGGGTGCGTAGGCGGATGTTTAAGTGGGATGTGAAATCCCCGGGCTTAACCTGGGGGCTGCATTCCAAACTGGATATCTAGAGTGCAGGAGAGGAAAGCGGAATTCCTAGTGTAGCGGTGAAATGCGTAGAGATTAGGAAGAACACCAGTGGCGAAGGCGGCTTTCTGGACTGTAACTGACGCTGAGGCACGAAAGCGTGGGTAGCAAACAGGATTAGATACCCTGGTAGTCCACGCCGTAAACGATGGATACTAGGTGTAGGGGGTATCAACTCCCTCTGTGCCGCAGTTAACACAATAAGTATCCCGCCTGGGGAGTACGGTCGCAAGATTAA
Mo0	287	0	d:Bacteria,p:Firmicutes,c:Clostridia,o:Clostridiales,f:Clostridiaceae_1,g:Clostridium_sensu_stricto_7;Other;Other;Other;Other;Other	TACGTAGGTGGCAAGCGTTGTCCGGATTTACTGGGCGTAAAGAGTATGTAGGCGGATATTTAAGTCAGATGTGAAATTCCCGGGCTTAACCTGGGCGCTGCATTTGAAACTGGGTATCTAGAGTGCGGGAGAGGAAAGTGGAATTCCTAGTGTAGCGGTGAAATGCGTAGAGATTAGGAAGAACACCAGTGGCGAAGGCGACTTTCTGGACCGTAACTGACGCTGAGATACGAAAGCGTGGGGAGCAAACAGGATTAGATACCCTGGTAGTCCACGCCGTAAACGATGAATACTAGGTGTCGGGGGGTACCACCCTCGGTGCCGCAGCAAACGCAATAAGTATTCCGCCTGGGGAGTACGGTCGCAAGATTAAAA
Mo0	288	0	d:Bacteria,p:Firmicutes,c:Clostridia,o:Clostridiales,f:Clostridiaceae_1,g:Clostridium_sensu_stricto_8;Other;Other;Other;Other;Other	TACGTAGGTGGCAAGCGTTGTCCGGATTTACTGGGCGTAAAGGATGCGTAGGTGGATATTTAAGTGGGATGTGAAATACCCGGGCTCAACTTGGGTGCTGCATTCCAAACTGGATATCTAGAGTGCAGGAGAGGAAAGCGGAATTCCTAGTGTAGCAGTGAAATGCGTAGATATTAGGAGGAACACCAGTGGCGAAGGCGGCTTTCTGGACTGTAACTGACACTGAGGCATGAAAGCGTGGGGAGCAAACAGGATTAGATACCCTGGTAGTCCACGCCGTAAACGATGGGTACTAGGTGTGGGAGTTGTCATGACTTCCGTGCCGTCGTTAACACAGTAAGTACCCCGCCTGGGGAGTACGGTCGCAAGATTAAA
Mo0	289	0	d:Bacteria,p:Firmicutes,c:Clostridia,o:Clostridiales,f:Clostridiaceae_1,g:Oxobacter;Other;Other;Other;Other;Other	TACGTAGGTGGCGAGCGTTGTCCGGAATTACTGGGCGTAAAGGGTGCGTAGGCGGACATTTAAGTCAGATGTGAAATTCCGGGGCTCAACCTCGGAACTGCATTTGAAACTGGGTGTCTAGAGTGCAGGAGAGGAAAGCGGAATTCCTAGTGTAGCGGTGAAATGCGTAGATATTAGGAAGAACACCAGTGGCGAAGGCGGCTTTCTGGACTGTAACTGACGCTGAGGCACGAAAGCGTGGGGAGCAAACAGGATTAGATACCCTGGTAGTCCACGCTGTAAACGATGAGTGCTAGGTGTAGGGGGTATCGACACCCTCTGTGCCGCAGTAAACGCAATAAGCACTCCGCCTGGGGAGTACGGTCGCAAGACTAA
Mo0	290	1.84e-05	d:Bacteria,p:Firmicutes,c:Clostridia,o:Clostridiales,f:Clostridiaceae_4;Other;Other;Other;Other;Other	TACGTAGGGGGCAAGCGTTATCCGGAATCACTGGGCGTAAAGGGTGCGTAGGCGGCCGATAAAGTCTGGGGTGAAAGGCTACGGCTCAACCGTGGTAAGCCTTGGAAACTTATGGGCTTGAGTGCAGGAGAGGTAAGTGGAATTCCTAGTGTAGCGGTGAAATGCGTAGATATTAGGAGGAACACCAGTGGCGAAGGCGACTTACTGGACTGTAACTGACGCTGAGGCACGAAAGCGTGGGGAGCAAACAGGATTAGATACCCTGGTAGTCCACGCCGTAAACGATGAGTGCTAGGTGTCGGGGGCGGAAGCCTTCGGTGCCGCAGCTAACGCATTAAGCACTCCGCCTGGGGAGTACGCTCGCAAGAGTGAAAC
Mo0	291	0	d:Bacteria,p:Firmicutes,c:Clostridia,o:Clostridiales,f:Clostridiaceae_4,g:Caminicella;Other;Other;Other;Other;Other	TACGTAGGGGGCAAGCGTTATCCGGAATCACTGGGCGTAAAGGGTGCGTAGGCGGCCAATCAAGCCAGAGGTGAAAGGCTACGGCTCAACCGTAGTAAGCCTTTGGAACTGAATGGCTTGAGTGCAGGAGAGGAGAGTGGAATTCCTAGTGTAGCGGTGAAATGCGTAGATATTAGGAGGAACACCAGTGGCGAAGGCGACTCTCTGGACTGTAACTGACGCTGAGGCACGAAAGCGTGGGGAGCAAACAGGATTAGATACCCTGGTAGTCCACGCCGTAAACGATGAGTGCTAGGTGTCGGGGGTTCACACCCTCGGTGCCGGAGTTAACGCAATAAGCACTCCGCCTGGGGAGTACGGTCGCAAGACTGAAAC
Mo0	292	0	d:Bacteria,p:Firmicutes,c:Clostridia,o:Clostridiales,f:Eubacteriaceae,g:Anaerofustis;Other;Other;Other;Other;Other	TACGTAGGGGGCAAGCGTTGTCCGGAATTACTGGGCGTAAAGGGCACGCAGGCGGTCTGTTAAGTCAGATGTGAAAGTTTGAGGCTCAACCTCAAAAGTGCATTTGATACTGGCAGACTTGAGTCTCGGAGAGGTAAGCGGAATTCCTAGTGTAGCGGTGAAATGCGTAGATATTAGGAGGAACACCGGCGGCGAAGGCGGCTTACTGGACGAGTACTGACGCTCATGTGCGAAAGCGTGGGGAGCAAACAGGATTAGATACCCTGGTAGTCCACGCCGTAAACGATGAATACTAGGTGTTGGGGAAACTCAGTGCCGCAGTTAACACAATAAGTATTCCGCCTGGGGAGTACGCTCGCAAGAGTGAAACTCAA
Mo0	293	0	d:Bacteria,p:Firmicutes,c:Clostridia,o:Clostridiales,f:Eubacteriaceae,g:Eubacterium;Other;Other;Other;Other;Other	TACGTAGGGGACAAGCGTTGTCCGGAATGACTGGGCGTAAAGGGCGCGTAGGCGGTTATTTAAGTCAGATGTGAAAGGTACCGGCTCAACCGGTGACGTGCATTTGAAACTGGATAACTTGAGTATTGGAGAGGCAAGTGGAATTCCTAGTGTAGCGGTGAAATGCGTAGATATTAGGAGGAACACCAGTGGCGAAGGCGGCTTGCTGGACAAATACTGACGCTGAGGTGCGAAAGCGTGGGGAGCGAACAGGATTAGATACCCTGGTAGTCCACGCCGTAAACGATGAATGCTAGGTGTTGGGGAAACTCAGTGCCGGAGTTAACACATTAAGCATTCCGCCTGGGGAGTACGACCGCAAGGTTGAAACTCAA
Mo0	294	0	d:Bacteria,p:Firmicutes,c:Clostridia,o:Clostridiales,f:Family_XIII;Other;Other;Other;Other;Other	TACGTAGGGGGCAAGCGTTATCCGGAATTATTGGGCGTAAAGGGTGCGTAGGTGGTTTTCTAAGCGCGGGGTGAAAGGCAGTGGCTCAACCATTGTAAGCCTTGCGAACTGGGAGACTTGAGTGCAGGAGAGGAAAGTGGAATTCCTAGTGTAGCGGTGAAATGCGTAGATATTAGGAGGAACATCGGTGGCGAAGGCGGCTTTCTGGACTGTAACTGACACTGAGGCACGAAAGCGTGGGGAGCAAACAGGATTAGATACCCTGGTAGTCCACGCCGTAAACGATGAGCACTAGGTGTCGGGGCCTATAAAGCTTCGGTGCCGCAGTTAACGCATTAAGTGCTCCGCCTGGGGAGTACGCACGCAAGTGTGAAA
Mo0	295	0	d:Bacteria,p:Firmicutes,c:Clostridia,o:Clostridiales,f:Family_XI_1936,g:Finegoldia;Other;Other;Other;Other;Other	TACGTATGGAGCGAGCGTTGTCCGGAATTATTGGGCGTAAAGGGTACGCAGGCGGTTTAATAAGTCGAATGTTAAAGATCGGGGCTCAACCCCGTAAAGCATTGGAAACTGATAAACTTGAGTAGTGGAGAGGAAAGTGGAATTCCTAGTGTAGTGGTGAAATACGTAGATATTAGGAGGAATACCAGTAGCGAAGGCGACTTTCTGGACACAAACTGACGCTGAGGTACGAAAGCGTGGGGAGCAAACAGGATTAGATACCCTGGTAGTCCACGCCGTAAACGATGAATGCTAGGTGTTGGGTGTCAAAGCTCGGTGCCGAAGTTAACACATTAAGCATTCCGCCTGGGGAGTACGCACGCAAGTGT
Mo0	296	0	d:Bacteria,p:Firmicutes,c:Clostridia,o:Clostridiales,f:Lachnospiraceae;Other;Other;Other;Other;Other	TACGTAGGGGGCAAGCGTTATCCGGATTTACTGGGTGTAAAGGGAGCGTAGACGGCTTTGTAAGTCTGAAGTGAAAGGTAGGGGCTCAACCCCTAGACTGCTTTGGAAACTATATAGCTAGAGTGTCGGAGAGGTAAGTGGAATTCCTAGTGTAGCGGTGAAATGCGTAGATATTAGGAGGAACACCAGTGGCGAAGGCGGCTTACTGGACGATAACTGACGTTGAGGCTCGAAAGCGTGGGGAGCAAACAGGATTAGATACCCTGGTAGTCCACGCCGTAAACGATGAATACTAGGTGTCGGGGTACAAAGTACTTCGGTGCCGCAGCTAACGCAATAAGTATTCCACCTGGGGAGTACGTTCGCAAGAATGAA
Mo0	297	0.000927449	d:Bacteria,p:Firmicutes,c:Clostridia,o:Clostridiales,f:Peptococcaceae;Other;Other;Other;Other;Other	AACGTAGGGGGCGAGCGTTGTCCGGAATTACTGGGCGTAAAGGGCGCGTAGGCGGTTTCTTAAGTCTTGAGGTGAAAACTGCCGGCTTAACCGGCAGCGTGCCTGAGAAACTGAGGGACTTGAGGGCAGGAGAGGGGAGTGGAATTCCCAGTGTAGCGGTGAAATGCGTAGATATTGGGAGGAACACCAGTGGCGAAGGCGGCTCTCTGGCCTGTTACTGACGCTGAGGCGCGAAAGCGTGGGGAGCGAACGGGATTAGATACCCCGGTAGTCCACGCCGTAAACGATGGGTGCTAGGTGTAGGAGGTATCGACCCCTTCTGTGCCGTAGTTAACACAATAAGCACCCCGCCTGGGGAGTACGGCCGCAAGGTTG
Mo0	298	0.000443563	d:Bacteria,p:Firmicutes,c:Clostridia,o:Clostridiales,f:Peptococcaceae,g:Desulfotomaculum;Other;Other;Other;Other;Other	AACGTAGGGGGCGAGCGTTGTCCGGAATTACTGGGCGTAAAGGGCGCGTAGGTGGTTCATTAAGTTAGAGGTGAAAGGCCGCAGCTCAACTGCGGGAATGCCTCTGATACTGGTGGACTTGAGTGCAGGAGAGGGGAGCGGAATTCCCAGTGTAGCGGTGAAATGCGTAGATATTGGGAGGAACACCAGTGGCGAAGGCGGCTCTCTGGACTGTAACTGACACTGAGGCGCGAAAGCGTGGGGAGCAAACAGGATTAGATACCCTGGTAGTCCACGCCGTAAACGATGAGTGCTAGGTGTTGGTGGTATCGACCCCACCAGTGCCGCAGTTAACACAATAAGCACTCCGCCTGGGGAGTACGGTGGCA
Mo0	299	1.44e-05	d:Bacteria,p:Firmicutes,c:Clostridia,o:Clostridiales,f:Peptococcaceae,g:Desulfurispora;Other;Other;Other;Other;Other	AACGTAGGGGGCGAGCGTTGTCCGGAATTACTGGGCGTAAAGGGCGTGTAGGCGGCTCGTGAAGTCAGGAGTGAAAACCCGGGGCTCAACCCCGGGAGTGCTTTTGAAACCAGCGGGCTTGAGTGCAGGAGAGGGAAGTGGAATTCCCAGTGTAGCGGTGAAATGCGTAGATATTGGGAGGAACACCAGTGGCGAAAGCGGCTTCCTGGCCTGTAACTGACGCTGAGGCGCGAAAGCGTGGGGAGCAAACAGGATTAGATACCCTGGTAGTCCACGCCGTAAACGATGGGTGCTAAGTGTTGGGGGTATCGACCCCCTCAGTGCTGTAGTTAACGCAATAAGCACCCCGCCTGGGGAGTACGGTCGCAAGACTGA
Mo0	300	0	d:Bacteria,p:Firmicutes,c:Clostridia,o:Clostridiales,f:Peptococcaceae,g:Pelotomaculum;Other;Other;Other;Other;Other	AACGTAGGGGGCGAGCGTTGTCCGGAATTACTGGGCGTAAAGGGCGCGTAGGCGGTCACTTAAGTCAGGGGTGAAAACTGTCGGCTCAACCGGCAGCCTGCCTTTGAGACTGAGTGACTTGAGGGCAGGAGAGGGGAGTGGAATTCCCGGTGTAGCGGTGAAATGCGTAGATATCGGGAGGAACACCAGTGGCGAAGGCGGCTCTCTGGCCTGTTTCTGACGCTGAGGCGCGAAAGCGTGGGGAGCGAACGGGATTAGATACCCCGGTAGTCCACGCCGTAAACGATGGGTGCTAGGTGTAGGAGGTATCGACCCCTTCTGTGCCGTAGTTAACACAATAAGCACCCCGCCTGGGGAGTACGGCCGCAAGGTTGA
Mo0	301	0	d:Bacteria,p:Firmicutes,c:Clostridia,o:Clostridiales,f:Peptococcaceae,g:Thermincola;Other;Other;Other;Other;Other	TACGTAGGTGGCAAGCGTTGTCCGGAATTACTGGGCGTAAAGAGCGCGTAGGCGGGAATTTAAGTCAGGAGTGAAAACTGGCGGCTCAACCGCCAGCCTGCTCTTGAAACTGGATTTCTTGAGGGTATGAGAGGAAAGCGGAATTCCCAGTGTAGCGGTGAAATGCGTAGATATTGGGAGGAACACCAGTGGCGAAGGCGGCTTTCTGGCATACAACTGACGCTGAGGCGCGAAAGCGTGGGGAGCAAACGGGATTAGATACCCCGGTAGTCCACGCCGTAAACGATGGGTACTAGGTGTAGGAGGTATCGACCCCTTCTGTGCCGTAGTTAACACAATAAGTACCCCGCCTGGGGAGTACGGCCGCAAGGTTGA
Mo0	302	0.006413984	d:Bacteria,p:Firmicutes,c:Clostridia,o:Clostridiales,f:Peptococcaceae,g:uncultured_2041;Other;Other;Other;Other;Other	TACGTAGGTGGCGAGCGTTGTCCGGAATCACTGGGCGTAAAGGGCGCGCAGGCGGTTTACTAAGTCAGTTGTGAAATATCCGGGCTTAACCTGGAGGGTGCGACTGATACTGGTAGACTTGAGTGCAGGAGAGGGCAGTGGAATTCCTAGTGTAGCGGTGAAATGCGTAGATATTAGGAGGAACACCAGTGGCGAAGGCGGCTGCCTGGACTGTAACTGACGCTGAGGCGCGAAAGCGTGGGGAGCAAACAGGATTAGATACCCTGGTAGTCCACGCCGTAAACGATGGGTACTAGGTGTAGGAGGTATCGACCCCTTCTGTGCCGGAGTTAACACAATAAGTACCCCGCCTGGGGAGTACGGCCGCAAGGTTGA
Mo0	303	0	d:Bacteria,p:Firmicutes,c:Clostridia,o:Clostridiales,f:Peptostreptococcaceae,g:Terrisporobacter;Other;Other;Other;Other;Other	TACGTAGGGGGCTAGCGTTATCCGGATTTACTGGGCGTAAAGGGTGCGTAGGTGGTCTCTTAAGTCAGGAGTGAAAGGCTACGGCTTAACCGTAGTAAGCTCTTGAAACTGGGAGACTTGAGTGCAGGAGAGGAAAGTGGAATTCCTAGTGTAGCGGTGAAATGCGTAGATATTAGGAGGAACACCAGTAGCGAAGGCGGCTTTCTGGACTGTAACTGACACTGAGGCACGAAAGCGTGGGGAGCAAACAGGATTAGATACCCTGGTAGTCCACGCCGTAAACGATGAGTACTAGGTGTCGGGGGTTACCCCCCTCGGTGCCGCAGCTAACGCATTAAGTACTCCGCCTGGGGAGTACGCTCGCAAGAGTGAAAC
Mo0	304	0.001007599	d:Bacteria,p:Firmicutes,c:Clostridia,o:Clostridiales,f:Ruminococcaceae;Other;Other;Other;Other;Other	TACGTAGGTGGCGAGCGTTGTCCGGAATTACTGGGTGTAAAGGGCGTGTAGGCGGGTTAGCAAGTCAGGTGTGAAATACCTAGGCTCAACCTAGGTGCTGCATCTGAAACTGTTAATCTTGAGTGCTGGAGAGGGAAGCGGAATTCCCAGTGTAGCGGTGAAATGCGTAGATATTGGGAGGAACACCAGTGGCGAAGGCGGCTTTCTGGACAGCAACTGACGCTGAGGCGCGAAAGCGTGGGGAGCAAACAGGATTAGATACCCTGGTAGTCCACGCTGTAAACGATGGATACTAGGTGTAGGGGGAAATGAATCCTTCTGTGCCGGAGTTAACACAATAAGTATCCCACCTGGGGAGTACGGCCGCAAGGTT
Mo0	305	0	d:Bacteria,p:Firmicutes,c:Clostridia,o:Clostridiales,f:Ruminococcaceae,g:Candidatus_Soleaferrea;Other;Other;Other;Other;Other	TACGTAGGTGGCAAGCGTTGTCCGGAATTACTGGGTGTAAAGGGAGCGTAGGCGGGGATGCAAGTTGGATGTGAAATACCGCAGCTTAACTGCGGGGCTGCATCCAAAACTGTGTCTCTTGAGTGAAGTAGAGGTAGGCGGAATTCCTAGTGTAGCGGTGAAATGCGTAGATATTAGGAGGAACACCAGTGGCGAAGGCGGCCTACTGGGCTTTAACTGACGCTGAGGCTCGAAAGCGTGGGGAGCAAACAGGATTAGATACCCTGGTAGTCCACGCTGTAAACGATGATTACTAGGTGTGGGGGGTCTGACCCCTTCCGTGCCGGAGTTAACACAATAAGTAATCCACCTGGGGAGTACGGCCGCAAGGTTGAA
Mo0	306	0.017600123	d:Bacteria,p:Firmicutes,c:Clostridia,o:Clostridiales,f:Ruminococcaceae,g:Ruminiclostridium_1;Other;Other;Other;Other;Other	TACGTAGGTGGCGAGCGTTGTCCGGAATTACTGGGTGTAAAGGGCGCGTAGGCGGGTTAGCAAGTCAGATGTGAAATACCGGGGCTCAACCCCGGGGCTGCATCTGAAACTGTTAATCTTGAGTGCTGGAGAGGGAAGCGGAATTCCCGGTGTAGCGGTGAAATGCGTAGATATCGGGAGGAACACCAGTGGCGAAGGCGGCTTTCTGGACAGTAACTGACGCTGAGGCGCGAAAGCGTGGGGAGCAAACAGGATTAGATACCCTGGTAGTCCACGCTGTAAACGATGGATACTAGGTGTGGGAGGTATCGACGCCTTCCGTGCCGGAGTTAACACAATAAGTATCCCACCTGGGGAGTACGGCCGCAAGGTTGA
Mo0	307	0	d:Bacteria,p:Firmicutes,c:Clostridia,o:Clostridiales,f:Ruminococcaceae,g:Ruminococcaceae_UCG_010;Other;Other;Other;Other;Other	TACGTAGGTGGCAAGCGTTATCCGGAATTACTGGGTGTAAAGGGTGTGTAGGCGGGAAAGCAAGTCAGATGTGAAAACTATGGGCTCAACTCATAGCCTGCATTTGAAACTGCATTTCTTGAGAGTCGGAGAGGTAAACGGAATTCCCAGTGTAGCGGTGAAATGCGTAGATATTGGGAGGAACACCAGTGGCGAAGGCGGTTTACTGGACGACAACTGACGCTGAGACACGAAAGCGTGGGGAGCAAACAGGATTAGATACCCTGGTAGTCCACGCTGTAAACGATGAATGCTAGGTGTAGGGGGTGAATAAACCTCTGTGCCGGAGTAAACACAATAAGCATTCCACCTGGGGAGTACGGCCGCAAGGTTGAA
Mo0	308	0	d:Bacteria,p:Firmicutes,c:Clostridia,o:Clostridiales,f:Ruminococcaceae,g:Ruminococcaceae_UCG_014;Other;Other;Other;Other;Other	TACGTAGGGAGCGAGCGTTATCCGGAATTATTGGGTGTAAAGGGTGCGTAGACGGGCAAGCAAGTTAGTTGTGAAATCCCTCGGCTTAACCGAGGAACTGCAGCTAAAACTACTAGTCTTGAGTACTGGAGAGGAAAGTGGAATTCCTAGTGTAGCGGTGAAATGCGTAGATATTAGGAGGAACACCAGTGGCGAAGGCGACTTTCTGGACAGAAACTGACGTTGAGGCACGAAAGTGTGGGGAGCAAACAGGATTAGATACCCTGGTAGTCCACACTGTAAACGATGGATACTAGGTGTAGGCTGTTATAAGCAGTCTGTGCCGTCGCAAACGCAGTAAGTATCCCACCTGGGGAGTACGACCGCAAGGTTGA
Mo0	309	0	d:Bacteria,p:Firmicutes,c:Clostridia,o:Clostridiales,f:Ruminococcaceae,g:uncultured_2071;Other;Other;Other;Other;Other	TACAGAGGGTGCAAGCGTTGTCCGGATTTACTGGGTGTAAAGGGTGTCTAGGCGGGAAGGCAGGTCTGATGTGAAATCCCGAGGCTCAACCTCGGAACTGCATTGGAAACCTCCTTTCTTGAATGATGGAGAGGTAAGTGGAATTCCTAGTGTAGCGGTGAAATGCGTAGATATTAGGAGGAACACCAGTGGCGAAGGCGGCTTACTGGCCATTTATTGACGCTGAAGCACGAAAGCGTGGGTAGCAAACAGGATTAGATACCCTGGTAGTCCACGCCGTAAACGATGATTACTAGGTGTAGGAGGTATCGACCCCTTCTGTGCCGCAGCTAACGCATTAAGTAATCCACCTGGGGAGTACGACCGCAAGGTTGA
Mo0	310	1.79e-05	d:Bacteria,p:Firmicutes,c:Clostridia,o:Clostridiales,f:Syntrophomonadaceae;Other;Other;Other;Other;Other	GACGTAGGGGGCGAGCGTTGTCCGGAATTACTGGGCGTAAAGAGCGTGTAGGCGGGCTGTTAAGTCAGGTGTGAAATACCGCAGCTCAACTGCGGGGTGGCACTTGATACTGGCAGTCTTGAGGGCAGGAGAGGGAAGTGGAATTCCTGGTGTAGCGGTGAAATGCGTAGATATCAGGAGGAACACCAGTGGCGAAGGCGGCTTCCTGGACTGACCCTGACGCTGAGACGCGAAAGCGTGGGGAGCAAACAGGATTAGATACCCTGGTAGTCCACGCTGTAAACGATGGGCACTAGGTGTAGGAGGTATCGACCCCTTCTGTGCCGCAGCTAACGCAATAAGTGCCCCGCCTGGGGAGTACGGTCGCAAGGCTGA
Mo0	311	2.49e-06	d:Bacteria,p:Firmicutes,c:Clostridia,o:Clostridiales,f:Syntrophomonadaceae,g:Dethiobacter;Other;Other;Other;Other;Other	GACGTAGGGGGCAAGCGTTGTCCGGAATTACTGGGCGTAAAGGGCGTGTAGGCGGCCTTGCAAGTCAGTGGTGAAACACCTGGGCTCAACCGAGGTATTGCCATTGAAACTGCTTGGCTTGAGGGTAGAAGAGGAGTGTGGAATTCCCGGTGTAGCGGTGAAATGCGTAGAGATCGGGAGGAACACCAGTGGCGAAGGCGGCACTCTGGTCTATCCCTGACGCTGAGGCGCGAAAGCTAGGGGAGCAAACAGGATTAGATACCCTGGTAGTCCTAGCCGTAAACGATGGGCACTAGGTGTAGTGGGTTTAGATACCTTCTGTGCCGTAGCTAACGCATTAAGTGCCCCGCCTGGGGAGTACGGTCGCA
Mo0	312	0	d:Bacteria,p:Firmicutes,c:Clostridia,o:Clostridiales,f:Syntrophomonadaceae,g:uncultured_2079;Other;Other;Other;Other;Other	GACGTAGGGGGCGAGCGTTGTCCGGAATTACTGGGCGTAAAGAGCGTGTAGGCGGGTATTTAAGTCAGGTGTGAAATACCGGGGCTCAACCTCGGGGCTGCACCTGAAACTGGGTATCTTGAGGGCAGGAGAGGGAAGTGGAATTCCTGGTGTAGCGGTGAAATGCGTAGATATCAGGAGGAACACCGGTGGCGAAGGCGGCTTCCTGGACTGACCCTGACGCTGAGACGCGAAAGCGTGGGGAGCAAACAGGATTAGATACCCTGGTAGTCCACGCTGTAAACGATGGGCACTAGGTGTAGGAGGTATCGACCCCTTCTGTGCCGCAGCTAACGCAATAAGTGCCCCGCCTGGGGAGTACGGTCGCAAGGCTGA
Mo0	313	2.24e-05	d:Bacteria,p:Firmicutes,c:Clostridia,o:Thermoanaerobacterales;Other;Other;Other;Other;Other	TACGTAGGTGGCGAGCGTTGTCCGGAATTACTGGGCGTAAAGGGTGCGTAGGCGGCCTGGTAAGTTGAGCGTGAAATTTTTGGGCTCAACCCAAAAGGAGCGTTCAAGACTGCCAGGCTTGAGTGCGGGAGAGGACGGCGGAATTCCCGGTGTAGCGGTGAAATGCGTAGATATCGGGAGGAACACCAGTGGCGAAGGCGGCCGTCTGGACCGTAACTGACGCTGAGGCACGAAAGCGTGGGGAGCAAACAGGATTAGATACCCTGGTAGTCCACGCTGTAAACGATGGATGCTAGGTGTGGGGGAGAAGGACTCTTCCGTGCCGTAGTTAACACAATAAGCATCCCGCCTGGGGAGTACGGCCGCAAGGT
Mo0	314	0	d:Bacteria,p:Firmicutes,c:Clostridia,o:Thermoanaerobacterales,f:Family_III,g:Tepidanaerobacter;Other;Other;Other;Other;Other	TACGTAGGGGGCGAGCGTTGTCCGGAATTACTGGGTGTAAAGGGCGTGTAGGCGGGGATGCAAGTTATCGGTAAAAACCCTGGGCTCAACTCAGGGCTTGCCGATAAAACTGCATTTCTTGAGTGCAGGAGAGGGAAGTGGAATTCCCGGAGTAGCGGTGAAATGCGTAGATACCGGGAGGAACACCAGTGGCGAAGGCGGCTTCCTGGCCTGTTACTGACGCTGAGGCGCGAAAGCTGGGGTAGCGAACGGGATTAGATACCCCGGTAGTCCCAGCCGTAAACGATGGTCACTAGGTGTGGGGTGTGGTCAAGCACTCCGTGCCGGAGCTAACGCAATAAGTGACCCACCTGGGGAGTACGGCCGCATGGTT
Mo0	315	0	d:Bacteria,p:Firmicutes,c:Clostridia,o:Thermoanaerobacterales,f:Thermoanaerobacteraceae,g:Gelria;Other;Other;Other;Other;Other	AACGTAGGGGGCGAGCGTTGTCCGGAATTACTGGGCGTAAAGGGCGTGTAGGCGGTTACCTAAGTCAGGTGTGAAATCCTAAGGCTCAACCTTAGGGCTGCGCCTGAAACTGGGTAACTTGAGGGCAGGAGAGGAGAGCGGAATTCCCGGTGTAGCGGTGAAATGCGTAGATATCGGGAAGAACACCAGTGGCGAAGGCGGCTCTCTGGACTGTACCTGACGCTGAGGCGCGAAAGCGTGGGGAGCGAACAGGATTAGATACCCTGGTAGTCCACGCTGTAAACGATGGGTGCTAGGTGTTGGGGGTATCGAATCCTCCAGTGCCGGAGTAAACACAATAAGCACCCCGCCTGGGGAGTACGGCCGCAAGGTTGA
Mo0	316	0	d:Bacteria,p:Firmicutes,c:Erysipelotrichia;Other;Other;Other;Other;Other	TACGTAGGTGGCAAGCGTTATCCGGAATTATTGGGCGTAAAGAGTGAGCAGGCGGCATCTTAAGTTCAGAGTTAAATCGAGGGGCTCAACCCCTTTTCGCTCTGAAAACTGGGAAGCTAGAGTGCGAGAGAGGTAAGTGGAACTCCAAGTGTAGCGGTGGAATGCGTAGATATTTGGAAGAACACCAGCGGCGAAGGCGGCTTACTGGCTCGTAACTGACGCTCAGTCACGAAAGCGTGGGGAGCAAATAGGATTAGATACCCTAGTAGTCCATGCCGTAAACTATGAGAACTAAGTGTTGCCGGAAGGCAGTGCTGAAGCTAACGCATTAAGTTCTCCGCCTGGGGAGTACGCTCGCAAGAGTGAAACTCAAA
Mo0	317	0	d:Bacteria,p:Firmicutes,c:Erysipelotrichia,o:Erysipelotrichales;Other;Other;Other;Other;Other	GACGTAGGTGGCAAGCGTTATCCGGAATTATTGGGCGTAAAGAGTGCGCAGGCGGCATATTAAGTCTAGGGTTAAAGGCTGAAGCTCAACTTCAGTTCGCCCTAGAAACTGATAAGCTAGAGTGCAGAAGAGGGAAACGGAATTCCATGTGTAGCGGTTATATGCGTAGATATATGGAGGAACACCAGTGGCGAAGGCGGTTTCCTGGTCTGTAACTGACGCTCATGCACGAAAGCGTGGGGAGCAAATAGGATTAGATACCCTAGTAGTCCACGCCGTAAACGATGAGTACTAAGTGTTGGAGAGATTCAGTGCTGTAGTTAACGCAATAAGTACTCCGCCTGAGTAGTATGCACGCAAGTGTGAAACTCAAA
Mo0	318	0	d:Bacteria,p:Firmicutes,c:Erysipelotrichia,o:Erysipelotrichales,f:Erysipelotrichaceae;Other;Other;Other;Other;Other	TACGTAGGTGGCAAGCGTTATCCGGATTTATTGGGCGTAAAGGGTGCGTAGGTGGCAGTTTAAGTTTAAGGTGAAAGCGTGGGGCTCAACCCCATACAGCCTTAAAAACTGGACAGCTAGAGTACAGGAGAGGTTAGCGGAATTCCATGTGTAGCGGTAAAATGCGTAGATATATGGAGGAACACCAGTGGCGAAGGCGGCTAACTGGCCTGTAACTGACATTGAGGCACGAAAGCGTGGGGAGCAAATAGGATTAGATACCCTAGTAGTCCACGCTGTAAACGATGAATACTAAGTGTTGGAGAAATTCAGTGCTGCAGTTAACGCAATAAGTATTCCGCCTGGGGAGTATGCACGCAAGTGTGAAACTCAAA
Mo0	319	0	d:Bacteria,p:Firmicutes,c:Erysipelotrichia,o:Erysipelotrichales,f:Erysipelotrichaceae,g:Erysipelothrix;Other;Other;Other;Other;Other	TACGTAGGTGGCAAGCGTTATCCGGATTTATTGGGCGTAAAGGGTGCTCAGTCGGTTGATTAAGTTTGTGGTGAAAGTGCGGGGCTCAACCCCGTATTGCCATGAAAACTGGTCGACTTGAGTGCAGAAGAGGGTAGTGGAATTCCATGTGTAGCGGTAAAATGCGTAGATATATGGAGGAACACCAGTGGCGAAGGCGGCTACCTGGTCTGTAACTGACGATCAAGCACGAAAGCGTGGGGAGCAAATAGGATTAGATACCCTAGTAGTCCACGCCGTAAACGATGAATACTAAGTGTTGGGGAAACTCAGTGCTGCAGCTAACGCAATAAGTATTCCGCCTGGGGAGTATGCACGCAAGTGTAAAACTTAAA
Mo0	320	0	d:Bacteria,p:Firmicutes,c:Erysipelotrichia,o:Erysipelotrichales,f:Erysipelotrichaceae,g:Turicibacter;Other;Other;Other;Other;Other	TACGTAGGTGGCAAGCGTTATCCGGAATTATTGGGCGTAAAGAGCGCGCAGGTGGTTGAATAAGTCTGATGTGAAAGCCCACGGCTTAACCGTGGAGGGTCATTGGAAACTGTTCGACTTGAGTGCAGAAGAGGGTAGTGGAATTCCATGTGTAGCGGTGAAATGCGTAGAGATATGGAGGAACACCAGTGGCGAAGGCGGCTACCTGGTCTGTAACTGACACTGAGGCGCGAAAGCGTGGGGAGCAAACAGGATTAGATACCCTGGTAGTCCACGCCGTAAACGATGAGTGCTAAGTGTTGGGGGTCGAACCTCAGTGCTGAAGTTAACGCATTAAGCACTCCGCCTGGGGAGTACGGTCGCAAGACTGAAAC
Mo0	321	0	d:Bacteria,p:Firmicutes,c:Negativicutes;Other;Other;Other;Other;Other	TACGTAGGTGGCAAGCGTTGTCCGGAATTACTGGGCGTAAAGCGCGTGTAGACGGTTACAAAAGCGTTTATGTAAAAGGCTAAGGCTCAACCTTAGTAAGCAGGACGAACTGTGTAACTTGAGTGCAGGAGAGGCAAGTGGAATTCCCAGTGTAGCAGTGAAATGCGTAGAGATTGGGAGGAACACCAGTGGCGAAGGCGACTTGCTGGACTGTAACTGACGTTGAGACGCGAAAGCTAGGGGAGCGAACGGGATTAGATACCCCGGTAGTCCTAGCCGTAAACGATGGATACTAGGTGTAGGGGGTATCGACCCCCTCTGTGCCGCAGTGAACGCAATAAGTATCCCGCCTGGGGAGTACGATCGCAAGATTG
Mo0	322	0	d:Bacteria,p:Firmicutes,c:Negativicutes,o:Selenomonadales;Other;Other;Other;Other;Other	TACGTAGGTGGCGAGCGTTGTCCGGAATTATTGGGCGTAAAGGGCGCGTAGGCGGATGAGAAAGTCTACTTTAAAAGAGCTGGGCTCAACCCAGTGAAGGGGTAGAAACTAGTCATCTTGAGTGCAGGAGAGGAAAGTGGAATTCCCAGTGTAGCGGTGAAATGCGTAGATATTGGGAGGAACACCAGTGGCGAAGGCGGCTTTCTGGACTGTGTCTGACGCTGAGGCGCGAAAGCCAGGGGAGTGAACGGGATTAGATACCCCGGTAATCCTGGCCGTAAACGATGGGTACTAGGTGTAGGAGGTATCGACCCCTTCTGTGCCGGAGTTAACGCAATAAGTACCCCGCCTGGGGAGTACGGCCGCAAGGTTG
Mo0	323	0.004541662	d:Bacteria,p:Firmicutes,c:Negativicutes,o:Selenomonadales,f:Veillonellaceae;Other;Other;Other;Other;Other	TACGTAGGTGGCAAGCGTTGTCCGGAATTATTGGGCGTAAAGCGCGCGCAGGCGGGAATGTAAGTCTGTCTTAAAAGTTCGGGGCTCAACCCCGTGATGGGACAGAAACTACATTTCTTGAGTGCAGGAGAGGAAAGTGGAATTCCCAGTGTAGCGGTGAAATGCGTAGATATTGGGAGGAACACCAGTGGCGAAGGCGGCTTTCTGGACTGTGTCTGACGCTGAGGCGCGAAAGCCAGGGGAGTGAACGGGATTAGATACCCCGGTAATCCTGGCCGTAAACGATGGGTACTAGGTGTAGGAGGTATCGACCCCTTCTGTGCCGGAGTTAACGCAATAAGTACCCCGCCTGGGGAGTACGGCCGCAAGGTTGAA
Mo0	324	0	d:Bacteria,p:Firmicutes,c:Negativicutes,o:Selenomonadales,f:Veillonellaceae,g:uncultured_2200;Other;Other;Other;Other;Other	TACGTAGGTGGCGAGCGTTGTCCGGAATTATTGGGCGTAAAGCGCGCGCAGGCGGGATATTAAGTCTGCTCTAAAAGTGCGGGGCTCAACCCCGTGATGGGGTGGAAACTAATATTCTTGAGTGCCGGAGAGGAAAGCGGAATTCCCAGTGTAGCGGTGAAATGCGTAGATATTGGGAGGAACACCAGTGGCGAAGGCGGCTTTCTGGACGGTGTCTGACGCTGAGGCGCGAAAGCCAGGGGAGCGAACGGGATTAGATACCCCGGTAGTCCTGGCCGTAAACGATGGGTACTAGGTGTAGGGGGTATCGACCCCCCCTGTGCCGGAGTTAACGCAATAAGTACCCCGCCTGGGGAGTACGGCCGCAAGGT
Mo0	325	0	d:Bacteria,p:Firmicutes,c:Negativicutes,o:Selenomonadales,f:uncultured_2201,g:Unknown_Genus_1000550;Other;Other;Other;Other;Other	TACGTAGGGGGCAAGCGTTGTCCGGAATTATTGGGCGTAAAGAGCGCGCAGGCGGTTTGATAAGTCTACCGTGAAAGCTTACGGCTCAACCGTAACGGGTCGGTGGATACTGTCAAACTTGAGGGCAGGAGAGGAAAGTGGAATTCCCAGTGTAGCGGTGAAATGCGTAGATATTGGGAGGAACACCAGTGGCGAAGGCGACTTTCTGGACTGTTACTGACGCTGAGGCGCGAAAGCTGGGGGAGTGAACGGGATTAGATACCCCGGTAATCCCAGCCGTAAACGATGGGTACTAGGTGTAGGAGGTATCGACCCCTTCTGTGCCGGAGTTAACGCAATAAGTACCCCGCCTGGGGAGTACGGTCGCAAGA
Mo0	326	5.63e-05	d:Bacteria,p:Firmicutes,c:OPB54;Other;Other;Other;Other;Other	TACGTAGGGGGCGAGCGTTGTCCGGAATTACTGGGCGTAAAGGGCGTGTAGGCGGCCTGTTAAGTCAGGTGTGAAAGGCAAGGGCTCAACCTTTGGATTGCACTTGAAACTGGCGGGCTTGAGGGCAGGAGAGGGGAGTGGAATTCCCGGTGTAGCGGTGAAATGCGTAGATATCGGGAGGAACACCAGTGGCGAAGGCGGCTCTCTGGACTGCACCTGACGCTGAGGCGCGAAAGCTAGGGGAGCGAACAGGATTAGATACCCTGGTAGTCCTAGCTGTAAACGATGGATGCTAGGTGTGGGAGGTATCGACCCCTTCCGTGCCGGAGTAAACGCAATAAGCATCCCGCCTGGGGAGTACGGCCGCAAGGTTGA
Mo0	327	1.49e-06	d:Bacteria,p:Firmicutes,c:OPB54,o:Unknown_Order_1002379;Other;Other;Other;Other;Other	CACGTAGGGGGCGAGCGTTGTCCGGAATTACTGGGCGTAAAGGGCGCGCAGGCGGCCTGTTAAGTCGAGTGTGAAATTGCAGGGCTCAACCCTGCAACTGCGCTTGAAACTGGCGGGCTTGAGGTCAGGAGAGGGAAGTGGAATTCCCGGTGTAGCGGTGAAATGCGTAGATATCGGGAGGAACACCAGTGGCGAAGGCGGCTTCCTGGACTGCACCTGACGCTGAGGCGCGAAAGCTAGGGGAGCGAACGGGATTAGATACCCCGGTAGTCCTAGCCGTAAACGATGGGCACTAGGTGTGGGAGGTATCGACCCCTCCCGTGCCGCAGTTAACACAATAAGTGCCCCGCCTGGGGAGTACGGCCGCAAGGTTGA
Mo0	328	3.53e-05	d:Bacteria,p:Firmicutes,c:OPB54,o:Unknown_Order_1002379,f:Unknown_Family_1002380,g:Unknown_Genus_1000552;Other;Other;Other;Other;Other	TACGTAGGTGGCGAGCGTTGTCCGGAATTACTGGGCGTAAAGGGCGTGTAGGCGGCCTTTTAAGTCAGACGTGAAATCTCTGGGCTTAACCCAGAAATTGCGTTTGAAACTGGAGGGCTTGAGGATCGGAGAGGGCAGTGGAATTCCCAGTGTAGCGGTGAAATGCGTAGATATTGGGAGGAACACCAGTGGCGAAGGCGACTGCCTGGACGACACCTGACGCTGAGGCGCGAAAGCTAGGGGAGCAAACGGGATTAGATACCCCGGTAGTCCTAGCCGTAAACGATGGGTACTAGGTGTGGGAGGTATCGACCCCTTCCGTGCCGCAGTTAACACAATAAGTACCCCGCCTGGGGAGTACGGCCGCAAGGTTGA
Mo0	329	0	d:Bacteria,p:Fusobacteria,c:Fusobacteriia,o:Fusobacteriales;Other;Other;Other;Other;Other	TACGTATGCCCCGAGCGTTATCCGGATTTATTGGGCGTAAAGCGCGTCTAGGTGGTTTAAAAAGTCTGATGTGAAAATGCGGGGCTCAACTCCGTATTGCGTTGGAAACTGTTAGACTAGAGTATTGGAGAGGTGGGCGGAACTACAAGTGTAGAGGTGAAATTCGTAGATATTTGTAGGAATGCCGATGGGGAAGCCAGCTCACTGGACAAATACTGACGCTAAAGCGCGAAAGCATGGGGAGCAAACAGGATTAGATACCCTGGTAGTCCATGCTGTAAACGATGATTACTAGGTGTTGGCTGTCAAAGGTCAGCGCCCAAGCAAACGCGATAAGTAATCCGCCTGGGGAGTACGTACGCAAGTATGAAACT
Mo0	330	0.000250406	d:Bacteria,p:Gemmatimonadetes,c:Gemmatimonadetes;Other;Other;Other;Other;Other	TACGGAGGGTGCGAGCGTTGTCCGGAATCACTGGGCGTAAAGCGCGCGTAGGCGGCTGCCTAAGTCTTGTGTGAAATCCCGGGGCTCAACTCCGGGGCTGCATGAGATACTGGGTGGCTAGAGCTTGGTAGAGGCGAGTGGAATTCCCGGTGTAGCGGTGGAATGCGTAGATATCGGGAAGAACACCGGTGGCGAAGGCGGCTCGCTGGGCCGAGGCTGACGCTGAGGCGCGAAAGCGTGGGGAGCAAACAGGATTAGATACCCTGGTAGTCCACGCCCTAAACGATGGGCACTAGGCGTCGGGGGGAGCGACCCCTTCGGTGCCGTCGCTAACGCAATAAGTGCCCCGCCTGGGGAGTACGGCCGCAAGGCTGA
Mo0	331	0.000715375	d:Bacteria,p:Gemmatimonadetes,c:Gemmatimonadetes,o:Gemmatimonadales;Other;Other;Other;Other;Other	TACAGAGGGTGCGAGCGTTGTCCGGAATCACTGGGCGTAAAGGGCGCGTAGGCGGCTTGCTGCGCGTGCGGTGAAAGCCCGGGGCTCAACCCCGGGTCTGCCGTGCGAACGAGCGAGCTAGAGTCCGGTAGAGGCCGATGGAATTCCGGGTGTAGCGGTGGAATGCGTAGAGATCCGGAAGAACACCGGTGGCGAAGGCGGTCGGCTGGGCCGGTACTGACGCTGAGGCGCGAAAGCGTGGGGAGCAAACAGGATTAGATACCCTGGTAGTCCACGCTGTAAACGATGGGCACTAGATCCTTGGGGGAGCGACCCCCTGGGGGTCGGCGCTAACGCATTAAGTGCCCCGCCTGGGGAGTACGGCCGCAAGGCTGA
Mo0	332	0	d:Bacteria,p:Gemmatimonadetes,c:Gemmatimonadetes,o:Gemmatimonadales,f:Gemmatimonadaceae;Other;Other;Other;Other;Other	TACAGAGGGTGCGAGCGTTGTCCGGAATCACTGGGCGTAAAGGGCGCGTAGGCGGTGGGGTAAGCGTGTGGTGAAAGCCCGGGGCTCAACCCCGGGTCGGCCATGCGAACTGTCCGACTGGAGCACGGTAGAGGCACATGGAATTCCGGGTGTAGCGGTGGAATGCGTAGAGATCCGGAAGAACACCGGTGGCGAAGGCGGTGTGCTGGGCCGTGGCTGACGCTGAGGCGCGACAGCGTGGGGAGCAAACAGGATTAGATACCCTGGTAGTCCACGCCGTAAACGATGGGCACTAGGTCCTTGGGGGAGCGACCCCGTGAGGGCCGGCGCTAACGCATTAAGTGCCCCGCCTGGGGAGTACGGCCGCAAGG
Mo0	333	0.000188676	d:Bacteria,p:Hydrogenedentes;Other;Other;Other;Other;Other	TACGGAGGTTCCAAGCGTTGTTCGGAGTTACTGGGCGTAAAGGGGGCGCAGGCGGCTCGGTAAGTCCAAAGTAGAAGCCCTGGGCTCAACCCAGGAAGGCCTTTGGATACTGCCGAGCTAGAGTACGCGAGAGGAAAGCGGAATTCAGGGTGTAGCGGTGAAATGCTTAGATATCCTGAGGAACACCGGTGGCGAAAGCGGCTTTCTGGCGCAGTACTGACGCTCAGGCCCGAAAGCGTGGGGAGCAAACAGGATTAGATACCCTGGTAGTCCACGCTGTAAACGTTGTGCACTAGGTGTGGGAGGCTTCAAACCCCTTCCGTGCCGCAGCTAACGCAGTAAGTGCACCGCCTGGGGAGTACGCTCGCAAGA
Mo0	334	0.000114002	d:Bacteria,p:Hydrogenedentes,c:Unknown_Class_1002397,o:Unknown_Order_1002398;Other;Other;Other;Other;Other	TACGGAGGTCCCGAGCGTTGTTCGGAATTACTGGGCGTAAAGGGAGCGTAGGCGGACAGGTCAGTCGGAAGTGAAAATCCGGGGCTTAACCTCGGACCTGCTTTCGATACTGCCTGTCTTGAGTTCGCGAGAGGAAGATGGAATTCAGGGTGTAGCGGTGAAATGCACAGATATCCTGAGGAACACCGGTGGCGAAAGCGGTCTTCTGGCGCGAAACTGACGCTGAGGCTCGAAAGCGTGGGGAGCAAACAGGATTAGATACCCTGGTAGTCCACGCCGTAAACGTTGTGTGCTAGGTGTTGGAGGTATTGACCCCTTCAGTGCCGCAGTTAACGCATTAAGCACACCGCCTGGGGAGTACGCTCGCAAGAGTGA
Mo0	335	8.06e-05	d:Bacteria,p:Hydrogenedentes,c:Unknown_Class_1002397,o:Unknown_Order_1002398,f:Unknown_Family_1002399;Other;Other;Other;Other;Other	TACGGAGGTTGCAAGCGTTGTTCGGAATTACTGGGCGTAAAGGGAGCGCAGGCGGTCGGGTCTGTCTGAAGTGAAAGCCCGTGGCTTAACCACGGAAGTGCTTTGGATACTGCCCGGCTTGAGTACGCGAGAGGAGAGCGGAATTCCAGGTGTAGCGGTGAAATGCGTAGATATCTGGAGGAACACCGGTGGCGAAAGCGGCTCTCTGGCGCGTTACTGACGCTCAGGCTCGAAAGCGTGGGGAGCAAACAGGATTAGATACCCTGGTAGTCCACGCCGTAAACGTTGTGCGCTAGGTGTGGGAGGTATCGACCCCTTCCGTGCCGAAGTTAACGCATTAAGCGCACCGCCTGGGGAGTACGGTCGCAAGACTGA
Mo0	336	2.44e-05	d:Bacteria,p:Latescibacteria;Other;Other;Other;Other;Other	TACGGAGGGAGCAAGCGTTGTTCGGAATCACTGGGCGTAAAGGGCGTGTAGGCGGTCTTGCAAGTCGGGCGTTAAATCCTTCGGCTCAACCGAAGATCTGCACCCGATACTGCAAGGCTTGAGTGCAGGAGAGGAGAGTGGAATTCCTGGTGTAGCGGTGAAATGCGTAGATATCAGGAAGAACACCAGTGGCGAAGGCGGCTCTCTGGCCTGTCACTGACGCTGAGGCGCGAAAGCTAGGGGAGCAAACAGGATTAGATACCCTGGTAGTCCTAGCCGTAAACGTTGGGCACTAGGTGTGGGAGGTATCGACCCCTTCCGTGCCGAAGCTAACGCATTAAGTGCCCCGCCTGGGGAGTACGACCGCAAGG
Mo0	337	0.000120972	d:Bacteria,p:Lentisphaerae;Other;Other;Other;Other;Other	TACAGAGGTGGCGAGCGTTGTTCGGATTTACTGGGCGTAAAGGGTGCGTAGGCGGTTCCGCGTGTCGGATGTGAAATCTGGAGGCTCACCCTTCAGGCGGCATTCGAAACTGCGGGGCTAGAGGGCAGGAGAGGAGAGCGGAATTCTTGGTGTAGCGGTGAAATGCGTTGATATCAAGAAGAACACCGGTGGCGAAGGCGGCTCTCTGGAATGCTTCTGACGCTGAGGCACGAAAGTTGGGGGAGCAAACAGGATTAGATACCCTGGTAGTCCCAACCCTAAACGGTGCACACTTGACGTGGGAGGAGTCAATCCCTTCCGTGTCGGAGCTAACGCGGTAAGTGTGCCGCCTGGGGAGTACGGCCGCAAGGTTAA
Mo0	338	7.97e-06	d:Bacteria,p:Lentisphaerae,c:DEV055,o:Unknown_Order_1002432,f:Unknown_Family_1002433,g:Unknown_Genus_1000584;Other;Other;Other;Other;Other	TACAGAGGTGTCGAGCGTTGTTCGGATTTACTGGGCGTAAAGGGTGCGTAGGCGGCCGCGTATGTCGGATGTGAAATCTCGCCGCTCAACGGCGAAACGGCATCCGAAACTACGCGGCTCGAGGGCAGGAGAGGAAGGCGGAATTCTCGGTGTAGCGGTGAAATGCGTAGATATCGAGAGGAACACCGGTGGCGAAGGCGGCCTTCTGGACTGTTTCTGACGCTGAGGCACGAAGGCTGGGGGAGCAAACAGGATTAGATACCCTGGTAGTCCCAGCAGTAAACGGTGCGCACTTGGTGTGGGGCGGGCTATCCCGTTCCGTGCCGGAGCTAACGCGTTAAGTGCGCCGCCTGGGGAGTACGGCCGCAAGGTTAA
Mo0	339	0	d:Bacteria,p:Lentisphaerae,c:Lentisphaeria;Other;Other;Other;Other;Other	TACGTAGGTGGCAAGCGTTGTTCGGATTTACTGGGCGTAAAGGGTCCGCAGGGGGCCTTGCAAGTCTGATGTGAAATCCCAAAGCTCAACTTTGGAACTGCATCGGATACTGCAGGGCTAGAGCATCGGAGAGGAGAATAGAATTCCAGGTGTAGCGGTGGAATGCGTAGATATCTGGAAGAATACCGAAGGCGAAGGCAGTTCTCTGGACGATCGCTGACCCTCATGGACGAAAGCGTGGGGAGCAAACAGGATTAGATACCCTGGTAGTCCACGCCGTAAACGTTGTGAACTTGACGTGGGGTCCGCCCCGTGTCGTAGCTAACGCGATAAGTTCACCGCCTGGGGACTACGGCCGCAAGGCTAAA
Mo0	340	0.000225515	d:Bacteria,p:Lentisphaerae,c:PBS_III_20;Other;Other;Other;Other;Other	TACAGAGGCGGCGAGCGTTGTTCGGATTTACTGGGCGTAAAGGGTGCGTAGGCGGTTCTGCGTGTCGGATGTGAAATCTCACCGCTCAACGGTGAAACGGCATCCGAAACTGCAGAGCTAGAGTGCAGGAGAGGAGAGCGGAATTCCTGGTGTAGCGGTGAAATGCGTAGATATCAGGAGGAACGCCGGTGGCGAAGGCGGCTCTCTGGAATGCTACTGACGCTGAGGCACGAAAGCTGGGGGAGCAAACAGGATTAGATACCCTGGTAGTCCCAGCCGTAAACGGTGTGCACTTGGTGTGGGGAGGATTGTCCCTCTCCGCGCCGGAGCTAACGCGTTAAGTGCACCGCCTGGGGAGTACGGTCGCAAGATTAA
Mo0	341	3.39e-05	d:Bacteria,p:Lentisphaerae,c:PBS_III_20,o:Unknown_Order_1002453;Other;Other;Other;Other;Other	TACAGAGGTGGCGAGCGTTGTTCGGATTTACTGGGCGTAAAGGGTGCGTAGGCGGCTCCGCATGTCGGGTGTGAAATCCCACGGATCATCCGTGGAACGGCATTCGAAACTGCGGGGCTCGAGGACAGGAGAGGAGGGCGGAATTCACGGTGTAGCGGTGAAATGCGTTGATATCGTGAAGAACGCCGGTGGCGAAGGCGGCCCTCTGGACTGTTACTGACGCTGAGGCACGAAAGCTAGGGGAGCAAACAGGATTAGATACCCTGGTAGTCCTAGCCGTAAACGGTGTGCACTTGGTGTGGGAGGCTTTATCCCCTTCCGTGCCGGAGCTAACGCGTTAAGTGCACCGCCTGGGGAGTACGGTCGCAAGAT
Mo0	342	2.29e-05	d:Bacteria,p:Lentisphaerae,c:WCHB1_41;Other;Other;Other;Other;Other	TACAGAGGTGGCGAGCGTTGTTCGGATTTACTGGGCGTAAAGGGTGCGTAGGTGGTTCCGTGTGTCGGGTGTGAAATCCCACTGCTCAACGGTGGAATTGCGCTCGAAACTACGGGGCTAGAGTGCAGGAGGGGAGAGCGGAATTCTTGGTGTAGCGGTGAAATGCGTTGATATCAAGAAGAACGCCGGTGGCGAAGGCGGCTCTCTGGAATGCAACTGACACTGAGGCACGAAAGCTGGGGGAGCAAACAGGATTAGATACCCTGGTAGTCCCAGCCCTAAACGGTGTGCACTTGGTGTGGGGAGAATCAATCCTTCCCGTGCCGGAGCTAACGCGTTAAGTGCACCGCCTGGGGAGTACGGTCGCAAGATTAA
Mo0	343	3.43e-05	d:Bacteria,p:Lentisphaerae,c:c5LKS8;Other;Other;Other;Other;Other	TACAGAGGTGGCGAGCGTTGTTCGGATTTACTGGGCGTAAAGGGTGCGTAGGTGGTTTCTTGTGTCGGATGTGAAATCCCATCGCTCAACGATGGAATTGCATTCGAAACTAAGATTCTGGAGTGCAGGAGAGGAGAGCGGAATTCTTGGTGTAGCGGTGAAATGCGTTGATATCAAGAAGAACACCGGTGGCGAAGGCGGCTCTCTGGAATGCAACTGACACTGAGGCACGAAAGCTGGGGGAGCAAACAGGATTAGATACCCTGGTAGTCCCAGCCCTAAACGGTGCACACTGGGTGTGGGGAGAATTGACCCTCCCCGTACCGAAGCTAACGCGTTAAGTGTGCCGCCTGGGGAGTACGGTCGCAAGATTAA
Mo0	344	0.000408217	d:Bacteria,p:Microgenomates;Other;Other;Other;Other;Other	TACGGAGGGTGCGAGCGTTGTCCGGATTTATTGGGCGTAAAGAGTTCGTAGGCGTCTTACTAAGTCATCTTTCAAAGCCCTCGGCTTAACCGAGGAAAGGGGGATGATACTAGTAGGATTGGAAGTCTTCGGGGCTACTGGAACTGTCGGTGTAGGGGTGAAATCCGTTGATATCGACAGGAACACCAAGGGCGAAGGCAGGTAGCTAGGGGATTTTTGACGCTGAGGAACGAAAGCTAGGGGAGCGAAAGGGATTAGAGACCCCTGTAGTCCTAGCCGTAAACCATGCTCGCTAGGGATTCTGTCTTTTTGATGGAGTTCCGCAAGCTAACGCGTGAAGCGAGCCGCCTGGGGAGTACGAACGCAAGTTTAAAA
Mo0	345	7.07e-05	d:Bacteria,p:Microgenomates,c:Unknown_Class_1002468;Other;Other;Other;Other;Other	TACGTAGGGTGCAAGCGTTGCCCGGATTTATTGGGCGTAAAGTGTTTCGTAGGCGTTTTGACAAGTCGTGCTTCAAAGGCTTCGGCTCAACCGAGGAAAGGGGCGCGATACTGTCAGGATTGAAGAATGTCGGGGTCACTGGAACTCACGGTGTAGGGGTGAAATCCGTTGATATCGTGAGGAACTCCGAAGGCGAAGGCGGGTGACTAGGCAAATCTTGACGCTGAGGAACGAAAGCTAGGGGAGCGAATGGGATTAGAGACCCCAGTAGTCCTAGCCGTAAACTATGTCCGCTAGCTTTTTCCGCCTTTGGCGGAGGGGCGCAAGCTAACGCGTGAAGCGGACCGCCTGGGGAGTACGAACGCAAGTTTAA
Mo0	346	0	d:Bacteria,p:Microgenomates,c:Unknown_Class_1002468,o:Unknown_Order_1002469;Other;Other;Other;Other;Other	TACGTGGGGTGCAAGCGTTATCCGGATTTACTGGGCGTAAAGCGTACCGTCGGTTGTTTTTTATGTTTCTTGTTTAAGCCCGAGGCTCAACTTCGGACAAGCAAGAAAAACTGGAAAACTTGAGTTTGTTTGAGGCAGCTGGAATTCTCAGTGGAGGGGTGAAATCCGTAGATATTGAGAGGAACGCCAATCGCGAAGGCAGGCTGCTAAGACATAACTGACACTCATGGACGAAAGCTGGGGTAGCAAAAGGGATTAGAGACCCCTGTAGTCCCAGCCGTAAACACTCCTTGCTAGCTGTTTTCCCTTCGGGGGGAGTGGCGTAAGCTAACGCGTTAAGCAAGGCGCCTGGGGAGTACGACCGCAAGGTTAAAA
Mo0	347	0	d:Bacteria,p:Microgenomates,c:Unknown_Class_1002468,o:Unknown_Order_1002469,f:Unknown_Family_1002470,g:Unknown_Genus_1000603;Other;Other;Other;Other;Other	TACGTGGAGTGCGAGCGTTATCCGGATTTACTGGGCGTAAAGCGTACCGTCGGTGACCTAGTAAGTTCTTTGTCCAAGCCTGGAGCTCAACTCCAGATCGGCAGGGAAAACTATTAGGATTGAGTCTGTTCGGGGAACTTGGAATTCTCGGTGGAGGGGTGAAATCCGTAGATATCGAGAGGAACGCCAAGCGCGAAGGCAGGGTTCTAGAACACGACTGACACTCAGGGACGAAAGCTAGGGGAGCAAAAGGGATTAGAGACCCCTGTAGTCCTAGCCGTAAACATTGGATGCTAGTTGCTTCACTTCGGTGGAGTGACGTAAGTTAACGCGTTAAGCATCCCGCCTGGGAAGTACGACCGCAAGGT
Mo0	348	0.000214065	d:Bacteria,p:Nitrospirae;Other;Other;Other;Other;Other	GACAGAGGTGGCGAGCGTTGTTCGGATTTATTGGGCTTAAAGGGCGTGCAGGCGTCCTAGCTAGTCGGATGTGAAATCCTCCGACTCAATCGGAGAATTGCATTTGATACTGCTGGGATTGAGTAGGCGAGAGGAGGGTGGAATTCCCGGTGTAGCGGTGAAATGCGTAGATATCGGGAGGAACACCTGTGGCGAAGGCGGCCCTCTGGAGCTTTACTGACGCTGAGGCGCGAAAGCGTGGGGAGCAAACAGGATTAGATACCCTGGTAGTCCACGCCCTAAACGTTGGGCACTTGGTGTATCCCGAGACATCGGGGTGTGCCGGAGGGAAACCATTAAGTGCCCCGCCTGGGGAGTACGGCCGCAAGGTTGAAA
Mo0	349	5.58e-05	d:Bacteria,p:Nitrospirae,c:Nitrospira;Other;Other;Other;Other;Other	TACGGAGGGGGCGAGCGTTGTTCGGAATTACTGGGCGTAAAGGGCGCGTAGGCGGCTTAGTAAGTTAGATGCGAAAGACCATGGCTCAACCATGGAGTTGTGTCTAAGACTGCTGGGCTTGAGTATAGGAGAGGAGAGTGGAATTCCCAGTGTAGCGGTGAAATGCGTAGATATTGGGAGGAACACCGGTGGCGAAGGCGGCTCTCTGGACTAATACTGACGCTGAGGCGCGAAAGCTAGGGGAGCGAACGGGATTAGATACCCCGGTAGTCCTAGCCGTAAACGATGGACACTAGGTGTAGGAGGTATCGACTCCTTCTGTGCCGCAGCTAACGCATTAAGTGTCCCGCCTGGGGAGTACGTTCGCAAGAATGA
Mo0	350	2.44e-05	d:Bacteria,p:Nitrospirae,c:Nitrospira,o:Nitrospirales;Other;Other;Other;Other;Other	GACGTAGGGGGCGAGCGTTGCTCGGAATCACTGGGCTTAAAGGGCGCGTAGGCGGTGGAGCAAGTTTGAGGTAGAAGACCCTGGCTCAACCAGGGGGATGCCTTGAAGACTGCATCACTTGAGTGAGCGAGGGGAGGGCGGAATTCCCGGTGTAGCGGTGAAATGCGTAGATATCGGGAGGAAGGCCTGTGGCGAAGGCGGCCCTCTGGCGCTCAACTGACGCTGAGGCGCGAAAGCGTGGGGAGCAAACAGGATTAGATACCCTGGTAGTCCACGCCCTAAACGGTGGGCACTAGGTGTGGGGTCCGAAAGGGTTCTGTGCCGAAGGGAAACCATTAAGTGCCCCGCCTGGGAAGTACGGCCGCAAGGTTGAAA
Mo0	351	1.44e-05	d:Bacteria,p:Nitrospirae,c:Nitrospira,o:Nitrospirales,f:MIZ17,g:Unknown_Genus_1000609;Other;Other;Other;Other;Other	TACGTAGGGGGCGAGCGTTGTTCGGAATTACTGGGCGTAAAGAGCGCGTAGGCGGTCAAATAAGTCAGGCGTGAAATCCCTCGGCTCAACCGAGGCTTGGCGCTTGAAACTATTTGACTTGAGTTTAGGAGAGGAGAGCGGAATTCCCAGTGTAGCGGTGAAATGCGTAGATATTGGGAGGAACACCGGTGGCGAAGGCGGCTCTCTGGACTAATACTGACGCTGAGGCGCGAAAGCTAGGGGAGCAAACGGGATTAGATACCCCGGTAGTCCTAGCCGTAAACGATGGGCACTAGGTGTGGGAGGTATCGACCCCTTCCGTGCCGCAGCTAACGCAATAAGTGCCCCGCCTGGGGAGTACGGTCGCAAGGCTGA
Mo0	352	0.003998037	d:Bacteria,p:Nitrospirae,c:Nitrospira,o:Nitrospirales,f:Nitrospiraceae;Other;Other;Other;Other;Other	GACAGAGGTGGCAAGCGTTGTTCGGAATCACTGGGCTTAAAGGGCGTGTAGGCGGCATTGCAAGTCTGGGGTGGAATCCGGTGGCTTAACCACCGAACTGCCCTGGAAACTGCGATGCTTGAGTCAGTGAGGGGAGGGCGGAATTCCCGGTGTAGCAGTGAAATGCGTAGATATCGGGAGGAAGGCCGGTGGCGAAGGCGGCCCTCTGGTGCTTGACTGACGCTGAGGCGCTAAAGCGTGGGGAGCAAACAGGATTAGATACCCTGGTAGTCCACGCCCTAAACGGTGGGCATTAGGTGTAGGGCTCGCAAGGGCTCTGTGCCGAAGGGAAACCATTAAATGCCCCGCCTGGGGAGTACGGCCGCAAGGTTGAAA
Mo0	353	0.001065347	d:Bacteria,p:Nitrospirae,c:Nitrospira,o:Nitrospirales,f:Nitrospiraceae,g:Nitrospira;Other;Other;Other;Other;Other	TACGAAGGTGGCAAGCGTTGTTCGGATTTACTGGGCGTACAGGGTGCGTAGGCGGTTCGGTAAGCCCTTCGGGAAATCTCCGGGCTTAACCCGGAAAGGTCGGAGGGGACTGCCGAGCTAGAGGACGGGAGAGGAGCGCGGAATTCCCGGTGTAGCGGTGAAATGCGTAGAGATCGGGAGGAAGGCCGGTGGCGAAGGCGGCGCTCTGGAACGTTTCTGACGCTGAGGCACGAAAGCGTGGGGAGCAAACAGGATTAGATACCCTGGTAGTCCACGCCCTAAACGATGGACACTAAGTGTCGGCGGGTTACCGCCGGTGCCGCAGCTAACGCAGTAAGTGTCCCGCCTGGGGAGTACGGCCGCAAGGTTGAAACT
Mo0	354	0.008338079	d:Bacteria,p:Nitrospirae,c:Nitrospira,o:Nitrospirales,f:Nitrospiraceae,g:Thermodesulfovibrio;Other;Other;Other;Other;Other	GACAGAGGTGGCAAGCGTTGCTCGGATTCACTGGGCTTAAAGGGCGCGTAGGCGGCTTTGTAAGTCCAAGGTGGAATTCCACAGCTTAACTGTGGAGCTGCCTTGGAAACTGCAAAGCTTGAGTCAGGTAGAGGAGGGCGGAATTCCCGGTGTAGCGGTGAAATGCGTAGATATCGGGAGGAAGGCCGGTGGCGAAGGCGGCCCTCTGGGCCTGTACTGACGCTGAGGCGCGAAAGCGTGGGGAGCAAACAGGATTAGATACCCTGGTAGTCCACGCCCTAAACGGTGGGCACTAGGTGTGGGGTTCGTATGGACTCTGTGCCGAAGGGAAACCATTAAGTGCCCCGCCTGGGGAGTACGACCGCAAGGTTGA
Mo0	355	0.025193953	d:Bacteria,p:Nitrospirae,c:Nitrospira,o:Nitrospirales,f:Nitrospiraceae,g:uncultured_2287;Other;Other;Other;Other;Other	GACAGAGGTGGCTAGCGTTGTTCGGAATTACTGGGCTTAAAGGGCGCGTAGGCGGTAATGTAAGTCTGGGGTGGAATCCTATGGCTCAACCAGAGGACTGCCCTGGAAACTATATTACTTGAGTCAGATAGGGGAAGGCGGAATTCCTGGTGTAGCAGTGAAATGCGTAGATATCAGGAGGAAGGCCTGTGGTGAAGACGGCCTTCTGGGTCTTGACTGACGCTGAGGCGCGAAAGCGTGGGGAGCAAACAGGATTAGATACCCTGGTAGTCCACGCCCTAAACGGTGGGCACTCGGTGTGGGATCCGTAAGGGTTCTGTGCCTTAGGGAAACCGTTAAGTGCCCCGCCTGGGAAGTACGGCCGCAAGGTTGAAA
Mo0	356	0.000569015	d:Bacteria,p:Parcubacteria;Other;Other;Other;Other;Other	TACAGAGACCTCGAGCGTTATCCGGATTTACTGGGCGTAAAGGGCGCGTAGGAGGCTTGGTGCGTCTTCTGTAAAATCTCACCGCTCAACGGTGAGCCCGCAGAAGATACGACCAGGCTAGAGGGTGCCAGAGGCAAGTGGAACGCACGGTGTAGGGGTGAAATCCGTTGATATCGTGCGGAACACCAGAGGCGAAGGCGACTTGCTGGGGCACTTCTGACTCTGAGGCGCGAAAGCGTGGGGAGCAAAAAGGATTAGATACCCTTGTAGTCCACGCCCTAAACGATGTTCACTAGCTGTCGGGAGTATCGACCCTCTCGGTGGCGAAGCTAACGCGTTAAGTGAACCGCCTGGGAAGTACGGCCGCAAGGCTAA
Mo0	357	0.000163287	d:Bacteria,p:Parcubacteria,c:Unknown_Class_1002476;Other;Other;Other;Other;Other	GACGAAGGTCCCTAGCGTTACCCGGATTTACTGGGCGTAAAGGACGAGAAGGCGGAAACGCAAGTTTACTCTAAAAGTCACCGAGCTCAACTCGGTGAACGGAGTAAATACTGCGTTTCTAGAGTCTGCCAGGGGCCAGCGGAACGGTCGGTGTAGGGGTGAAATCCGATGATATCGACCGGAACGCCGAAGGCGAAGGCAGCTGGCTAGGGCAGTACTGACGCTGATCTCGTGAAAGCCAGGGGCGCGAACCGGATTAGATACCCGGGTAGTCCTGGCTGTAAACGATGGGTGCTAGCTTTGGGGAGAGTCGACCCTCTCTGAGGCGAAGCTAACGCGTTAAGCACCCCGCCTGGGGAGTATGTCCG
Mo0	358	4.98e-06	d:Bacteria,p:Parcubacteria,c:Unknown_Class_1002476,o:Unknown_Order_1002477;Other;Other;Other;Other;Other	GACGAAGGTCCCAAGCGTTACCCGGATTCACTGGGCGTAAAGGGCGAGAAGGCGGTAAAACAAGTTCTTTCTTAAAGTTTCCCGGCCTAACCGGGAAAAAGGAAAGAATACTGTTTTACTAGAGTCTCTGAGAAGCTAGCGGAACGGTCGGTGTAGGGGTGAAATCCGATGATATCGACCGGAACGCCAAAGGCGAAGGCAGCTGGCTAGCAGAGTTCTGACGCTGATCTCGCGAAAGCTAGGGGCGCAAACCGGATTAGATACCCGGGTAGTCCTAGCCGTAAACGATGGATGCTAACTTTAGGGAGTTTCGACCCTCTCTGAGGTAAAGCTAACGCGTTAAGCATCCCGCCTGGGGAGTACAGTCGCAAGG
Mo0	359	2.84e-05	d:Bacteria,p:Parcubacteria,c:Unknown_Class_1002476,o:Unknown_Order_1002477,f:Unknown_Family_1002478,g:Unknown_Genus_1000615;Other;Other;Other;Other;Other	TACAGAGACCTCGAGCGTTATCCGGATTGATTGGGTGTAAAGCGTGCGCAGGCGGTAAATTAAGTCTGTGGTTAAATCTGGCAGCTCAACTGCAAGACTGCCACGGAAACTAGTTTACTAGAGCATGGAAGAGGTTAGCGGAATTGCCGGTGTAACGGTAAAATGTGTTAATATCGGCAAGAACACCAGAGGCGAAGGCGGCTAACTGGGACATTGCTGACGCTGTTGCACGAAAGCGTGGGGAGCGAATGGGATTAGATACCCCAGTAGTCCACGCCCTAAACGATGGATATTAGTCATTGGCAGTATCGACCCTGCCAGTGGCGGTTAAAATAGCTAACGCATTAAATATCCCACCTGGGAAGTACGGCCGCA
Mo0	360	0.001039957	d:Bacteria,p:Planctomycetes;Other;Other;Other;Other;Other	GACGAACCGTGCGAACGTTATTCGGAATCACTGGGCTTAAAGCGCGCGTAGGCGGGCGGTCACGTCGGATGCTGAAAGCCCCCGGCTCAACCGGGGAACGGGCACCGATACGGGCGGCCTGGAGTGGAGGAGGGGGATCCGGAACTCCCGGTGGAGCGGTGAAATGCGTTGAGATCGGGAGGAACGCCGGCGGCGAAAGCGGGATCCTGGACTTCGACTGACGCTGAGGCGCGAAAGCCAGGGGAGCGAACGGGATTAGATACCCCGGTAGTCCTGGCCGTAAACCATGGGCACTGGATCGTGTGCTCGCCGATGGGCGCGCGATCGCAGCGAAAGCGTCAAGTGCCCCGCCTGGGGAGTATGGTCGCAAGGCTG
Mo0	361	1.54e-05	d:Bacteria,p:Planctomycetes,c:MD2896_B258,o:Unknown_Order_1002490;Other;Other;Other;Other;Other	GACGTAGGTAGCGAGCGTTGTTCGGAATCACTGGGCTTAAAGGGCGCGTAGGCGGTATTGTGTGTCGGGTGTGAAAGCCCCTGGCTCAACCAGGGAATTGCGCCCGAAACTACGGTACTGGAGTGCAGAAGGGGTCAGCGGAATTCCTGGTGGAGCGGTGAAATGCTTAGATATCAGGAGGAACACCGGTGGCGAAGGCGGCTGACTGGTCTGCTACTGACGCTGTGGCGCGAAAGCCAGGGGAGCGAACGGGATTAGATACCCCGGTAGTCCTGGCCCTAAACGATGGGCACTACGTAGGGGGAAGACCGATCTTCTCTCTGCCGGAGCGAAAGTATTAAGTGCCCCGCCTGGGGAGTACGATCGCAAGGTTGA
Mo0	362	0	d:Bacteria,p:Planctomycetes,c:OM190,o:Unknown_Order_1002492,f:Unknown_Family_1002493,g:Unknown_Genus_1000622;Other;Other;Other;Other;Other	TACAGGGGGAGCGAACGTTACTCGGAATCACTGGGCATAAAGGGCGCGTAGGCGGTTCTGTAAGTCGGATGTGAAAGACCTTGGCTCAACCAAGGAATGGCATCCGATACTGCGGGGCTTGAGGCCAAGAGGGGCAAGCGGAACTCCTGGTGGAGCGGTGAAATGCGTAGATATCAGGAGGAACACCGGTGGCGAAGGCGGCTTGCTGGATTGGTTCTGACGCTGAGGCGCGAAAGCCAGGGGAGCAAACGGGATTAGATACCCCGGTAGTCCTGGCCGTAAACGATGGGCACTGGGTAGTGGAGACTATCTATGGTCTTCGCTGCCGTAGCTAATGTGTTAAGTGCCCCGCCTGGGGAGTATGCTCGCAA
Mo0	363	0.000234974	d:Bacteria,p:Planctomycetes,c:Phycisphaerae;Other;Other;Other;Other;Other	TACAGAGGGCTCGAGCGTTGCGCGGAGTCACTGGGCTTAAAGCGTACGTAGGCGGGCGTGCAGGCATCGTGTGAAATCCCCCGACTCAACCGGGGAACTGCTCGGTGAACCGCACGTCTTGAGGTCAGTAGGGGCGGTCGGAACGATAGGTGGAGCGGTGAAATGCGTAGATATCTATCGGAACGCCGAAGGTGAAGACAGGCCGCTGGGCTGATTCTGACGCTGAGGTACGAAAGCGTGGGGAGCAAACGGGATTAGATACCCCGGTAGTCCACGCCCTAAACGATGTGCATTAGGTCGTGGGGGTTCTGACACCTCCTCGATCGAAGCGAAAGTAATTAATGCACCGCCTGGGGAGTACGGTCGCAAGG
Mo0	364	0	d:Bacteria,p:Planctomycetes,c:Phycisphaerae,o:KCLunmb_38_53,f:Unknown_Family_1002502,g:Unknown_Genus_1000630;Other;Other;Other;Other;Other	TACGAAGGTGGCAAGCGTTGTTCGGAATCACTGGGCTTAAAGGGCGCGTAGGCGGGCCAGTAAGTGTCTTGTGAAATCCCCCGGCTTAACCGGGGAATGGCTCGGCAAACTGCTGGTCTTGAGGCAAGTAGGGGTGTGTGGAACTCTTGGTGGAGCGGTGGAATGCGTAGATATCAAGAGGAACGCCGAAGGTGAAGACAGCACACTGGACTTGTACTGACGCTGAGGCGCGAAAGCGTGGGGAGCAAACAGGATTAGATACCCTGGTAGTCCACGCTGTAAACGATGCCTACTAGGTTGTGGGGGTTCTGACACTTCCACAGTCGTAGCAAAAGTGTTAAGTAGGCCGCCTGGGGAGTACGGTCGCAAGGC
Mo0	365	0	d:Bacteria,p:Planctomycetes,c:Phycisphaerae,o:MSBL9;Other;Other;Other;Other;Other	GACAGAGGTGGCTAGCGTTGTTCGGTGTTACTGGGCTTAGAGCGTGTGTAGGTGGGAAGGTACGCGTCTTGTGAAATCCCCCGGCTCAACCGGGGAATTGCTTGACGAACCGCCTTCCTTGAGGCAAGTAGGGGTGCGTGGAACTCTTGGTGTAGCGGTGGAATGCGTAGATATCAAGAGGAACGCCGGCGGTGAAGACGACGCACTGGGCTTGTCCTGACACTGAGACACGAAAGCGTGGGGAGCAAACAGGATTAGATACCCTGGTAGTCCACGCCCTAAACGATGCCTACTAGGTGGTAGGGGTTCTGACACCCTTACGGCCGTAGCGAAAGCGTTAAGTAGGCCGCCTGGGGAGTACGGTCGCAAGGCTAA
Mo0	366	8.61e-05	d:Bacteria,p:Planctomycetes,c:Phycisphaerae,o:Pla1_lineage,f:Unknown_Family_1002509;Other;Other;Other;Other;Other	TACGGAGGCCCCGAGCGTTGTTCGGAATCACTGGGCTTAAAGCGCGTGTAGGCGGGGCGGCAAGTACCTTGTGAAATCCCCGGCTTCAATCCGGGAACTGCTTGGTATACTGCCGTTCTTGAGGCAGGTAGGGGTCACTGGAACCTTAGGTGGAGCGGTGAAATGCGTAGATATCTAAGGGAACGCCGGTGGCGAAAGCGGGTGACTGGGCCTGTCCTGACGCTGAGACGCGAAAGCGTAGGGAGCAAACGGGATTAGATACCCCGGTAGTCTACGCTGTAAACGATGCGCACTAGGTTCGAGGCTCTCTGACGAGTCTCGAGCCGAAACAAAAGCGATAAGTGCGCCGCCTGGGGAGTACGGCCGCAAGGCT
Mo0	367	0.000370382	d:Bacteria,p:Planctomycetes,c:Phycisphaerae,o:WD2101_soil_group;Other;Other;Other;Other;Other	GACAGAGGCCACAAGCGTTAGGCGGAATCACTGGGCTTAAAGCGTGTGTAGGCTGACCGTTAAGTGCTTTGTGAAATCCCACGGCTCAACCGTGGAATGGCTTGGCATACTGGCGGTCTTGAGCCACTCAGGGGCAACTGGAACTAACGGTGGAGCGGTGAAATGCGTAGATATCGTTAGGAACGCCGAAGGTGAAAACAGGTTGCTGGGGGTGTGCTGACGCTGAGACACGAAAGCCAGGGGAGCAAACGGGATTAGATACCCCGGTAGTCCTGGCCCTAAACGATGTCCACTAGATCGCGGTGCCTCTGACGGTGTCGCGGTCGAAGCAAAAGTGCTAAGTGGACCGCCTGGGAAGTACGGTCGCAAGGCTAA
Mo0	368	0	d:Bacteria,p:Planctomycetes,c:Phycisphaerae,o:WD2101_soil_group,f:Unknown_Family_1002513,g:Unknown_Genus_1000648;Other;Other;Other;Other;Other	TACAGAGGCCACAAGCGTTAGGCGGAATCACTGGGCTTAAAGCGTGTGTAGGCGGGTTGGTAAGTACCTTGTGAAATCCCACGGCTTAACCGTGGAACTGCTTGGTATACTGCTGATCTAGAGTCATCTAGGGGCAACCGGAACAGATGGTGGAGCGGTGAAATGCATAGATATCATCTGGAACGCCAATGGTGCAGACAGGTTGCTGGGGATGTACTGACGCTGAGGCACGAAAGCCAGGGGAGCAAACGGGATTAGATACCCCGGTAGTCCTGGCCCTAAACGATGTCTACTAGATCGTGGTCCTTTGACGGGATCATGGTCGAAGCAAAAGTGTTAAGTAGACCGCCTGGGAAGTACGGTCGCAA
Mo0	369	0.000538149	d:Bacteria,p:Planctomycetes,c:Phycisphaerae,o:mle1_8;Other;Other;Other;Other;Other	GACAGAGGTGGCGAGCGTTGTTCGGAATCACTGGGCTTAAAGCGCGTGTAGGCGGCTCGGTAAGTGTCGTGTGAAAGCCCCCGGCTCAACCGGGGAACGGCACGGCAAACTGTCGGGCTTGAGGTCGGTAGAGGTGCCTGGAATTCTCGGTGGAGCGGTGAAATGCGTAGATATCGAGAGGAACGCCAGAGGCGAAAGCGGGGCACTGGGCCGATGCTGACGCTGAGACGCGAAAGCGTGGGGAGCAAACAGGATTAGATACCCTGGTAGTCCACGCCGTAAACGATGCACACTAGACGTCGGTGGTTCTGACACCGTCGGCGTCGCAGCAAAAGTGCTAAGTGTGCCGCCTGGGGACTACGGCCGCAAGGCTAA
Mo0	370	0.000214563	d:Bacteria,p:Planctomycetes,c:Phycisphaerae,o:mle1_8,f:Unknown_Family_1002504;Other;Other;Other;Other;Other	GACAGAGGAGGCAAGCGTTGTTCGGATTCACTGGGCTTAAAGCGCGTGTAGGCGGCCCGGCAAGTGTCGTGTGAAATCCCACGGCTCAACCGTGGAACGGCACGGCAAACTGCCGGGCTTGAGGTCGGTAGGGGTGCCTGGAACTCCAGGTGGAGCGGTGAAATGCGTAGATATCTGGAGGAACGCCGGAGGCGAAAGCGGGGCACTGGGCCGATGCTGACGCTGAGACGCGAAAGCGTGGGGAGCAAACAGGATTAGATACCCTGGTAGTCCACGCCGTAAACGATGCACACTAGACGTCGGGATCTCTGACGGTTCCGGCGTTGCAGTAAAAACACTAAGTGTGCCGCCTGGGGAGTACGGCCGCAAGGCTAA
Mo0	371	0.000214065	d:Bacteria,p:Planctomycetes,c:Phycisphaerae,o:mle1_8,f:Unknown_Family_1002504,g:Unknown_Genus_1000632;Other;Other;Other;Other;Other	GACAGAGGAGGCGAGCGTTGTTCGGAATCACTGGGCTTAAAGCGCGTGTAGGCGGTTCGGCAAGTGTCGTGTGAAATCCGGCGGCTCAACCGTCGAACTGCACGATAGACTGCCGGGCTTGAGGTCGGTAGAGGTGCCTGGAACTCTAGGTGGAGCGGTGAAATGCGTAGATATCTAGAGGAACGCCAGAGGCGAAAGCGGGGCACTGGGCCGATGCTGACGCTGAGACGCGAAAGCGTGGGGAGCAAACAGGATTAGATACCCTGGTAGTCCACGCCGTAAACGATGCACACTAGACGTCGGACGTTCTGACGCGGTCGGCGTCGTAGCAGAAGTGCTAAGTGTGCCGCCTGGGGAGTACGGCCGCAAGGCTAA
Mo0	372	5.08e-05	d:Bacteria,p:Planctomycetes,c:Pla3_lineage;Other;Other;Other;Other;Other	TACGTAGGGTGCAAACGTTGTTCGGAATCACTGGGCATAAAGCGCGTGTAGGCGGTTTCGCAAGTCGGGCGTAAAAGCCCTCGGCCCAACCGAGGAACCGCGTCCGAAACTGCGGAGCTAGAGTGCAGGAGGGGAGAGCGGAATTCCTGGTGTAGCGGTGAAATGCGTAGATATCAGGAGGAACGCCGGTGGCGAAAGCGGCTCTCTGGTCTGCTACTGACGCTGAGGCGCGAAAGCTAGGGGAGCAAACGGGATTAGATACCCCGGTAGTCCTAGCCCTAAACGATGGGTACTAAGCAGGGGATGCTTCGTGCGTTCCTTGCTGTAGCAAATGCGTTAAGTACCCCGCCTGGGGAGTATGGCCGCAAGGCTAAA
Mo0	373	1.05e-05	d:Bacteria,p:Planctomycetes,c:Pla4_lineage,o:Unknown_Order_1002516,f:Unknown_Family_1002517,g:Unknown_Genus_1000650;Other;Other;Other;Other;Other	TACGGAGAGCGCGAACGTTGTTCGGATTCACTGGGCGTAAAGGGCACGTAGGCGGCCCGGCAAATCAGTCGTGGAATCCCGTCGCTTACCGGCGGAACGGCGGCTGAAAATACCGGGCTTGAGGGCGTGAGAGGTGACTGGAACTCCTGGTGAAGCGGTGAAATGCGTAGATATCAGGAGGAACGCCGGAGGCGAAAGCGAGTCACTGGTGCGCTCCTGACGCTGAGGTGCGAAAGCTAGGGGAGCAAACAGGATTAGATACCCTGGTAGTCCTAGCCGTAAACGATGGACACTGAGTGGAGGAGGGCTTGCCTTTCTCTGCTGCAGCTAACGCGTTAAGTGTCCCGCCTGGGGAGTACGGCCGCAAGGTTAAAACTT
Mo0	374	0.009744934	d:Bacteria,p:Planctomycetes,c:Planctomycetacia;Other;Other;Other;Other;Other	GACGGACCGTCCGAACGTTACTCGGAATTACTGGGCTTAAAGGGTGCGTAGGCTGCCTTGCAAGTCGGGCGTGAAAGCCCTCGGCTTAACCGAGGAATTGCGCTCGATACTGTGAGGCTCGAGGGAGATAGAGGTGAGCGGAACTTGCGGTGGAGCGGTGAAATGCGTTGATATCGCAAGGAACACCGGAGGCGAAAGCGGCTCACTGGGTCTTTCCTGACGCTGAGGCACGAAAGCTAGGGGAGCGAACGGGATTAGATACCCCGGTAGTCCTAGCCCTAAACGATGAGCACTAGACCGAGGGACTCTCCATGGTCTCTTGGTCGTAGGGAAACCGTTAAGTGCTCCGCCTGGGGAGTATGGTCGCAAGGCTGA
Mo0	375	0.005407878	d:Bacteria,p:Planctomycetes,c:Planctomycetacia,o:Planctomycetales;Other;Other;Other;Other;Other	GACGAACCGTCCGAACGTTATTCGGAATCACTGGGCTTAAAGGGTGTGTAGGCGGCTCGGCAAGTTGGGTGTGAAATCCCTCGGCTCAACCGAGGAACTGCGCCCAAAACTGCCGGGCTAGAGGGAGACAGAGGTGAGCGGAACTTGCGGTGGAGCGGTGAAATGCGTTGATATCGCAAGGAACACCAGTGGCGAAGGCGGCTCACTGGGTCTCTCCTGACGCTGAGACACGAAAGCTAGGGGAGCGAACGGGATTAGATACCCCGGTAGTCCTAGCCCTAAACGATGAGCACTAGATCGGAGGGTCCCTCATAGCCTTTCGGTCGAAGCGAAAGTGTTAAGTGCTCCGCCTGGGGAGTATGGTCGCAAGGCTGA
Mo0	376	0.010353775	d:Bacteria,p:Planctomycetes,c:Planctomycetacia,o:Planctomycetales,f:Planctomycetaceae;Other;Other;Other;Other;Other	GACGAACCGTCCAAACGTTATTCGGAATCACTGGGCTTAAAGGGTGCGTAGGCGGCTCGGCAAGTTGGGTGTGAAAGCCCTCGGCTCAACCGAGGAACTGCGCCCAAAACTGCCGGGCTAGAGGGAGACAGAGGTGAGCGGAACTTAGGGTGGAGCGGTGAAATGCTTTGATATCCTAAGGAACACCGGTAGCGAAAGCGGCTCACTGGGTCTTTGCTGACGCTGAGGCACGAAAGCTAGGGGAGCGAACGGGATTAGATACCCCGGTAGTCCTAGCCCTAAACGATGAGCACTGGTTTGGAGGGTCCTCCACAACCTTCCAGACGAAGCGAAAGTGTTAAGTGCTCCGCCTGGGGAGTATGGTCGCAAGGCTGA
Mo0	377	0.002427397	d:Bacteria,p:Planctomycetes,c:Planctomycetacia,o:Planctomycetales,f:Planctomycetaceae,g:Gemmata;Other;Other;Other;Other;Other	GACGAACCGTGCGAACGTTGTTCGGAATCACTGGGCTTAAAGGGTGCGTAGGCGGGTTGTCCAGTCTGGGGTGAAATCCCACGGCTCAACCGTGGAACTGCCTCAGATACTGACGACCTCGAGGGAGGTAGGGGCGAGCGGAACTGTGGGTGGAGCGGTGAAATGCGTTGATATCCACAGGAACTCCGGTGGCGAAGGCGGCTCGCTGGACCTCTACTGACGCTGAGGCACGAAAGCTAGGGGAGCAAACGGGATTAGATACCCCGGTAGTCCTAGCCCTAAACGATGGGTACTAGGTAGTAGGCTAGACATGGGCTTACTGCCGTAGCAAAAGTGCTAAGTACCCCGCCTGGGGAGTATGGCCGCAAGGCTG
Mo0	378	0	d:Bacteria,p:Planctomycetes,c:Planctomycetacia,o:Planctomycetales,f:Planctomycetaceae,g:Pir4_lineage;Other;Other;Other;Other;Other	TACGAACCGTACAAACGTTATTCGGAATCACTGGGCTTAAAGGGTGCGTAGGCGGCCAAGTAAGTGAGGTGTGAAATCCCTCGGCTCAACCGAGGAACTGCGCTTCATACTGCTTGGCTTGAGGGAGACAGGGGTCAGCGGAACTGATGGTGGAGCGGTGAAATGCGTTGATATCATCAGGAACACCGGTGGCGAAAGCGGCTGACTGGGTCTCTTCTGACGCTGAGGTACGAAAGCTAGGGGAGCGAACGGGATTAGATACCCCGGTAGTCCTAGCTGTAAACGATGAGCACTTGTCTGGGGATCCTCCCATAGGTTCCCGGACGTAGCGAAAGTGTTAAGTGCTCCGCCTGGGGAGTATGGTCGCAAGG
Mo0	379	0	d:Bacteria,p:Planctomycetes,c:Planctomycetacia,o:Planctomycetales,f:Planctomycetaceae,g:Pirellula;Other;Other;Other;Other;Other	GACGAACCACCCAAACGTTATTCGGAATCACTGGGCTTAAAGCGTGCGTAGGCGGCTCTGAAAGTTAGGTGTGAAATCCCACAGCTCAACTGTGGAACTGCGCTTAAAACTACAGAGCTAGAGGGATATAGAGGTGAGCAGAACAGATGGTGGAGCGGTGAAATGCGTTGATATCATCTGGAATACCGGAGGCGAAGGCGGCTCACTGGGTATCTTCTGACGCTGAGGTACGAAAGCTAGGGGAGCGAACGGGATTAGATACCCCGGTAGTCCTAGCTGTAAACGATGAGCACTAGATCGGAGATCTGCACAGGTTTCCGGTCGTAGCGAAAGTGTTAAGTGCTCCGCCTGGGGAGTATGGTCGCAAGGCT
Mo0	380	0	d:Bacteria,p:Planctomycetes,c:Planctomycetacia,o:Planctomycetales,f:Planctomycetaceae,g:Rhodopirellula;Other;Other;Other;Other;Other	CACGAACCGTACAAACGTTATTCGGAATCACTGGGCTTAAAGAGTCCGTAGGCGGCTTAGTAGGTGGGGTGTGAAATCCCACGGCTCAACCGTGGAATTGCGCCTCAAACCACTAAGCTTGAGGGAGATAGAGGAGAGCGGAACTGATGGTGGAGCGGTGAAATGCGTTGATATCATCAGGAACACCGGTGGCGAAAGCGGCTCTCTGGGTCTCTTCTGACGCTGAGGGACGAAAGCTAGGGGAGCGAACGGGATTAGATACCCCGGTAGTCCTAGCTGTAAACGATGAGCACTAGTTCGAGGGGACTCCCACATCCTCTTGGACGTAGCGAAAGTGTTAAGTGCTCCGCCTGGGGAGTATGGTCGCAAGGCTGA
Mo0	381	0	d:Bacteria,p:Planctomycetes,c:Planctomycetacia,o:Planctomycetales,f:Planctomycetaceae,g:Telmatocola;Other;Other;Other;Other;Other	GACGAACCGAGCGAACGTTGTTCGGAATCACTGGGCTTAAAGGGCGCGTAGGCGGGTGATCAAGTCCGGGGTGAAATCCTCCAGCTCAACTGGAGAACTGCCTCGGATACTGGTTGCCTCGAGGAAGGTAGGGGTGTGTGGAACGTTCAGTGGAGCGGTGAAATGCATTGATATTGAACGGAACTCCGGTGGCGAAGGCGACACACTGGACCTTTTCTGACGCTGAGGCGCGAAAGCTAGGGGAGCAAACGGGATTAGATACCCCGGTAGTCCTAGCCCTAAACGTTGGGTACTAGCTAGTAGGGTTCACATGACTTTACTGGCGAAGCAAAAGTGCTAAGTACCCCGCCTGGGGAGTATGGTCGCAA
Mo0	382	0.000177226	d:Bacteria,p:Planctomycetes,c:Planctomycetacia,o:Planctomycetales,f:Planctomycetaceae,g:uncultured_2371;Other;Other;Other;Other;Other	GACGAACCGTCCAAACGTTATTCGGTATCACTGGGCTTAAAGGGTGCGTAGGCTGTCCGGTAAGTTGGGTGTGAAAGCCCTCGGCTCAACCGAGGAATTGCGCCCAAAACTGTCGGGCTAGAGGGAGACAGAGGTGAGCGGAACTTAGGGTGGAGCGGTGAAATGCGTTGAGATCCTAAGGAACACCAGTAGCGAAAGCGGCTCACTGGGTCTTGCCTGACGCTGAGTGCACGAAAGCTAGGGGAGCAAACGGGATTAGATACCCCGGTAGTCCTAGCCCTAAACGATGAGCACTAGTTTGGAGAACCCTCCATAGTTTTCCAGACGTAGCGAAAGCGTTAAGTGCTCCGCCTGGGGAGTATGGTCGCAAGGCTG
Mo0	383	5.38e-05	d:Bacteria,p:Planctomycetes,c:vadinHA49;Other;Other;Other;Other;Other	TACGAGGTGTGCAAGCGTTGTTCGGAATTACTGGGCATAAAGGGTGCGTAGGCGGTTTGACAAGTCGCTGGTGAAAGCCCTCGGCTTAACCGGGGAATGTCCGGCGATACTGTCAGACTAGAGGATCAAAGGGGCAAGTGGAACTCCAGGTGTAGCGGTGGAATGCGTAGATATCTGGGGGAACGCCAAAGGCGAAGGCAGCTTGCTGGGTGATTTCTGACGCTGAGGCACGAAAGCTAGGGGAGCAAACAGGATTAGATACCCTGGTAGTCCTAGCCGTAAACGATGAGCGCTTTGTTCCGGGAGGTCCTGACCTTTCGGAGCCGGAGCTAATGCGTTAAGCGCTCCGCCTGGGGAGTATGGTCGCAAGGCTA
Mo0	384	0.002199393	d:Bacteria,p:Proteobacteria;Other;Other;Other;Other;Other	TACGGAGGGTGCGAGCGTTGTCCGGAATTACTGGGCGTAAAGCGCGTGCAGGCGGCCTGTCGTGTCGAGTGTGAAATCCCTCGGCTCAACCGAGGAACTGCGCCCGAAACTGGCAGGCTTGAGTGCGGGAGGGGATGGTGGAATTCCCGGTGTAGAGGTGAAATTCGTAGATATCGGGAAGAATACCGGTGGCGAAGGCGACCATCTGGCCCGTTACTGACGCTCAGACGCGAAAGCGTGGGGAGCAAACAGGATTAGATACCCTGGTAGTCCACGCTGTAAACGATGAGCACTGGGTGTTGGGGGTAAGAAAGCCCTCGGTGCCGTAGCTAACGCGTTAAGTGCTCCGCCTGGGAAGTACGGCCGCAAGGTTGA
Mo0	385	0.000170754	d:Bacteria,p:Proteobacteria,c:Alphaproteobacteria;Other;Other;Other;Other;Other	GACGGGGGGTGCTAGCGTTGTTCGGAATCACTGGGCGTAAAGGGCGCGCAGGCGGCCGCGCAAGTCGGATGTGAAAGCCCGGGGCTCAACTCCGGAATGGCATTCGAGACTGCGTGGCTCGAGACCGGAAGAGGAGGGTGGAATTCCCAGTGTAGAGGTGAAATTCGTAGATATTGGGAGGAACACCGGTGGCGAAAGCGGCTCTCTGGTCCGGTTCTGACGCTGAGGCGCGAAAGCGTGGGGAGCAAACAGGATTAGATACCCTGGTAGTCCACGCCCTAAACGATGTGCGCTGGATGTCGGGAGCTTGGCTCCCGGTGTCGTAGCCAACGCGTTAAGCGCACCGCCTGGGAAGTACGGCCGCAAGGTTGAA
Mo0	386	0	d:Bacteria,p:Proteobacteria,c:Alphaproteobacteria,o:Caulobacterales,f:Caulobacteraceae;Other;Other;Other;Other;Other	TACGAAGGGGGCTAGCGTTGCTCGGAATTACTGGGCGTAAAGGGCGCGTAGGCGGACAGTTAAGTTGGGGGTGAAAGCCCGGGGCTCAACCTCGGAACTGCCTTCAATACTGGCTGTCTTGAGTGCGGGAGAGGTGTGTGGAACTCCGAGTGTAGAGGTGAAATTCGTAGATATTCGGAAGAACACCAGTGGCGAAGGCGACACACTGGCCCGTTACTGACGCTGAGGCGCGAAAGCGTGGGGAGCAAACAGGATTAGATACCCTGGTAGTCCACGCCGTAAACGATGAGTGCTAGTTGTCGGCATGCATGCATGTCGGTGACGCAGCTAACGCATTAAGCACTCCGCCTGGGGAGTACGGTCGCAAGATTAAA
Mo0	387	0	d:Bacteria,p:Proteobacteria,c:Alphaproteobacteria,o:Caulobacterales,f:Caulobacteraceae,g:Brevundimonas;Other;Other;Other;Other;Other	TACGAAGGGGGCTAGCGTTGCTCGGAATTACTGGGCGTAAAGGGAGCGTAGGCGGACATTTAAGTCAGGGGTGAAATCCCGGGGCTCAACCTCGGAATTGCCTTTGATACTGGGTGTCTTGAGTATGAGAGAGGTGTGTGGAACTCCGAGTGTAGAGGTGAAATTCGTAGATATTCGGAAGAACACCAGTGGCGAAGGCGACACACTGGCTCATTACTGACGCTGAGGCTCGAAAGCGTGGGGAGCAAACAGGATTAGATACCCTGGTAGTCCACGCCGTAAACGATGATTGCTAGTTGTCGGGATGCATGCATTTCGGTGACGCAGCTAACGCATTAAGCAATCCGCCTGGGGAGTACGGTCGCAAGATTAAA
Mo0	388	0	d:Bacteria,p:Proteobacteria,c:Alphaproteobacteria,o:Caulobacterales,f:Caulobacteraceae,g:Phenylobacterium;Other;Other;Other;Other;Other	TACGAAGGGGGCTAGCGTTGCTCGGAATTACTGGGCGTAAAGGGCGCGTAGGCGGATATCTAAGTCGGGGGTGAAAGCCCGGGGCTCAACCTCGGAATTGCCTTCGATACTGGATATCTTGAGTTCGGGAGAGGTGAGTGGAATGCCGAGTGTAGAGGTGAAATTCGTAGATATTCGGCGGAACACCAGTGGCGAAGGCGACTCACTGGCCCGATACTGACGCTGAGGCGCGAAAGCGTGGGGAGCAAACAGGATTAGATACCCTGGTAGTCCACGCCGTAAACGATGAGTGCTAGTTGTCGGCATGCATGCATGTCGGTGACGCAGCTAACGCATTAAGCACTCCGCCTGGGGAGTACGGTCGCAAGATT
Mo0	389	0	d:Bacteria,p:Proteobacteria,c:Alphaproteobacteria,o:Caulobacterales,f:Hyphomonadaceae,g:Hirschia;Other;Other;Other;Other;Other	TACGAAGGGGGCTAGCGTTGTTCGGAATTACTGGGCGTAAAGCGCACGTAGGCGGGTCTGTAAGTAGGGGGTGAAATCCCCGGGCTCAACCCGGGAACTGCCTTCTAGACTGCAGGCCTGGAGGTCAGGAGAGGCGAGTGGAATACCGAGTGTAGAGGTGAAATTCGTAGATATTCGGTGGAACACCAGTGGCGAAGGCGACTCGCTGGACTGATACTGACGCTGAGGTGCGAAAGCGTGGGGAGCAAACAGGATTAGATACCCTGGTAGTCCACGCCTTAAACGATGAGAGCTAGTTGTCAGTAAGCATGCTTATTGGTGACGCAGCTAACGCATTAAGCTCTCCGCCTGGGGAGTACGGCCGCAAGGTTA
Mo0	390	0	d:Bacteria,p:Proteobacteria,c:Alphaproteobacteria,o:Caulobacterales,f:Hyphomonadaceae,g:Hyphomonas;Other;Other;Other;Other;Other	TACGAAGGGGGCTAGCGTTGTTCGGAATTACTGGGCGTAAAGCGCACGTAGGCGGACTTTTAAGTCAGGTGTGAAATCCCGGGGCTCAACCTCGGAACTGCATTTGAAACTGGAAGTCTCGAGACCAGGAGAGGTTAGCGGAATACCGAGTGTAGAGGTGAAATTCGTAGATATTCGGTGGAACACCAGTGGCGAAGGCGGCTAACTGGACTGGTACTGACGCTGAGGTGCGAAAGTGTGGGGAGCAAACAGGATTAGATACCCTGGTAGTCCACACCGTAAACGATGAGAGCTAGTTGTTGGCAGGCATGCCTGTCGGTGACGCAGCTAACGCATTAAGCTCTCCGCCTGGGGAGTACGGCCGCAAGGTT
Mo0	391	0	d:Bacteria,p:Proteobacteria,c:Alphaproteobacteria,o:Caulobacterales,f:Hyphomonadaceae,g:Woodsholea;Other;Other;Other;Other;Other	TACGAAGGGGGCTAGCGTTGTTCGGATTTACTGGGCGTAAAGCGCGTGTAGGCGGGCTGGAAAGTTGGGGGTGAAATCCCGAGGCTCAACCTCGGAACTGCCTCCAAAACTTCCAGCCTGGACTCAAGCAGAGGCAAGTGGAATTGCGAGTGTAGAGGTGAAATTCGTAGATATTCGCAGGAACACCAGTGGCGAAGGCGACTTGCTGGGCTTGTAGTGACGCTGAGACGCGAAAGCGTGGGGAGCAAACAGGATTAGATACCCTGGTAGTCCACGCTGTAAACGATGAGAGCTAGTTGTCGGCACGCATGCGTGTCGGTGACGCAGCTAACGCATTAAGCTCTCCGCCTGGGGAGTACGGCCGCAAGGTT
Mo0	392	0	d:Bacteria,p:Proteobacteria,c:Alphaproteobacteria,o:DB1_14;Other;Other;Other;Other;Other	TACGGAGGGAGCGAGCGTTGTTCGGAATCACTGGGCGTAAAGCGTACGTAGGCGGTCATGCAAGTCAGAAGTGAAAGCCCAGGGCTTAACCTTGGAACGGCTTTTGAAACTGCAAGACTAGAGTCCCGGAGAGGTTGGCGGAATTCCGAGTGTAGAGGTGAAATTCGCAGATATTCGGAGGAACACCAGTGGCGTAAGCGGCCAACTGGACGGGTACTGACGCTGAGGTACGAAAGCGTGGGGAGCAAACAGGATTAGATACCCTGGTAGTCCACGCCGTAAACGATGTGTGCTAGCTGTCGGAGCTTCTGGTTCCGGTGGCGGAGCTAACGCATTAAGCACACCGCCTGGGGAGTACGGTCGCAAGATTA
Mo0	393	0	d:Bacteria,p:Proteobacteria,c:Alphaproteobacteria,o:DB1_14,f:Unknown_Family_1002533;Other;Other;Other;Other;Other	TACGAAGGGGGCGAGCGTTGTTCGGAATCACTGGGCTTAAAGCGTATGTAGGCGGACTAGAAAGTCAGAAGTGAAAGCCCAGGGCTCAACCTTGGAACTGCTTTTGAAACTCCTAGTCTAGAGTCCCGGAGAGGTTGGCGGAATTCCGAGTGTAGAGGTGAAATTCGCAGATATTCGGAGGAACACCAGTGGCGTAGGCGGCCAACTGGACGGGAACTGACGCTGAGATACGAAAGCGTGGGGAGCAAACAGGATTAGATACCCTGGTAGTCCACGCTGTAAACGATGTGTGCTAGTTGTCGGGGTCTTTAGGCTTCGGTGACGCAGAGAAATCATTAAGCACACCGCCTGGGGAGTACGGTCGCAAGATT
Mo0	394	0	d:Bacteria,p:Proteobacteria,c:Alphaproteobacteria,o:DB1_14,f:Unknown_Family_1002533,g:Unknown_Genus_1000663;Other;Other;Other;Other;Other	TACGAATGGAGCGAGCGTTGTTCGGAATCACTGGGCGTAAAGCGTATGTAGGCGGACATGAAAGTCAGGAGTGAAATCCCGGGGCTTAACCCCGGAATTGCTTTTGAAACTCCATGTCTCGAGTCCCGGAGGGGTTGACGGAATTCCGAGTGTAGAGGTGAAATTCGCAGATATTCGGAGGAACACCAGTGGCGTAGGCGGTCAACTGGACGGGTACTGACGCTGAGATACGAAAGCGTGGGGAGCAAACAGGATTAGATACCCTGGTAGTCCACGCCGTAAACGATGTGTGCTAGTTGTCGGGTTCTTAAGAATTCGGTGACGCCGCTAACGCATTAAGCACACCGCCTGGGGAGTACGGTCGCAAGATT
Mo0	395	1.99e-06	d:Bacteria,p:Proteobacteria,c:Alphaproteobacteria,o:Parvularculales;Other;Other;Other;Other;Other	TACGAAAGGGGCTAGCGTTGTTCGGAATTACTGGGCGTAAAGCGCGCGTAGGCGGCCTTGCAAGTTGGGGGTGAAATCCCGGAGCTCAACTCCGGAACTGCCTTCAAAACTGCAAAGCTAGAGGATGCGAGAGGTGAGCGGAATTCCGAGTGTAGAGGTGAAATTCGTAGATATTCGGAAGAACACCAGTGGCGAAGGCGGCTCACTGGCGCATTTCTGACGCTGAGGCGCGAAAGCGTGGGGAGCAAACAGGATTAGATACCCTGGTAGTCCACGCTGTAAACGATGAGGGCTAGTTGTCGGCAGGCATGCCTGTCGGTGACGCAGCTAACGCATTAAGCCCTCCGCCTGGGGAGTACGGTCGCAAGATT
Mo0	396	0	d:Bacteria,p:Proteobacteria,c:Alphaproteobacteria,o:Parvularculales,f:Parvularculaceae,g:Parvularcula;Other;Other;Other;Other;Other	TACGAAAGGGGCTAGCGTTGTTCGGAATTACTGGGCGTAAAGCGCACGTAGGCGGCCTTGTAAGATGGGGGTGAAATCCCCGGGCTCAACCCGGGAACTGCCTTCATGACTGCAAAGCTAGAGGATGCGAGAGGTTAGCGGAATTCCGAGTGTAGAGGTGAAATTCGTAGATATTCGGAAGAACACCAGTGGCGAAGGCGGCTAACTGGCGCATTTCTGACGCTGAGGTGCGAAAGCGTGGGGAGCAAACAGGATTAGATACCCTGGTAGTCCACGCCGTAAACTATGGGGGCTAGTTGTCGGCATGCATGCATGTCGGTGACGCAGCTAACGCATTAAGCCCCCCGCCTGGGGAGTACGGTCGCAAGATT
Mo0	397	0.000639208	d:Bacteria,p:Proteobacteria,c:Alphaproteobacteria,o:Rhizobiales;Other;Other;Other;Other;Other	TACGGAGGGGGCTAGCGTTGTTCGGAATTACTGGGCGTAAAGCGCACGTAGGCGGACTGTTTAGTCAGGGGTGAAATCCCGAGGCTCAACCTCGGAATTGCCTCTGATACTGGCAGTCTCGAGTCCGGAAGAGGTGAGTGGAATTCCGAGTGTAGAGGTGAAATTCGTAGATATTCGGAGGAACACCAGTGGCGAAGGCGGCTCACTGGTCCGGTACTGACGCTGAGGTGCGAAAGCGTGGGGAGCAAACAGGATTAGATACCCTGGTAGTCCACGCCGTAAACGATGGATGCTAGCCGTCGGTCAGCATGCTGTTCGGTGGCGCAGCTAACGCATTAAGCATCCCGCCTGGGGAGTACGGTCGCAAGATT
Mo0	398	0	d:Bacteria,p:Proteobacteria,c:Alphaproteobacteria,o:Rhizobiales,f:BCf3_20,g:Unknown_Genus_1000675;Other;Other;Other;Other;Other	TACGAAGGGGGCTAGCGTTGCTCGGAATCACTGGGCGTAAAGCGCACGTAGGCGGGTCTTTAAGTCAGAGGTGAAATCCCGGAGCTCAACTCCGGAACTGCCTTTGATACTGAAGATCTTGAGTTCGAGAGAGGTGAGTGGAACTGCGAGTGTAGAGGTGAAATTCGTAGATATTCGCAAGAACACCAGTGGCGAAGGCGGCTCACTGGCTCGATACTGACGCTGAGGTGCGAAAGCGTGGGGAGCAAACAGGATTAGATACCCTGGTAGTCCACGCCGTAAACGATGGATGCTAGCCGTTGGTCGGTTTACCGATCAGTGGCGCAGCTAACGCTTTAAGCATCCCGCCTGGGGAGTACGGTCGCAAGATT
Mo0	399	4.98e-07	d:Bacteria,p:Proteobacteria,c:Alphaproteobacteria,o:Rhizobiales,f:Beijerinckiaceae,g:Methylovirgula;Other;Other;Other;Other;Other	TACGAAGGGGGCTAGCGTTGTTCGGATTTACTGGGCGTAAAGCGCACGTAGGCGGATTCTTAAGTCAGGGGTGAAATCCCGAGGCTCAACCTCGGAACTGCCTTTGATACTGGGGATCTTGAGTTCGGGAGAGGTGAGTGGAACTGCGAGTGTAGAGGTGAAATTCGTAGATATTCGCAAGAACACCAGTGGCGAAGGCGGCTCACTGGCCCGATACTGACGCTGAGGTGCGAAAGCGTGGGGAGCAAACAGGATTAGATACCCTGGTAGTCCACGCCGTAAACTATGGATGCTAGCCGTTAGGCAGCTTGCTGCTTAGTGGCGCAGCTAACGCTTTAAGCATCCCGCCTGGGGAGTACGGTCGCAAGATTAAA
Mo0	400	0	d:Bacteria,p:Proteobacteria,c:Alphaproteobacteria,o:Rhizobiales,f:Beijerinckiaceae,g:uncultured_2444;Other;Other;Other;Other;Other	TACGAAGGGGGCTAGCGTTGTTCGGAATCACTGGGCGTAAAGCGCACGTAGGCGGATCTTTAAGTCAGGGGTGAAATCCCGGGGCTCAACCTCGGAACTGCCTTTGATACTGGGGATCTCGAGTCCGGAAGAGGTAAGTGGAACTGCGAGTGTAGAGGTGAAATTCGTAGATATTCGCAAGAACACCAGTGGCGAAGGCGGCTTACTGGTCCGGAACTGACGCTGAGGTGCGAAAGCGTGGGGAGCAAACAGGATTAGATACCCTGGTAGTCCACGCCGTAAACTATGGATGCTAGCCGTTGGACAGCTTGCTGTTCAGTGGCGCAGCTAACGCTTTAAGCATCCCGCCTGGGGAGTACGGTCGCAAGATTAAA
Mo0	401	4.98e-07	d:Bacteria,p:Proteobacteria,c:Alphaproteobacteria,o:Rhizobiales,f:Bradyrhizobiaceae,g:Bradyrhizobium;Other;Other;Other;Other;Other	TACGAAGGGGGCTAGCGTTGCTCGGAATCACTGGGCGTAAAGGGTGCGTAGGCGGGTTTTTAAGTCAGGGGTGAAATCCTGGAGCTCAACTCCAGAACTGCCTTTGATACTGAAGATCTTGAGTCCGGGAGAGGTGAGTGGAACTGCGAGTGTAGAGGTGAAATTCGTAGATATTCGCAAGAACACCAGTGGCGAAGGCGGCTCACTGGCCCGGTACTGACGCTGAGGCACGAAAGCGTGGGGAGCAAACAGGATTAGATACCCTGGTAGTCCACGCCGTAAACGATGAATGCCAGCCGTTAGTGGGTTTACTCACTAGTGGCGCAGCTAACGCTTTAAGCATTCCGCCTGGGGAGTACGGTCGCAAGATT
Mo0	402	0	d:Bacteria,p:Proteobacteria,c:Alphaproteobacteria,o:Rhizobiales,f:Bradyrhizobiaceae,g:Rhodopseudomonas;Other;Other;Other;Other;Other	TACGAAGGGGGCTAGCGTTGCTCGGAATCACTGGGCGTAAAGGGTGCGTAGGCGGGTTTCTAAGTCAGAGGTGAAAGCCTGGAGCTCAACTCCAGAACTGCCTTTGATACTGGAAGTCTTGAGTATGGCAGAGGTGAGTGGAACTGCGAGTGTAGAGGTGAAATTCGTAGATATTCGCAAGAACACCAGTGGCGAAGGCGGCTCACTGGGCCATTACTGACGCTGAGGCACGAAAGCGTGGGGAGCAAACAGGATTAGATACCCTGGTAGTCCACGCCGTAAACGATGAATGCCAGCCGTTAGTGGGTTTACTCACTAGTGGCGCAGCTAACGCTTTAAGCATTCCGCCTGGGGAGTACGGTCGCAAGATTAAA
Mo0	403	0	d:Bacteria,p:Proteobacteria,c:Alphaproteobacteria,o:Rhizobiales,f:Bradyrhizobiaceae,g:Salinarimonas;Other;Other;Other;Other;Other	TACGAAGGGGGCTAGCGTTGCTCGGAATCACTGGGCGTAAAGGGCGCGTAGGCGGACATTTAAGTCGGGGGTGAAAGCCCAGGGCTCAACCCTGGAATTGCCTCCGATACTGGGTGTCTAGAGACCGGAAGAGGTGAGTGGAACTGCGAGTGTAGAGGTGAAATTCGTAGATATTCGCAAGAACACCAGTGGCGAAGGCGGCTCACTGGTCCGGATCTGACGCTGAGGCGCGAAAGCGTGGGGAGCAAACAGGATTAGATACCCTGGTAGTCCACGCCGTAAACGATGAATGCCAGCCGTTGGCGTGCTTGCACGTCAGTGGCGCAGCTAACGCTTTGAGCATTCCGCCTGGGGAGTACGGCCGCAAGGTT
Mo0	404	0	d:Bacteria,p:Proteobacteria,c:Alphaproteobacteria,o:Rhizobiales,f:Brucellaceae,g:Brucella;Other;Other;Other;Other;Other	TACGAAGGGGGCTAGCGTTGTTCGGATTTACTGGGCGTAAAGCGCACGTAGGCGGACTTTTAAGTCAGGGGTGAAATCCCGGGGCTCAACCCCGGAACTGCCTTTGATACTGGAAGTCTTGAGTATGGTAGAGGTGAGTGGAATTCCGAGTGTAGAGGTGAAATTCGTAGATATTCGGAGGAACACCAGTGGCGAAGGCGGCTCACTGGACCATTACTGACGCTGAGGTGCGAAAGCGTGGGGAGCAAACAGGATTAGATACCCTGGTAGTCCACGCCGTAAACGATGAATGTTAGCCGTTGGGGAGTTTACTCTTCGGTGGCGCAGCTAACGCATTAAACATTCCGCCTGGGGAGTACGGTCGCAAGATTAAAA
Mo0	405	0	d:Bacteria,p:Proteobacteria,c:Alphaproteobacteria,o:Rhizobiales,f:DUNssu044,g:Unknown_Genus_1000680;Other;Other;Other;Other;Other	TACGGAGGGGGCTAGCGTTGTTCGGAATTACTGGGCGTAAAGCGCACGTAGGCGGGTCGCTAAGTCGGGGGTGAAATCCTGGGGCTCAACCTCAGAACTGCCTTCGATACTGGCGACCTTGAGTACGGGAGAGGTGAGTGGAATTCCCAGTGTAGAGGTGAAATTCGTAGATATTGGGAAGAACACCAGTGGCGAAGGCGGCTCACTGGCCCGTAACTGACGCTGAGGTGCGAAAGCGTGGGGAGCAAACAGGATTAGATACCCTGGTAGTCCACGCCGTAAACGATGGATGCTAGCCGTCGGGGAGCTTGCTCTTCGGTGGCGCAGCTAACGCCTTAAGCATCCCGCCTGGGGAGTACGGTCGCAAGATT
Mo0	406	0	d:Bacteria,p:Proteobacteria,c:Alphaproteobacteria,o:Rhizobiales,f:Hyphomicrobiaceae;Other;Other;Other;Other;Other	TACGAAGGGGGCTAGCGTTGTTCGGAATCACTGGGCGTAAAGCGCACGTAGGCGGACCTTCAAGTCAGGGGTGAAATCCCGGGGCTCAACCTCGGAACTGCCTTTGATACTGTTGGTCTTGAATCCGGTAGAGGTGGGTGGAATTCCTAGTGTAGAGGTGAAATTCGTAGATATTAGGAAGAACACCGGTGGCGAAGGCGGCCCACTGGACCGGTATTGACGCTGAGGTGCGAAAGCGTGGGGAGCAAACAGGATTAGATACCCTGGTAGTCCACGCCGTAAACGATGGATGCTAGCCGTCGGCAAGCTTGCTTGTCGGTGGCGCAGCTAACGCATTAAGCATCCCGCCTGGGGAGTACGGCCGCAAGGTTAAA
Mo0	407	0	d:Bacteria,p:Proteobacteria,c:Alphaproteobacteria,o:Rhizobiales,f:Hyphomicrobiaceae,g:Devosia;Other;Other;Other;Other;Other	TACGAAGGGGGCTAGCGTTGTTCGGATTTACTGGGCGTAAAGCGCACGTAGGCGGATCGTTAAGTCGGGGGTGAAATCCTGGAGCTCAACTCCAGAACTGCCTTCGATACTGGCGATCTTGAGTCCGGAAGAGGTGAGTGGAACTCCTAGTGTAGAGGTGGAATTCGTAGATATTAGGAAGAACACCAGTGGCGAAGGCGGCTCACTGGTCCGGTACTGACGCTGAGGTGCGAAAGCGTGGGGAGCAAACAGGATTAGATACCCTGGTAGTCCACGCCGTAAACTATGAGAGCTAGCCGTTGGAGGGTTTACCCTTCAGTGGCGCAGCTAACGCATTAAGCTCTCCGCCTGGGGAGTACGGTCGCAAGATTA
Mo0	408	0	d:Bacteria,p:Proteobacteria,c:Alphaproteobacteria,o:Rhizobiales,f:Hyphomicrobiaceae,g:Filomicrobium;Other;Other;Other;Other;Other	TACGAAGGGGGCTAGCGTTGTTCGGAATCACTGGGCGTAAAGCGCACGTAGGCGGATTTACCAGTCAGGGGTGAAATCCCGGGGCTCAACCTCGGAACTGCCTCTGATACAGTAAGTCTAGAGTCCGGGAGAGGTGAGTGGAATTCCTAGTGTAGAGGTGAAATTCGTAGATATTAGGAGGAACACCAGTGGCGAAGGCGGCTCACTGGCCCGGTACTGACGCTGAGGTGCGAAAGCGTGGGGAGCAAACAGGATTAGATACCCTGGTAGTCCACGCCGTAAACGATGGATGCTAGCCGTCGGCAAGCTTGCTTGTCGGTGGCGCAGCTAACGCGTTAAGCATCCCGCCTGGGGAGTACGGCCGCAAGGTTAAA
Mo0	409	0	d:Bacteria,p:Proteobacteria,c:Alphaproteobacteria,o:Rhizobiales,f:Hyphomicrobiaceae,g:Hyphomicrobium;Other;Other;Other;Other;Other	TACGAAGGGGACTAGCGTTGTTCGGAATCACTGGGCGTAAAGCGCACGTAGGCGGATTTGTAAGTCAGGGGTGAAATCCCGGGGCTCAACCTCGGAACTGCCTTTGATACTGCGGATCTTGAGTCCGATAGAGGTGGGTGGAATTCCTAGTGTAGAGGTGAAATTCGTAGATATTAGGAAGAACACCGGTGGCGAAGGCGGCCCACTGGATCGGTACTGACGCTGAGGTGCGAAAGCGTGGGGAGCAAACAGGATTAGATACCCTGGTAGTCCACGCCGTAAACGATGGATGCTAGCCGTCGGATAGCTTGCTATTCGGTGGCGCAGCTAACGCATTAAGCATCCCGCCTGGGGAGTACGGCCGCAAGGTT
Mo0	410	0	d:Bacteria,p:Proteobacteria,c:Alphaproteobacteria,o:Rhizobiales,f:Hyphomicrobiaceae,g:Pedomicrobium;Other;Other;Other;Other;Other	TACGAAGGGAGCTAGCGTTGTTCGGAATCACTGGGCGTAAAGCGCATGTAGGCGGATGTGTCAGTCAGGGGTGAAATCCCGGAGCTCAACTTCGGAACTGCCCTTGATACAGCACGTCTTGAGTCCGAGAGAGGTGGATGGAATTCCTAGTGTAGAGGTGAAATTCGTAGATATTAGGAAGAACACCGGTGGCGAAGGCGGTCCACTGGCTCGGTACTGACGCTGAGATGCGAAAGCGTGGGGAGCAAACAGGATTAGATACCCTGGTAGTCCACGCTGTAAACGATGGATGCTAGCCGTCAGCAAGCATGCTTGTTGGTGGCGCAGCTAACGCATTAAGCATCCCGCCTGGGGAGTACGGCCGCAAGGTT
Mo0	411	0	d:Bacteria,p:Proteobacteria,c:Alphaproteobacteria,o:Rhizobiales,f:Hyphomicrobiaceae,g:Rhodomicrobium;Other;Other;Other;Other;Other	TACGAAGGGGGCTAGCGTTGTTCGGAATCACTGGGCGTAAAGCGCACGCAGGCGGATTGATAAGTCAGGGGTGAAATCCCGGGGCTCAACCTCGGAATTGCCTTTGATACTGTCTGTCTCGAGTTCGGGAGAGGTTGGCGGAATTCCTAGTGTAGAGGTGAAATTCGTAGATATTAGGAAGAACACCAGTGGCGAAGGCGGCCAACTGGCCCGAAACTGACGCTCATGTGCGAAAGCGTGGGGAGCAAACAGGATTAGATACCCTGGTAGTCCACGCCGTAAACTATGGATGCTAGCCGTTGGAGGGCTTGCCCTTCAGTGGCGCAGCTAACGTCTTAAGCATCCCGCCTGGGGAGTACGGTCGCAAGATT
Mo0	412	0	d:Bacteria,p:Proteobacteria,c:Alphaproteobacteria,o:Rhizobiales,f:Hyphomicrobiaceae,g:uncultured_2490;Other;Other;Other;Other;Other	TACGAAGGGAGCTAGCGTTGTTCGGAATCACTGGGCGTAAAGCGCACGTAGGCGGATTTGTAAGTCAGGGGTGAAATCCCGGGGCTCAACCTCGGAACTGCCTTTGATACTGCAAATCTCGAGTCCGGAAGAGGTGGGTGGAATTCCTAGTGTAGAGGTGAAATTCGTAGATATTAGGAAGAACACCGGTGGCGAAGGCGGCCCACTGGTCCGGTACTGACGCTGAGGTGCGAAAGCGTGGGGAGCAAACAGGATTAGATACCCTGGTAGTCCACGCCGTAAACGATGGATGCTAGCCGTCGGCAAGCTTGCTTGTCGGTGGCGCAGCCAACGCATTAAGCATCCCGCCTGGGGAGTACGGCCGCAAGGTT
Mo0	413	0	d:Bacteria,p:Proteobacteria,c:Alphaproteobacteria,o:Rhizobiales,f:MNG7,g:Unknown_Genus_1000691;Other;Other;Other;Other;Other	TACGAAGGGGGCTAGCGTTGTTCGGAATTACTGGGCGTAAAGCGCACGTAGGCGGGTCGTTAAGTCAGGGGTGAAATCCCGGAGCTCAACTCCGGAACTGCCTTTGATACTGGCGATCTAGAGATCGGAAGAGGTGAGTGGAATTCCCAGTGTAGAGGTGAAATTCGTAGATATTGGGAAGAACACCAGTGGCGAAGGCGGCTCACTGGTCCGATACTGACGCTGAGGTGCGAAAGCGTGGGGAGCAAACAGGATTAGATACCCTGGTAGTCCACGCCGTAAACTATGGAAGCTAGCCGTCAGTCAGCTTGCTGAGTGGTGGCGCAGCTAACGCATTAAGCTTCCCGCCTGGGGAGTACGGTCGCAAG
Mo0	414	0	d:Bacteria,p:Proteobacteria,c:Alphaproteobacteria,o:Rhizobiales,f:Methylobacteriaceae;Other;Other;Other;Other;Other	TACGAAGGGGGCTAGCGTTGCTCGGAATCACTGGGCGTAAAGGGCGCGTAGGCGGCCGAACAAGTCAGGGGTGAAAGCCCAAGGCTCAACCTTGGAATTGCCTTTGATACTGTTCGGCTCGAGACCGGAAGAGGTGAGTGGAACTGCGAGTGTAGAGGTGAAATTCGTAGATATTCGCAAGAACACCAGTGGCGAAGGCGGCTCACTGGTCCGGTTCTGACGCTGAGGCGCGAAAGCGTGGGGAGCAAACAGGATTAGATACCCTGGTAGTCCACGCCGTAAACGATGAATGCTAGCCGTTGGCAGGCTTGCCTGTCAGTGGCGCAGCTAACGCTTTAAGCATTCCGCCTGGGGAGTACGGTCGCAAGATTAAA
Mo0	415	1.44e-05	d:Bacteria,p:Proteobacteria,c:Alphaproteobacteria,o:Rhizobiales,f:Methylobacteriaceae,g:Methylobacterium;Other;Other;Other;Other;Other	TACGAAGGGGGCTAGCGTTGCTCGGAATCACTGGGCGTAAAGGGCGCGTAGGCGGCGTTTTAAGTTGGGGGTGAAAGCCTGTGGCTCAACCACAGAATTGCCTTCGATACTGGGACGCTTGAGTGTGGTAGAGGTTGGTGGAACTGCGAGTGTAGAGGTGAAATTCGTAGATATTCGCAAGAACACCGGTGGCGAAGGCGGCCAACTGGACCATCACTGACGCTGAGGCGCGAAAGCGTGGGGAGCAAACAGGATTAGATACCCTGGTAGTCCACGCCGTAAACGATGAATGCCAGCCGTTGGGGGGCTTGCCTTTCAGTGGCGCAGCTAACGCTTTGAGCATTCCGCCTGGGGAGTACGGTCGCAAG
Mo0	416	0	d:Bacteria,p:Proteobacteria,c:Alphaproteobacteria,o:Rhizobiales,f:Methylobacteriaceae,g:Microvirga;Other;Other;Other;Other;Other	TACGAAGGGGGCTAGCGTTGTTCGGAATCACTGGGCGTAAAGGGCGCGTAGGCGGCCGTTCAAGTCGGGGGTGAAAGCCTGTGGCTCAACCACAGAATTGCCTTCGATACTGTACGGCTCGAGACCGGAAGAGGTAAGTGGAACTGCGAGTGTAGAGGTGAAATTCGTAGATATTCGCAAGAACACCAGTGGCGAAGGCGGCTTACTGGTCCGGTTCTGACGCTGAGGCGCGAAAGCGTGGGGAGCAAACAGGATTAGATACCCTGGTAGTCCACGCCGTAAACGATGAATGCCAGCCGTTGGCGAGCTTGCTCGTCAGTGGCGCAGCTAACGCTTTAAGCATTCCGCCTGGGGAGTACGGTCGCAAGATT
Mo0	417	2.99e-06	d:Bacteria,p:Proteobacteria,c:Alphaproteobacteria,o:Rhizobiales,f:Methylobacteriaceae,g:uncultured_2499;Other;Other;Other;Other;Other	TACGAAGGGGGCTAGCGTTGCTCGGAATCACTGGGCGTAAAGCGCACGTAGGTGGGTTTCTAAGTCAGGGGTGAAATCCTGGAGCTCAACTCCAGAACTGCCTTTGATACTGGAAATCTTCGAGTCCGGGAGAGGTGGGTGGAACTGCGAGTGTAGAGGTGAAATTCGTAGATATTCGCAAGAACACCAGTGGCGAAGGCGGCTCACTGGCCCGGTACTGACACTGAGGTGCGAAAGCGTGGGGAGCAAACAGGATTAGATACCCTGGTAGTCCACGCCGTAAACGATGGATGCTAGCCGTTGGTGAGCTTGCTCATCAGTGGCGCAGCTAACGCATTAAGCATCCCGCCTGGGGAGTACGGTCGCAAGAT
Mo0	418	0	d:Bacteria,p:Proteobacteria,c:Alphaproteobacteria,o:Rhizobiales,f:Methylocystaceae,g:Pleomorphomonas;Other;Other;Other;Other;Other	TACGAAGGGGGCTAGCGTTGTTCGGAATTACTGGGCGTAAAGCGCACGTAGGCGGACATTTAAGTCAGGGGTGAAATCCCAGGGCTCAACCCTGGAACTGCCTTTGATACTGGGTGTCTTGAGTACGAGAGAGGTGAGTGGAATTCCGAGTGTAGAGGTGAAATTCGTAGATATTCGGAAGAACACCAGTGGCGAAGGCGGCTCACTGGCTCGTAACTGACGCTGAGGTGCGAAAGCGTGGGGAGCAAACAGGATTAGATACCCTGGTAGTCCACGCCGTAAACGATGAATGCCAGCCGTTGGGTGACTTGTCATTCAGTGGCGCAGCTAACGCTTTAAGCATTCCGCCTGGGGAGTACGGTCGCAAGATT
Mo0	419	0	d:Bacteria,p:Proteobacteria,c:Alphaproteobacteria,o:Rhizobiales,f:Phyllobacteriaceae;Other;Other;Other;Other;Other	TACGAAGGGGGCTAGCGTTGTTCGGAATAACTGGGCGTAAAGCGCGCGTAGGCGGGCTGTTAAGTCAGGGGTGAAATCCCGGGGCTCAACCCCGGAACTGCCTTTGATACTGGCAGCCTAGAGTTCGAGAGAGGTGAGTGGAATTCCGAGTGTAGAGGTGAAATTCGTAGATATTCGGAGGAACACCAGTGGCGAAGGCGGCTCACTGGCTCGAAACTGACGCTGAGGTGCGAAAGCGTGGGGAGCAAACAGGATTAGATACCCTGGTAGTCCACGCCGTAAACGATGGAAGCTAGCCGTTGGGCAGTTTACTGTTCGGTGGCGCAGCTAACGCATTAAGCTTCCCGCCTGGGGAGTACGGTCGCAAGATT
Mo0	420	0	d:Bacteria,p:Proteobacteria,c:Alphaproteobacteria,o:Rhizobiales,f:Phyllobacteriaceae,g:Aminobacter;Other;Other;Other;Other;Other	TACGAAGGGGGCTAGCGTTGTTCGGAATTACTGGGCGTAAAGCGCACGTAGGCGGATACTTAAGTTAGGGGTGAAATCCCAGGGCTCAACCCTGGAACTGCCTTTAATACTGGGTATCTCGAGTCCGAGAGAGGTGAGTGGAATTCCGAGTGTAGAGGTGAAATTCGTAGATATTCGGAGGAACACCAGTGGCGAAGGCGGCTCACTGGCTCGGTACTGACGCTGAGGTGCGAAAGCGTGGGGAGCAAACAGGATTAGATACCCTGGTAGTCCACGCTGTAAACGATGGAAGCTAGCCGTCGGCAAGTTTACTTGTCGGTGGCGCAGCTAACGCATTAAGCTTCCCGCCTGGGGAGTACGGTCGCAAGATT
Mo0	421	0	d:Bacteria,p:Proteobacteria,c:Alphaproteobacteria,o:Rhizobiales,f:Phyllobacteriaceae,g:Mesorhizobium;Other;Other;Other;Other;Other	TACGAAGGGGGCTAGCGTTGTTCGGAATTACTGGGCGTAAAGCGCACGTAGGCGGATTGTTAAGTGAGGGGTGAAATCCCAGGGCTCAACCCTGGAACTGCCTTTCATACTGGCAATCTAGAGTCCGGAAGAGGTGAGTGGAATTCCGAGTGTAGAGGTGAAATTCGTAGATATTCGGAGGAACACCAGTGGCGAAGGCGGCTCACTGGTCCGGTACTGACGCTGAGGTGCGAAAGCGTGGGGAGCAAACAGGATTAGATACCCTGGTAGTCCACGCCGTAAACGATGGAAGCTAGCCGTCGGCAAGTTTACTTGTCGGTGGCGCAGCTAACGCATTAAGCTTCCCGCCTGGGGAGTACGGTCGCAAGATT
Mo0	422	0	d:Bacteria,p:Proteobacteria,c:Alphaproteobacteria,o:Rhizobiales,f:Phyllobacteriaceae,g:Nitratireductor;Other;Other;Other;Other;Other	TACGAAGGGGGCTAGCGTTGTTCGGAATTACTGGGCGTAAAGCGCACGTAGGCGGATTGATCAGTTGGGGGTGAAATCCCAGGGCTTAACCCTGGAACTGCCTTCAATACTGTCTGTCTAGAGGTCGAGAGAGGTGAGTGGAATTCCGAGTGTAGAGGTGAAATTCGTAGATATTCGGAGGAACACCAGTGGCGAAGGCGGCTCACTGGCTCGATACTGACGCTGAGGTGCGAAAGCGTGGGGAGCAAACAGGATTAGATACCCTGGTAGTCCACGCCGTAAACGATGGAAGCTAGCCGTCGGGCAGTATACTGTTCGGTGGCGCAGTTAACGCATTAAGCTTCCCGCCTGGGGAGTACGGTCGCAAGATTAAAA
Mo0	423	0	d:Bacteria,p:Proteobacteria,c:Alphaproteobacteria,o:Rhizobiales,f:Rhizobiaceae,g:Kaistia;Other;Other;Other;Other;Other	TACGAAGGGGGCAAGCGTTGTTCGGATTTACTGGGCGTAAAGCGTACGTAGGCGGATGATTAAGTCAGGGGTGAAATCCCGGGGCTCAACCTCGGAACTGCCTTTGATACTGGTCGTCTTGAGTCCGGGAGAGGTGAGTGGAACTCCTAGTGTAGAGGTGAAATTCGTAGATATTAGGAAGAACACCAGTGGCGAAGGCGGCTCACTGGCCCGGAACTGACGCTGAGGTACGAAAGCGTGGGGAGCAAACAGGATTAGATACCCTGGTAGTCCACGCCGTAAACGATGGATGCTAGCCGTCGGGAAGCTTGCTTCTCGGTGGCGCAGCTAACGCATTAAGCATCCCGCCTGGGGAGTACGGTCGCAAG
Mo0	424	0	d:Bacteria,p:Proteobacteria,c:Alphaproteobacteria,o:Rhizobiales,f:Rhizobiaceae,g:Rhizobium;Other;Other;Other;Other;Other	TACGAAGGGGGCTAGCGTTGTTCGGAATTACTGGGCGTAAAGCGCACGTAGGCGGATAATTAAGTCAGGGGTGAAATCCCGGGGCTCAACCCCGGAACTGCCTTTGATACTGGTTATCTAGAGTATGGAAGAGGTGAGTGGAATTCCGAGTGTAGAGGTGAAATTCGTAGATATTCGGAGGAACACCAGTGGCGAAGGCGGCTCACTGGTCCATTACTGACGCTGAGGTGCGAAAGCGTGGGGAGCAAACAGGATTAGATACCCTGGTAGTCCACGCCGTAAACGATGAATGTTAGCCGTCGGGCAGTTTACTGTTCGGTGGCGCAGCTAACGCATTAAACATTCCGCCTGGGGAGTACGGTCGCAAG
Mo0	425	0	d:Bacteria,p:Proteobacteria,c:Alphaproteobacteria,o:Rhizobiales,f:Rhizobiales_Incertae_Sedis_2530,g:Bauldia;Other;Other;Other;Other;Other	TACGAAGGGGGCTAGCGTTGTTCGGAATCACTGGGCGTAAAGCGCACGTAGGCGGATCGTTAAGTCGGGGGTGAAATCCCAGGGCTCAACCCTGGAACTGCCTTCGATACTGGCGATCTTCGAGTCCGGGAGAGGTGAGTGGAACTCCGAGTGTAGAGGTGAAATTCGTAGATATTCGGAAGAACACCAGTGGCGAAGGCGGCTCACTGGCCCGGTACTGACGCTGAGGTGCGAAAGCGTGGGGAGCAAACAGGATTAGATACCCTGGTAGTCCACGCCGTAAACGATGAATGCTAGCCGTCGGTGAGCATGCTCTTCGGTGGCGCAGCCAACGCAATAAGCATTCCGCCTGGGGAGTACGATCGCAA
Mo0	426	0	d:Bacteria,p:Proteobacteria,c:Alphaproteobacteria,o:Rhizobiales,f:Rhizobiales_Incertae_Sedis_2530,g:Nordella;Other;Other;Other;Other;Other	TACGAAGGGGGCTAGCGTTGTTCGGAATTACTGGGCGTAAAGCGCACGTAGGCGGGTTGTTAAGTCAGGGGTGAAATCCCGGAGCTCAACTCCGGAACTGCCTTTGATACTGGCAACCTAGAGGCTGGAAGAGGTTAGTGGAATTCCCAGTGTAGAGGTGAAATTCGTAGATATTGGGAAGAACACCAGTGGCGAAGGCGGCTAACTGGTCCAGTACTGACGCTGAGGTGCGAAAGCGTGGGGAGCAAACAGGATTAGATACCCTGGTAGTCCACGCCGTAAACTATGGATGCTAGCCGTCAGCGAGCTTGCTCGTTGGTGGCGCAGCTAACGCATTAAGCATCCCGCCTGGGGAGTACGGTCGCAAGATT
Mo0	427	1.99e-06	d:Bacteria,p:Proteobacteria,c:Alphaproteobacteria,o:Rhizobiales,f:Rhizobiales_Incertae_Sedis_2530,g:Phreatobacter;Other;Other;Other;Other;Other	TACGAAGGGGGCTAGCGTTGTTCGGAATCACTGGGCGTAAAGCGCACGTAGGCGGACTTTTAAGTCAGAGGTGAAAGCCTGGAGCTCAACTCCAGAACTGCCTTTGATACTGGAGGTCTCGAGTGTGGAAGAGGTTGGTGGAACTGCGAGTGTAGAGGTGAAATTCGTAGATATTCGCAAGAACACCAGTGGCGAAGGCGGCCAACTGGTCCATTACTGACGCTGAGGTGCGAAAGCGTGGGGAGCAAACAGGATTAGATACCCTGGTAGTCCACGCCGTAAACGATGAATGCCAGCCGTTGGGGAGCTTGCTCCTCAGTGGCGCAGCTAACGCTTTAAGCATTCCGCCTGGGGAGTACGGTCGCAAGATT
Mo0	428	0	d:Bacteria,p:Proteobacteria,c:Alphaproteobacteria,o:Rhizobiales,f:Rhodobiaceae,g:Afifella;Other;Other;Other;Other;Other	TACGAAGGGGGCTAGCGTTGTTCGGAATTACTGGGCGTAAAGCGCGCGTAGGCGGATTGTTAAGTCAGGGGTGAAATCCCGAGGCTCAACCTCGGAACTGCCTCTGATACTGGCAATCTCGAGTCCGGAAGAGGTTGGTGGAATTCCGAGTGTAGAGGTGAAATTCGTAGATATTCGGAGGAACACCAGAGGCGAAGGCGGCCAACTGGTCCGAGACTGACGCTGAGGCGCGAAAGCGTGGGGAGCAAACAGGATTAGATACCCTGGTAGTCCACGCCGTAAACGATGGATGCTAGCCGTTGGTGGGTATACTCATCAGTGGCGCAGCTAACGCATTAAGCATCCCGCCTGGGGAGTACGGTCGCAAGATTAAAA
Mo0	429	0	d:Bacteria,p:Proteobacteria,c:Alphaproteobacteria,o:Rhizobiales,f:Rhodobiaceae,g:Parvibaculum;Other;Other;Other;Other;Other	TACGGAGGGGGCTAGCGTTGTTCGGAATTACTGGGCGTAAAGCGCACGTAGGCGGCTATCCAAGTTGGGGGTGAAATCCCTGGGCTTAACCCAGGAACTGCCTTCAAAACTGGATGGCTAGAGTCCGAGAGAGGTGAGTGGAATTTCCAGTGTAGAGGTGAAATTCGTAGATATTGGAAAGAACACCAGTGGCGAAGGCGGCTCACTGGCTCGGTACTGACGCTGAGGTGCGACAGCGTGGGGAGCAAACAGGATTAGATACCCTGGTAGTCCACGCCGTAAACGATGGGTGCTAGTTGTCAGCAGGCTTGCCTGTTGGTGACGCAGCTAACGCATTAAGCACCCCGCCTGGGGAGTACGGTCGCAAGATT
Mo0	430	2.49e-05	d:Bacteria,p:Proteobacteria,c:Alphaproteobacteria,o:Rhizobiales,f:Rhodobiaceae,g:uncultured_2544;Other;Other;Other;Other;Other	TACGGAGGGGACTAGCGTTGTTCGGAATTACTGGGCGTAAAGCGCACGTAGGCGGATTTGTAAGTCAGGGGTGAAATCCCGGGGCTCAACCTCGGAACTGCCTTTGATACTGCAAATCTCGAGTCCGGAAGAGGTGAGTGGAATTCCTAGTGTAGAGGTGAAATTCGTAGATATTAGGAAGAACACCAGTGGCGAAGGCGGCTCACTGGTCCGGTACTGACGCTGAGGTGCGAAAGCGTGGGGAGCAAACAGGATTAGATACCCTGGTAGTCCACGCCGTAAACTATGGGTGCTAGCCGTCGGTCGGCATGCCGGTCGGTGGCGCAGCAAACGCATTAAGCACCCCGCCTGGGGAGTACGGTCGCAAG
Mo0	431	0	d:Bacteria,p:Proteobacteria,c:Alphaproteobacteria,o:Rhizobiales,f:Xanthobacteraceae;Other;Other;Other;Other;Other	TACGAAGGGGGCTAGCGTTGCTCGGAATCACTGGGCGTAAAGCGCGCGTAGGCGGCTTGTTAAGTCAGGGGTGAAATCCTGGAGCTCAACTCCAGAACTGCCTTTGATACTGGCGAGCTCGAGTCCGGGAGAGGTGAGTGGAACTGCGAGTGTAGAGGTGAAATTCGTAGATATTCGCAAGAACACCAGTGGCGAAGGCGGCTCACTGGCCCGGTACTGACGCTGAGGTGCGAAAGCGTGGGGAGCAAACAGGATTAGATACCCTGGTAGTCCACGCCGTAAACGATGAATGCTAGCCGTTGGCGGGCTTGCCCGTCAGTGGCGCAGCTAACGCTTTAAGCATTCCGCCTGGGGAGTACGGTCGCAAGATTAAAA
Mo0	432	0	d:Bacteria,p:Proteobacteria,c:Alphaproteobacteria,o:Rhizobiales,f:Xanthobacteraceae,g:Variibacter;Other;Other;Other;Other;Other	TACGAAGGGGGCTAGCGTTGCTCGGAATCACTGGGCGTAAAGCGCACGTAGGCGGCTTTCTAAGTCAGGGGTGAAATCCCGGAGCTCAACTCCGGAACTGCCTTTGATACTGGAGAGCTTGAGTTCGGGAGAGGTGAGTGGAACTGCGAGTGTAGAGGTGAAATTCGTAGATATTCGCAAGAACACCAGTGGCGAAGGCGGCTCACTGGCCCGATACTGACGCTGAGGTGCGAAAGCGTGGGGAGCAAACAGGATTAGATACCCTGGTAGTCCACGCCGTAAACGATGGATGCTAGCCGTTGGACAGCTTGCTGTTCAGTGGCGCAGCTAACGCATTAAGCATCCCGCCTGGGGAGTACGGTCGCAAGATT
Mo0	433	0	d:Bacteria,p:Proteobacteria,c:Alphaproteobacteria,o:Rhizobiales,f:alphaI_cluster,g:Unknown_Genus_1000672;Other;Other;Other;Other;Other	TACGAAGGGGGCTAGCGTTGTTCGGAATTACTGGGCGTAAAGCGCGTGTAGGCGGGCTTTTAAGTCAGGGGTGAAATGCCAAGGCTCAACCTTGGAACTGCCTTTGATACTGGAAGTCTTGAGTCCGGGAGAGGTGAGTGGAACTGCGAGTGTAGAGGTGAAATTCGTAGATATTCGCAAGAACACCAGTGGCGAAGGCGGCTCACTGGCCCGGAACTGACGCTGAGACGCGAAAGCGTGGGGAGCAAACAGGATTAGATACCCTGGTAGTCCACGCTGTAAACGATGGATGCTAGCCGTTGGGGAGCTTGCTCTTCAGTGGCGCAGCTAACGCTTTAAGCATCCCGCCTGGGGAGTACGGTCGCAAGATTAAA
Mo0	434	7.47e-06	d:Bacteria,p:Proteobacteria,c:Alphaproteobacteria,o:Rhodobacterales;Other;Other;Other;Other;Other	TACGGAGGGGGCTAGCGTTGTTCGGAATTACTGGGCGTAAAGCGCACGTAGGCGGACTGTTAAGTCGGGGGTGAAATCCCGGGGCTCAACCCCGGAACTGCCTTCGATACTGGCAGTCTTGAGGATGGGAGAGGCGAGTGGAATTCCGAGTGTAGAGGTGAAATTCGTAGATATTCGGAGGAACACCAGTGGCGAAGGCGGCTCGCTGGCCCATTTCTGACGCTGAGGTGCGAAAGCGTGGGGAGCAAACAGGATTAGATACCCTGGTAGTCCACGCCGTAAACGATGAGTGCCAGACGTCGGGCGGCTTGCCGTTCGGTGTCGCAGCTAACGCATTAAGCACTCCGCCTGGGGAGTACGGCCGCAAGGTTAA
Mo0	435	3.98e-06	d:Bacteria,p:Proteobacteria,c:Alphaproteobacteria,o:Rhodobacterales,f:Rhodobacteraceae;Other;Other;Other;Other;Other	TACGGAGGGGGCTAGCGTTGTTCGGAATTACTGGGCGTAAAGCGCACGTAGGCGGATCGGAAAGTCAGGGGTGAAATCCCGGGGCTCAACCCCGGAACTGCCTTTGAAACTCCCGGTCTGGAGGTCGAGAGAGGTGGGTGGAATTCCGAGTGTAGAGGTGAAATTCGTAGATATTCGGAGGAACACCAGTGGCGAAGGCGGCCCACTGGCTCGATACTGACGCTGAGGTGCGAAAGCGTGGGGAGCAAACAGGATTAGATACCCTGGTAGTCCACGCCGTAAACGATGAATGCCAGTCGTCGGGCAGCATGCTGTTCGGTGACACACCTAACGGATTAAGCATTCCGCCTGGGGAGTACGGCCGCAAGGTT
Mo0	436	0	d:Bacteria,p:Proteobacteria,c:Alphaproteobacteria,o:Rhodobacterales,f:Rhodobacteraceae,g:Rubellimicrobium;Other;Other;Other;Other;Other	TACGGAGGGGGTTAGCGTTGTTCGGAATTACTGGGCGTAAAGCGCGCGTAGGCGGATCAGAAAGTCAGGGGTGAAATCCCGGGGCTCAACCCCGGAATTGCCTTTGAAACTCCTGGTCTTGAGGTCGAGAGAGGTGAGTGGAATTCCGAGTGTAGAGGTGAAATTCGTAGATATTCGGAGGAACACCAGTGGCGAAGGCGGCTCACTGGCTCGATACTGACGCTGAGGTGCGAAAGCGTGGGGAGCAAACAGGATTAGATACCCTGGTAGTCCACGCCGTAAACGATGAATGCCAGTCGTCGGGGAGCTTGCTCTTCGGTGACACACCTAACGGATTAAGCATTCCGCCTGGGGAGTACGGTCGCAAGATT
Mo0	437	1.19e-05	d:Bacteria,p:Proteobacteria,c:Alphaproteobacteria,o:Rhodobacterales,f:Rhodobacteraceae,g:uncultured_2666;Other;Other;Other;Other;Other	TACGGAGGGGGCTAGCGTTGTTCGGAATTACTGGGCGTAAAGCGCGCGTAGGCGGATTGGAAAGTCAGAGGTGAAATCCCAGGGCTCAACCTTGGAACTGCCTTTGAAACTCCCAGTCTGGAGTTCGAGAGAGGTGAGTGGAATTCCGAGTGTAGAGGTGAAATTCGTAGATATTCGGAGGAACACCAGTGGCGAAGGCGGCTCACTGGCTCGATACTGACGCTGAGGTGCGAAAGCGTGGGGAGCAAACAGGATTAGATACCCTGGTAGTCCACGCCGTAAACGATGAATGCCAGTCGTCGGCAAGCATGCTTGTCGGTGACACACCTAACGGATTAAGCATTCCGCCTGGGGAGTACGGTCGCAAGATT
Mo0	438	0.001359561	d:Bacteria,p:Proteobacteria,c:Alphaproteobacteria,o:Rhodospirillales;Other;Other;Other;Other;Other	GACGGAGGGTGCGAGCGTTGTTCGGAATCACTGGGCGTAAAGGGCGCGTAGGCGGTCGGGCGTGTCGGGTGTGAAAGCCCGGGGCTCAACCCCGGAACGGCATCCGGGACTGCCTGGCTGGAGACCGGGAGAGGAGGGTGGAATACCCAGTGTAGAGGTGAAATTCGTAGATATTGGGTGGAACACCGGTGGCGAAAGCGGCCCTCTGGTCCGGTTCTGACGCTGAGGCGCGAAAGCGTGGGGAGCAAACAGGATTAGATACCCTGGTAGTCCACGCCCTAAACGATGCAGGCCAGACGTCGGGGGATTCGTCCCTCGGTGTCGCAACCAACGTGCTAAGCCTGCCGCCTGGGGAGTACGGCCGCAAGGTTGA
Mo0	439	0	d:Bacteria,p:Proteobacteria,c:Alphaproteobacteria,o:Rhodospirillales,f:AKYH478,g:Unknown_Genus_1000704;Other;Other;Other;Other;Other	GACGAAGGGGGCTAGCGTTGTTCGGAATTACTGGGCGTAAAGGGCGCGTAGGCGGTTTGTTAAGTCAGGCGTGAAAGCCCTGGGCTCAACCTGGGATGTGCGCTTGATACTGGCAGGCTTGAGTGCAGGAGAGGATGGTGGAATTCCCAGTGTAGAGGTGAAATTCGTAGATATTGGGAAGAACACCGGTGGCGAAGGCGGCCATCTGGACTGCAACTGACGCTGAGGCGCGAAAGCGTGGGGAGCAAACAGGATTAGATACCCTGGTAGTCCACGCTGTAAACGATGAGTGCTGGACGTTGGCGGGCTTGCCTGCCGGTGTCGCAGCTAACGCGTTAAGCACTCCGCCTGGGGAGTACGGCCGCAAGGTT
Mo0	440	0	d:Bacteria,p:Proteobacteria,c:Alphaproteobacteria,o:Rhodospirillales,f:Acetobacteraceae;Other;Other;Other;Other;Other	TACGAAGGGGGCTAGCGTTGCTCGGAATGACTGGGCGTAAAGGGCGCGTAGGCGGCCGCATCTGTCAGGCGTGAAATTCCTGGGCTCAACCTGGGGGCTGCGTTTGAGACGGTGTGGCTGGAGGTCGGAAGAGGCTCGTGGAATTCCCAGTGTAGAGGTGAAATTCGTAGATATTGGGAAGAACACCGGTGGCGAAGGCGGCGAGCTGGTCCGATACTGACGCTGAGGCGCGACAGCGTGGGGAGCAAACAGGATTAGATACCCTGGTAGTCCACGCCGTAAACGATGTGCGCTGGATGTTGGGGCCCTTAGGGCTTCAGTGTCGTAGCCAACGCGGTAAGCGCACCGCCTGGGGAGTACGGCCGCAAGGT
Mo0	441	0	d:Bacteria,p:Proteobacteria,c:Alphaproteobacteria,o:Rhodospirillales,f:Acetobacteraceae,g:Acidocella;Other;Other;Other;Other;Other	TACGAAGGGGGCTAGCGTTGCTCGGAATGACTGGGCGTAAAGGGCGCGTAGGCGGCGTACACAGTCAGAAGTGAAATTCCTGGGCTCAACCTGGGGACTGCTTTTGATACGTGTGTGCTAGAGTGAGGAAGAGGGTTGTGGAATTTCCAGTGTAGAGGTGAAATTCGTAGATATTGGAAAGAACACCGGTGGCGAAGGCGGCAACCTGGTCCTTTACTGACGCTGAGGCGCGAAAGCGTGGGGAGCAAACAGGATTAGATACCCTGGTAGTCCACGCTGTAAACGATGTGTGCTGGATGTTGGGGAACTTAGTTTCTCAGTGTCGTAGCTAACGCGATAAGCACACCGCCTGGGGAGTACGGCCGCAAGGTTGA
Mo0	442	0	d:Bacteria,p:Proteobacteria,c:Alphaproteobacteria,o:Rhodospirillales,f:Acetobacteraceae,g:Rhodovarius;Other;Other;Other;Other;Other	TACGAAGGGGGCTAGCGTTGCTCGGAATTACTGGGCGTAAAGGGCGCGTAGGCGGCCCTGTCAGTCGGGCGTGAAATCCCCGGGCTCAACCTGGGAATTGCGCTCGATACGGCTGGGCTTGAGGCCGAGAGAGGGTGGTGGAATTCCCAGTGTAGAGGTGAAATTCGTAGATATTGGGAAGAACACCGGTGGCGAAGGCGGCCACCTGGCTCGGTTCTGACGCTGAGGCGCGAAAGCGTGGGGAGCAAACAGGATTAGATACCCTGGTAGTCCACGCCGTAAACGATGTGCGCTTGATGTTGGGGCCCGTAGGGCCTCAGTGTCGTAGCTAACGCGGTAAGCGCACCGCCTGGGGAGTACGGCCGCAAGGTTGAA
Mo0	443	0	d:Bacteria,p:Proteobacteria,c:Alphaproteobacteria,o:Rhodospirillales,f:Acetobacteraceae,g:Roseomonas;Other;Other;Other;Other;Other	TACGAAGGGGGCTAGCGTTGCTCGGAATTACTGGGCGTAAAGGGCGCGTAGGCGGCTCTGTCAGTCGGGCGTGAAATTCCTGGGCTCAACCTGGGGGCTGCGTTCGATACGGCGGGGCTAGAGGACGGAAGAGGCTCGTGGAATTCCCAGTGTAGAGGTGAAATTCGTAGATATTGGGAAGAACACCGGTGGCGAAGGCGGCGAGCTGGTCCGTAACTGACGCTGAGGCGCGACAGCGTGGGGAGCAAACAGGATTAGATACCCTGGTAGTCCACGCCGTAAACGATGTGCGCTGAATGTTGGGGCTCTTAGAGCTTCAGTGTTGTAGCTAACGCGGTAAGCGCACCGCCTGGGGAGTACGGCCGCAAGGT
Mo0	444	0	d:Bacteria,p:Proteobacteria,c:Alphaproteobacteria,o:Rhodospirillales,f:Acetobacteraceae,g:Unknown_Genus_1000703;Other;Other;Other;Other;Other	TACGAAGGGGGCTAGCGTTGCTCGGAATTACTGGGCGTAAAGGGCGCGTAGGCGGCCTGCTTGGTCCGGCGTGAAATTCCTGGGCTTAACCTGGGGGCTGCGCTGGAGACGGGCGGGCTTGAGGGCGGAAGAGGCTCGCGGAATTCCCAGTGTAGAGGTGAAATTCGTAGATATTGGGAAGAACACCGGTGGCGAAGGCGGCGAGCTGGTCCGTATCTGACGCTGAGGCGCGAAAGCGTGGGGAGCAAACAGGATTAGATACCCTGGTAGTCCACGCTGTAAACGATGTGCGCTGGATGTTGGGGCCCCTAGGGTCTCAGTGTCGTAGCCAACGCGGTAAGCGCACCGCCTGGGGAGTACGGCCGCAAGGT
Mo0	445	0	d:Bacteria,p:Proteobacteria,c:Alphaproteobacteria,o:Rhodospirillales,f:Acetobacteraceae,g:uncultured_2706;Other;Other;Other;Other;Other	TACGAAGGGGGCTAGCGTTGCTCGGAATGACTGGGCGTAAAGGGCGCGTAGGCGGATTGTACAGTCAGATGTGAAATTCCTGGGCTTAACCTGGGGGCTGCATTTGATACGTGCGATCTAGAGTGAGGAAGAGGGTTGTGGAATTCCCAGTGTAGAGGTGAAATTCGTAGATATTGGGAAGAACACCGGTGGCGAAGGCGGCAACCTGGTCCTTGACTGACGCTGAGGCGCGAAAGCGTGGGGAGCAAACAGGATTAGATACCCTGGTAGTCCACGCTGTAAACGATGTGTGCTGGATGTTGGGCGACCTAGTCGCTCAGTGTCGTAGCTAACGCGATAAGCACACCGCCTGGGGAGTACGGCCGCAAGGTTGA
Mo0	446	0	d:Bacteria,p:Proteobacteria,c:Alphaproteobacteria,o:Rhodospirillales,f:CCU22;Other;Other;Other;Other;Other	GACGGAGGAGGCTAGCGTTGTTCGGAATTACTGGGCGTAAAGCGCACGCAGGCGGCGTGCCAAGTCGGAGGTGAAATCCCGGGGCTCAACCCCGGAACTGCCTCCGATACTGGCATGCTTGAACGAAGGAGAGGAGAGCGGAATTCCCAGTGTAGAGGTGAAATTCGTAGATATTGGGAAGAACACCAGTGGCGAAGGCGGCTCTCTGGCCTTCTGTTGACGCTCATGTGCGAAAGCGTGGGGAGCAAACAGGATTAGATACCCTGGTAGTCCACGCCGTAAACGATGGATGCTGGATGTCGGGGGGCATGCCCCTCGGTGTCGTAGCCAACGCGTTAAGCATCCCGCCTGGGGAGTACGGCCGCAAGGTT
Mo0	447	0	d:Bacteria,p:Proteobacteria,c:Alphaproteobacteria,o:Rhodospirillales,f:DA111,g:Unknown_Genus_1000709;Other;Other;Other;Other;Other	TACGAAGGGGGCGAGCGTTGTTCGGATTTACTGGGCGTAAAGGGCGCGCAGGCGGCTCGTTTTGTCAGGCGTGAAAGCCCCGGGCTTAACCTGGGAACTGCGCTTGATACGGGCGGGCTAGAGTTCGGGAGAGGAGAGTGGAATTCCCAGTGTAGAGGTGAAATTCGTAGATATTGGGAAGAACACCGGTGGCGAAGGCGGCTCTCTGGACCGAGACTGACGCTGAGGCGCGAAAGCGTGGGGAGCAAACAGGATTAGATACCCTGGTAGTCCACGCTGTAAACGATGTGTGCTAGACGTTGGGGAGCCTAGCTCTTCGGTGTCGCAGCTAACGCGGTAAGCACACCGCCTGGGGAGTACGGCCGCAAGGT
Mo0	448	0	d:Bacteria,p:Proteobacteria,c:Alphaproteobacteria,o:Rhodospirillales,f:Rhodospirillaceae,g:Azospirillum;Other;Other;Other;Other;Other	TACGAAGGGGGCTAGCGTTGTTCGGAATTACTGGGCGTAAAGGGCGCGTAGGCGGCCTGTTTAGTCAGAAGTGAAAGCCCCGGGCTCAACCTGGGAATAGCTTTTGATACTGGCAGGCTTGAGTTCCGGAGAGGATGGTGGAATTCCCAGTGTAGAGGTGAAATTCGTAGATATTGGGAAGAACACCGGTGGCGAAGGCGGCCATCTGGACGGACACTGACGCTGAGGCGCGAAAGCGTGGGGAGCAAACAGGATTAGATACCCTGGTAGTCCACGCCGTAAACGATGAATGCTAGACGTCGGGGTGCATGCACTTCGGTGTCGCCGCTAACGCATTAAGCATTCCGCCTGGGGAGTACGGCCGCAAGGTT
Mo0	449	0	d:Bacteria,p:Proteobacteria,c:Alphaproteobacteria,o:Rhodospirillales,f:Rhodospirillaceae,g:Caenispirillum;Other;Other;Other;Other;Other	TACGAAGGGGGCTAGCGTTGTTCGGAATTACTGGGCGTAAAGCGCGCGTAGGCGGTGTGCATAGTCAGGGGTGAAATCCCGGGGCTCAACCTCGGAATTGCCTTTGATACTGGCACGCTTGAATCCGTGAGAGGGTGGTGGAATGACCAGTGTAGAGGTGAAATTCGTAGATATTGGTCGGAACACCAGTGGCGAAGGCGGCCACCTGGCGCGGTATTGACGCTGAGGCGCGAAAGCGTGGGGAGCAAACAGGATTAGATACCCTGGTAGTCCACGCCGTAAACGATGAGTGCTAGCTGTTGGCCTGCTTGCAGGTCAGTGGCGCAGCTAACGCATTAAGCACTCCGCCTGGGGAGTACGGCCGCAAG
Mo0	450	0	d:Bacteria,p:Proteobacteria,c:Alphaproteobacteria,o:Rhodospirillales,f:Rhodospirillaceae,g:Dongia;Other;Other;Other;Other;Other	TACGAAGGGGGCGAGCGTTGTTCGGAATTACTGGGCGTAAAGGGCGCGTAGGCGGCCGATCGAGTCAGATGTGAAAGTCCTGGGCTTAACCTGGGGACTGCATTTGATACTGGTTGGCTTGAATGCAGGAGAGGATAGCGGAATTCCCAGTGTAGAGGTGAAATTCGTAGATATTGGGAAGAACACCGGTGGCGAAGGCGGCTATCTGGACTGTGATTGACGCTGAGGCGCGAAAGCGTGGGGAGCAAACAGGATTAGATACCCTGGTAGTCCACGCCGTAAACGATGAATGCTAGACGCTGGGGAGCATGCTCTTCGGTGTCGCAGCTAACGCATTAAGCATTCCGCCTGGGGAGTACGGTCGCAAGATT
Mo0	451	0	d:Bacteria,p:Proteobacteria,c:Alphaproteobacteria,o:Rhodospirillales,f:Rhodospirillaceae,g:Ferrovibrio;Other;Other;Other;Other;Other	GACGGAGGAGGCTAGCGTTGTTCGGAATTACTGGGCGTAAAGCGTGCGCAGGTTGTGAGATCAGTTGGATGTGAAAGCCCGGGGCTTAACCTCGGATGTGCATCCAATACTGTCTCGCTGGAGGTTGGAAGAGGAGAGTGGAATTCCCAGTGTAGAGGTGAAATTCGTAGATATTGGGAAGAACACCAGTGGCGAAGGCGGCTCTCTGGTCCATACCTGACACTCATGCACGAAAGCGTGGGGAGCAAACAGGATTAGATACCCTGGTAGTCCACGCCGTAAACGATGTGTGCTAGACGTCGGGAGGCTTGCCTCTCGGTGTCGCAGCTAACGCGATAAGCACACCGCCTGGGGAGTACGGCCGCAAGGTT
Mo0	452	0	d:Bacteria,p:Proteobacteria,c:Alphaproteobacteria,o:Rhodospirillales,f:Rhodospirillaceae,g:Inquilinus;Other;Other;Other;Other;Other	TACGAAGGGGGCAAGCGTTGTTCGGAATGACTGGGCGTAAAGGGCGCGTAGGCGGTGCGTTGCGTCAGATGTGAAATCCCCGGGCTCAACCTGGGAATGGCATTTGATACGGGCGTACTGGAATCCGTGAGAGGTTGGTGGAATTCCCAGTGTAGAGGTGAAATTCGTAGATATTGGGAAGAACACCAGTGGCGAAGGCGGCCAACTGGCACGGTATTGACGCTGAGGCGCGAAAGCGTGGGGAGCAAACAGGATTAGATACCCTGGTAGTCCACGCCGTAAACGATGTGTGCTAGCCGTCGGGCAGCTTGCTGTTCGGTGGCGCAGCTAACGCGATAAGCACACCGCCTGGGGAGTACGGTCGCAAGATTAAAA
Mo0	453	0	d:Bacteria,p:Proteobacteria,c:Alphaproteobacteria,o:Rhodospirillales,f:Rhodospirillaceae,g:Oceanibaculum;Other;Other;Other;Other;Other	TACGGAGGGGGCTAGCGTTGTTCGGAATTACTGGGCGTAAAGGGCGCGTAGGCGGCGATTTAAGTTAGGCGTGAAAGCCCCGGGCTTAACCTGGGAACTGCGCTTGATACTGGATTGCTTGAGGACGGGAGAGGGTAGTGGAATTCCCAGTGTAGAGGTGAAATTCGTAGATATTGGGAAGAACACCAGTGGCGAAGGCGACTGCCTGGCCCGTTACTGACGCTGAGGCGCGAAAGCGTGGGGAGCAAACAGGATTAGATACCCTGGTAGTCCACGCCGTAAACGATGAGTGCTAGACGTTGGGGAACATGGTTTCTCGGTGTCGCAGCTAACGCATTAAGCACTCCGCCTGGGGAGTACGGCCGCAAGGTTA
Mo0	454	0	d:Bacteria,p:Proteobacteria,c:Alphaproteobacteria,o:Rhodospirillales,f:Rhodospirillaceae,g:Skermanella;Other;Other;Other;Other;Other	TACGAAGGGGGCTAGCGTTGTTCGGAATTACTGGGCGTAAAGGGCGCGTAGGCGGTGGATCAAGTCAGGCGTGAAAGCCCCGGGCTCAACCTGGGAAATGCGCTTGAGACTGGTCCGCTCGAGTCCGGGAGAGGATGGTGGAATTCCCAGTGTAGAGGTGAAATTCGTAGATATTGGGAAGAACACCGATGGCGAAGGCAGCCATCTGGACCGGCACTGACGCTGAGGCGCGAAAGCGTGGGGAGCAAACAGGATTAGATACCCTGGTAGTCCACGCCGTAAACGATGAGTGCTAGACGTCGGGGTCCTTAGGGCTTCGGTGTCGCAGCTAACGCATTAAGCACTCCGCCTGGGGAGTACGGCCGCAAGGTTAAA
Mo0	455	0	d:Bacteria,p:Proteobacteria,c:Alphaproteobacteria,o:Rhodospirillales,f:Rhodospirillaceae,g:Thalassospira;Other;Other;Other;Other;Other	TACGAAGGGTGCAAGCGTTGTTCGGATTTACTGGGCGTAAAGCGTCCGTAGGTGGTTTGTTAAGTCAGGGGTGAAATCCCGGGGCCCAACCCCGGAACTGCCTTTGATACTGGCAAACTGGAGCGTGATAGAGGAAGATGGAATATCTGGTGTAGGGGTGAAATCCGTAGATATCAGATGGAACACCAATGGCGAAGGCAGTCTTCTGGATCATTGCTGACACTGAGGGACGAAAGCGTGGGGAGCAAACAGAATTAGATACTCTGGTAGTCCACGCCCTAAACGATGCATGCTTGTTGTTGGGTTCCTTCGGGGATTCAGTGACGTAGCTAACGCGTTAAGCATGCCGCCTGGGGAGTACGATCGCAAGATTAA
Mo0	456	0	d:Bacteria,p:Proteobacteria,c:Alphaproteobacteria,o:Rhodospirillales,f:Rhodospirillaceae,g:uncultured_2755;Other;Other;Other;Other;Other	GACGAAGGGGGCTAGCGTTGTTCGGAATTACTGGGCGTAAAGCGCACGTAGGCGGCCTTTCAAGTCAGGAGTGAAAGCCCCGGGCTCAACCCGGGAATTGCTTTTGATACTGTTGGGCTAGAGACCGGGAGAGGATAGTGGAATTCCCAGTGTAGAGGTGAAATTCGTAGATATTGGGAAGAACACCAGTGGCGAAGGCGGCTATCTGGACCGGTACTGACGCTGAGGTGCGAAAGCGTGGGGAGCAAACAGGATTAGATACCCTGGTAGTCCACGCCGTAAACGATGAGTGCTAGACGTCGGGAAGCTTGCTTCTCGGTGTCGCAGCTAACGCATTAAGCACTCCGCCTGGGGAGTACGGCCGCAAG
Mo0	457	6.97e-06	d:Bacteria,p:Proteobacteria,c:Alphaproteobacteria,o:Rhodospirillales,f:Rhodospirillales_Incertae_Sedis_2756,g:Candidatus_Alysiosphaera;Other;Other;Other;Other;Other	GACGGAGGGTGCTAGCGTTGTTCGGAATTACTGGGCGTAAAGGGCGCGTAGGCGGCCGCGTCAGTCGGATGTGAAAGCCCGGGGCTCAACCCCGGAACGGCATCCGAGACGGCGCGGCTGGAGACCGGGAGAGGAGGGTGGAATACCCAGTGTAGAGGTGAAATTCGTAGATATTGGGTGGAACACCGGTGGCGAAAGCGGCTCTCTGGCCCGGATCTGACGCTGAGGCGCGAAAGCGTGGGGAGCAAACAGGATTAGATACCCTGGTAGTCCACGCCCTAAACGATGTGTGCTGGGCGTCGGGGGGCTTGCCCCTCGGTGCCGGAGCCAACGCGGTAAGCACACCGCCTGGGGAGTACGGCCGCAAGGTT
Mo0	458	0	d:Bacteria,p:Proteobacteria,c:Alphaproteobacteria,o:Rhodospirillales,f:Rhodospirillales_Incertae_Sedis_2756,g:Elioraea;Other;Other;Other;Other;Other	TACGAAGGGGGCTAGCGTTGCTCGGAATTACTGGGCGTAAAGGGCGCGTAGGCGGCCATATCAGTCAGGTGTGAAACCCCTGGGCTCAACCTAGGAACTGCACTTGAGACGGTATGGCTTGAGGTCGAGAGAGGATGGTGGAACTCCCAGTGTAGAGGTGAAATTCGTAGATATTGGGAAGAACACCGGTGGCGAAGGCGGCCATCTGGCTCGATCCTGACGCTGAGGCGCGAAAGCGTGGGGAGCAAACAGGATTAGATACCCTGGTAGTCCACGCCGTAAACGATGTGCGCTGGATGTTGGCCGACCTAGTCGGTCAGTGTCGAAGCTAACGCGATAAGCGCACCGCCTGGGGAGTACGGCCGCAAGGT
Mo0	459	0	d:Bacteria,p:Proteobacteria,c:Alphaproteobacteria,o:Rhodospirillales,f:Rhodospirillales_Incertae_Sedis_2756,g:Reyranella;Other;Other;Other;Other;Other	GACGAAGGGGGCTAGCGTTGTTCGGAATTACTGGGCGTAAAGCGAGTGTAGGTGGTTGTCATAGTCAGGTGTGAAAGCCTTGAGCTCAACTCAAGAAATGCACTTGATACTGGGCGACTAGAGGACCGGAGAGGATAGTGGAATTCCCAGTGTAGTGGTGAAATACGTAGAGATTGGGAAGAACACCAGTGGCGAAGGCGGCTATCTGGACGGTTTCTGACACTAAGACTCGAAAGCGTGGGGAGCAAACAGGATTAGATACCCTGGTAGTCCACGCCGTAAACGATGGGTGCTAGACGTTGGCGAGCTTGCTCGTCAGTGTCGCAGCTAACGCGTTAAGCACCCCGCCTGGGGAGTACGGCCGCAAGGTT
Mo0	460	6.02e-05	d:Bacteria,p:Proteobacteria,c:Alphaproteobacteria,o:Sphingomonadales;Other;Other;Other;Other;Other	TACGGAGGGGGCTAGCGTTGTTCGGAATTACTGGGCGTAAAGCGCACGTAGGCGGCGTACCAAGTCAGGGGTGAAAGCCCGGGGCTCAACCTCGGAACTGCCCTTGAAACTGGTATGCTAGAACATCGGAGAGGCTAGTGGAATTCCGAGTGTAGAGGTGAAATTCGTAGATATTCGGAAGAACACCAGTGGCGAAGGCGACTGGCTGGACGATTGTTGACGCTGAGGTGCGAAAGCGTGGGGAGCAAACAGGATTAGATACCCTGGTAGTCCACGCCGTAAACGATGATGACTAGCTGTCCGGGCTCTTAGAGCTTGGGTGGCGCAGCTAACGCGTTAAGTCATCCGCCTGGGGAGTACGGCCGCAAGGT
Mo0	461	9.96e-07	d:Bacteria,p:Proteobacteria,c:Alphaproteobacteria,o:Sphingomonadales,f:Erythrobacteraceae;Other;Other;Other;Other;Other	TACGGAGGGAGCTAGCGTTGTTCGGAATTACTGGGCGTAAAGCGCGCGTAGGCGGCGATCCAAGTCAGGGGTGAAATCCCGGGGCTCAACCCCGGAACTGCCTCTGAAACTAGATTGCTAGAATCCTGGAGAGGCGAGTGGAATTCCGAGTGTAGAGGTGAAATTCGTAGATATTCGGAAGAACACCAGTGGCGAAGGCGACTCGCTGGACAGGTATTGACGCTGAGGTGCGAAAGCGTGGGGAGCAAACAGGATTAGATACCCTGGTAGTCCACGCCGTAAACGATGATAACTAGCTGTCCGGGTTCATAGAACTTGGGTGGCGCAGCTAACGCATTAAGTTATCCGCCTGGGGAGTACGGTCGCAA
Mo0	462	0	d:Bacteria,p:Proteobacteria,c:Alphaproteobacteria,o:Sphingomonadales,f:Erythrobacteraceae,g:Altererythrobacter;Other;Other;Other;Other;Other	TACGGAGGGGGCTAGCGTTGTTCGGAAATACTGGGCGTAAAGCGAACGTAGGCGGCTTGGCAAGTCAGGGGTGAAATCCCAGTGCTCAACACTGGAACTGCCTTTGAAACTGCCAGGCTTGAATCCTGGAGAGGCGAGTGGAATTCCGAGTGTAGAGGTGAAATTCGTAGATATTCGGAAGAACACCAGTGGCGAAGGCGACTCGCTGGACAGGTATTGACGCTGAGGTTCGAAAGCGTGGGGAGCAAACAGGATTAGATACCCTGGTAGTCCACGCCGTAAACGATGATAACTAGCTGTCCGGGCACATGGTGTTTGGGTGGCGCAGCTAACGCATTAAGTTATCCGCCTGGGGAGTACGGTCGCAA
Mo0	463	0	d:Bacteria,p:Proteobacteria,c:Alphaproteobacteria,o:Sphingomonadales,f:Erythrobacteraceae,g:Erythrobacter;Other;Other;Other;Other;Other	TACGGAGGGAGCTAGCGTTGTTCGGAATTACTGGGCGTAAAGCGCGCGTAGGCGGCTTTTTAAGTCAGGGGTGAAATCCCGGGGCTCAACCCCGGAACTGCCCTTGAAACTGGAAAGCTAGAATACTGGAGAGGTGAGTGGAATTCCGAGTGTAGAGGTGAAATTCGTAGATATTCGGAAGAACACCAGTGGCGAAGGCGACTCACTGGACAGTTATTGACGCTGAGGTGCGAAAGCGTGGGGAGCAAACAGGATTAGATACCCTGGTAGTCCACGCCGTAAACGATGATAACTAGCTGTCCGGGCTCATAGAGCTTGGGTGGCGCAGCTAACGCATTAAGTTATCCGCCTGGGGAGTACGGTCGCAAGAT
Mo0	464	1.99e-06	d:Bacteria,p:Proteobacteria,c:Alphaproteobacteria,o:Sphingomonadales,f:Erythrobacteraceae,g:Porphyrobacter;Other;Other;Other;Other;Other	TACGGAGGGGGCTAGCGTTGTTCGGAATTACTGGGCGTAAAGCGCACGTAGGCGGCCTTTTAAGTCAGGGGTGAAATCCCGGGGCTCAACCCCGGAACTGCCCTTGAAACTGGGAGGCTAGAATCTTGGAGAGGCGAGTGGAATTCCGAGTGTAGAGGTGAAATTCGTAGATATTCGGAAGAACACCAGTGGCGAAGGCGACTCGCTGGACAAGCATTGACGCTGAGGTGCGAAAGCGTGGGGAGCAAACAGGATTAGATACCCTGGTAGTCCACGCCGTAAACGATGATAACTAGCTGTCCGGGTTCATGGAACTTGGGTGGCGCAGCTAACGCATTAAGTTATCCGCCTGGGGAGTACGGTCGCAAGAT
Mo0	465	0	d:Bacteria,p:Proteobacteria,c:Alphaproteobacteria,o:Sphingomonadales,f:Sphingomonadaceae,g:Sandaracinobacter;Other;Other;Other;Other;Other	TACGGAGGGGGCTAGCGTTGTTCGGAATTACTGGGCGTAAAGCGCACGTAGGCGGTCTTTTAAGTCAGAGGTGAAAGCCCGGGGCTCAACTCCGGAATTGCCTTTGAAACTGGAAGACTTGAACACGGGAGAGGTGAGTGGAATTCCGAGTGTAGAGGTGAAATTCGTAGATATTCGGAGGAACACCAGTGGCGAAGGCGGCTCACTGGACCGTTGTTGACGCTGAGGTGCGAAAGCGTGGGGAGCAAACAGGATTAGATACCCTGGTAGTCCACGCCGTAAACGATGACGACTAGCTGTCGGGGCACTTGGTGCTTCGGTGGCGCAGCTAACGCATTAAGTCGTCCGCCTGGGGAGTACGGCCGCAAGGT
Mo0	466	0	d:Bacteria,p:Proteobacteria,c:Alphaproteobacteria,o:Sphingomonadales,f:Sphingomonadaceae,g:Sphingobium;Other;Other;Other;Other;Other	TACGGAGGGGGCTAGCGTTGTTCGGAATTACTGGGCGTAAAGCGCACGTAGGCGGCTATTTAAGTCAGGGGTGAAAGCCCGGGGCTCAACCCCGGAATTGCCCTTGAGACTGGATAGCTAGAATCTTGGAGAGGCGGGTGGAATTCCGAGTGTAGAGGTGAAATTCGTAGATATTCGGAAGAACACCAGTGGCGAAGGCGGCCCGCTGGACAAGTATTGACGCTGAGGTGCGAAAGCGTGGGGAGCAAACAGGATTAGATACCCTGGTAGTCCACGCCGTAAACGATGATAACTAGCTGTCCGGGTTCATGGAATTCGGGTGGCGCAGCTAACGCATTAAGTTATCCGCCTGGGGAGTACGGTCGCAA
Mo0	467	9.96e-07	d:Bacteria,p:Proteobacteria,c:Alphaproteobacteria,o:Sphingomonadales,f:Sphingomonadaceae,g:Sphingomonas;Other;Other;Other;Other;Other	TACGGAGGGAGCTAGCGTTATTCGGAATTACTGGGCGTAAAGCGCACGTAGGCGGCTTTGTAAGTTAGAGGTGAAAGCCTGGAGCTCAACTCCAGAATTGCCTTTAAGACTGCATCGCTTGAATCCAGGAGAGGTGAGTGGAATTCCGAGTGTAGAGGTGAAATTCGTAGATATTCGGAAGAACACCAGTGGCGAAGGCGGCTCACTGGACTGGTATTGACGCTGAGGTGCGAAAGCGTGGGGAGCAAACAGGATTAGATACCCTGGTAGTCCACGCCGTAAACGATGATAACTAGCTGTCGGGGCTCTTAGAGCTTCGGTGGCGCAGCTAACGCATTAAGTTATCCGCCTGGGGAGTACGGCCGCAA
Mo0	468	0	d:Bacteria,p:Proteobacteria,c:Alphaproteobacteria,o:Sphingomonadales,f:Sphingomonadaceae,g:Sphingopyxis;Other;Other;Other;Other;Other	TACGGAGGGAGCTAGCGTTGTTCGGAATTACTGGGCGTAAAGCGCGCGTAGGCGGTTTTTTAAGTCAGAGGTGAAAGCCCAGTGCTCAACACTGGAACTGCCTTTGAAACTGGAAAACTTGAATCTTGGAGAGGTCAGTGGAATTCCGAGTGTAGAGGTGAAATTCGTAGATATTCGGAAGAACACCAGTGGCGAAGGCGACTGACTGGACAAGTATTGACGCTGAGGTGCGAAAGCGTGGGGAGCAAACAGGATTAGATACCCTGGTAGTCCACGCCGTAAACGATGATAACTAGCTGTCCGGGTTCATAGAACTTGGGTGGCGCAGCTAACGCATTAAGTTATCCGCCTGGGGAGTACGGTCGCAAGATTAA
Mo0	469	0.005511426	d:Bacteria,p:Proteobacteria,c:Betaproteobacteria;Other;Other;Other;Other;Other	TACGTAGGGTGCGAGCGTTAATCGGATTTACTGGGCGTAAAGCGTGCGCAGGCGGCCCGTTAAGACAGGTGTGAAATCCCTGGGCTCAACCTAGGAATTGCGCTTGTGACTGGCGGGCTCGAGTACGGTAGAGGGGGGTGGAATTCCTGGTGTAGCAGTGAAATGCGTAGAGATCAGGAGGAACACCGATGGCGAAGGCAGCCCCCTGGGCCTGTACTGACGCTCATGCACGAAAGCGTGGGGAGCAAACAGGATTAGATACCCTGGTAGTCCACGCCCTAAACGATGGGTACTAGCCGTTTGGTGCGCGATAGCGCTGAGTGGCGAAGCTAACGCGTGAAGTACCCCGCCTGGGGAGTACGGCCGCAAGGTTGA
Mo0	470	0.001280905	d:Bacteria,p:Proteobacteria,c:Betaproteobacteria,o:Burkholderiales;Other;Other;Other;Other;Other	TACGTAGGGTGCGAGCGTTAATCGGAATTACTGGGCGTAAAGCGTGCGCAGGCGGTTGTGTAAGACAGGCGTGAAATCCCTGGGCTCAACCTAGGAATGGCGCTTGTGACTGCACGGCTGGAGTGCGGCAGAGGGGGATGGAATTCCGCGTGTAGCAGTGAAATGCGTAGATATGCGGAGGAACACCGATGGCGAAGGCAGTCCCCTGGGCCTGCACTGACGCTCATGCACGAAAGCGTGGGGAGCAAACAGGATTAGATACCCTGGTAGTCCACGCCCTAAACGATGTCGACTGGTTGTTGGGTCTTAGGTGACTCAGTAACGAAGCTAACGCGTGAAGTCGACCGCCTGGGGAGTACGGCCGCAAGGTTGA
Mo0	471	0	d:Bacteria,p:Proteobacteria,c:Betaproteobacteria,o:Burkholderiales,f:Burkholderiaceae,g:Ralstonia;Other;Other;Other;Other;Other	TACGTAGGGTCCAAGCGTTAATCGGAATTACTGGGCGTAAAGCGTGCGCAGGCGGTTGTGCAAGACCGATGTGAAATCCCCGAGCTTAACTTGGGAATTGCATTGGTGACTGCACGGCTAGAGTGTGTCAGAGGGGGGTAGAATTCCACGTGTAGCAGTGAAATGCGTAGAGATGTGGAGGAATACCGATGGCGAAGGCAGCCCCCTGGGATAACACTGACGCTCATGCACGAAAGCGTGGGGAGCAAACAGGATTAGATACCCTGGTAGTCCACGCCCTAAACGATGTCAACTAGTTGTTGGGGATTCATTTCCTTAGTAACGTAGCTAACGCGTGAAGTTGACCGCCTGGGGAGTACGGTCGCAAGATTAAA
Mo0	472	4.98e-07	d:Bacteria,p:Proteobacteria,c:Betaproteobacteria,o:Burkholderiales,f:Comamonadaceae;Other;Other;Other;Other;Other	TACGTAGGGTGCGAGCGTTAATCGGAATTACTGGGCGTAAAGCGTGCGCAGGCGGTTGTGCAAGACAGATGTGAAATCCCCGGGCTTAACCTGGGAACTGCATTTGTGACTGCACGGCTAGAGTGTGGCAGAGGGGGATGGAATTCCGCGTGTAGCAGTGAAATGCGTAGATATGCGGAGGAACACCGATGGCGAAGGCAATCCCCTGGGCCTGCACTGACGCTCATGCACGAAAGCGTGGGGAGCAAACAGGATTAGATACCCTGGTAGTCCACGCCCTAAACGATGTCAACTGGTTGTTGGGGATTCATTTCCTCAGTAACGAAGCTAACGCGTGAAGTTGACCGCCTGGGGAGTACGGCCGCAAGGTT
Mo0	473	2.99e-06	d:Bacteria,p:Proteobacteria,c:Betaproteobacteria,o:Burkholderiales,f:Comamonadaceae,g:Paucibacter;Other;Other;Other;Other;Other	TACGTAGGGTGCAAGCGTTAATCGGAATTACTGGGCGTAAAGCGTGCGCAGGCGGTTATGCAAGACAGATGTGAAATCCCCGGGCTCAACCTGGGAACTGCATTTGTGACTGCATGGCTAGAGTACGGTAGAGGGGGATGGAATTCCGCGTGTAGCAGTGAAATGCGTAGATATGCGGAGGAACACCGATGGCGAAGGCAATCCCCTGGACCTGTACTGACGCTCATGCACGAAAGCGTGGGGAGCAAACAGGATTAGATACCCTGGTAGTCCACGCCCTAAACGATGTCAACTGGTTGTTGGGAGGGTTTCTTCTCAGTAACGTAGCTAACGCGTGAAGTTGACCGCCTGGGGAGTACGGCCGCAAG
Mo0	474	4.98e-07	d:Bacteria,p:Proteobacteria,c:Betaproteobacteria,o:Burkholderiales,f:Oxalobacteraceae;Other;Other;Other;Other;Other	TACGTAGGGTGCAAGCGTTAATCGGAATTACTGGGCGTAAAGCGTGCGCAGGCGGTTTTGTAAGTCTGTCGTGAAAGCCCCGGGCTTAACCTGGGAATTGCGATGGAGACTGCAAGGCTTGAATCTGGCAGAGGGGGGTAGAATTCCACGTGTAGCAGTGAAATGCGTAGAGATGTGGAGGAACACCGATGGCGAAGGCAGCCCCCTGGGTCAAGATTGACGCTCATGCACGAAAGCGTGGGGAGCAAACAGGATTAGATACCCTGGTAGTCCACGCCCTAAACGATGTCTACTAGTTGTCGGGTCTTAATTGACTTGGTAACGCAGCTAACGCGTGAAGTAGACCGCCTGGGGAGTACGGTCGCAAGATTAAA
Mo0	475	0.004821938	d:Bacteria,p:Proteobacteria,c:Betaproteobacteria,o:Hydrogenophilales;Other;Other;Other;Other;Other	TACGTAGGGTGCGAGCGTTAATCGGAATTACTGGGCGTAAAGGGTGCGCAGGCGGATGTTTAAGCCAGACGTGAAAGCCCCGGGCTTAACCTGGGAGGTGCGTTTGGAACTGGACGTCTAGAGTGCGGCAGAGGGAGGTGGAATTCCACGTGTAGCAGTGAAATGCGTAGAGATGTGGAGGAACACCGATGGCGAAGGCAGCCTCCTGGGCTGACACTGACGCTCATGCACGAAAGCGTGGGGAGCAAACAGGATTAGATACCCTGGTAGTCCACGCCCTAAACGATGTCGACTGGCTGTTGGGCGGGCAACCGCTTGGTAGCGAAGCTAACGCGTGAAGTCGACCGCCTGGGGAGTACGGCCGCAAGGTTGAAA
Mo0	476	0	d:Bacteria,p:Proteobacteria,c:Betaproteobacteria,o:Nitrosomonadales;Other;Other;Other;Other;Other	TACGTAGGGTGCGAGCGTTAATCGGAATTACTGGGCGTAAAGCGTGCGCAGGCGGCCCTCTAAGACAGGTGTGAAATCCCCGGGCTTAACCTGGGAATGGCGCTTGTGACTGGGGGGCTTGGAGTGCGGAAGAGGGAGCTGGAATTCCTGGTGTAGCAGTGAAATGCGTAGAGATCAGGAGGAACACCGATGGCGAAGGCAGGCTCCTGGGCCAGCACTGACGCTCAGGCACGAAAGCGTGGGGAGCAAACAGGATTAGATACCCTGGTAGTCCACGCCCTAAACGATGTCGACTAGTTGTTGGGGAAGGAGACTTCCTTAGTAACGCAGCTAACGCGTGAAGTCGACCGCCTGGGGAGTACGGCCGCAAGGTT
Mo0	477	0	d:Bacteria,p:Proteobacteria,c:Betaproteobacteria,o:Nitrosomonadales,f:Nitrosomonadaceae,g:uncultured_3054;Other;Other;Other;Other;Other	TACGTAGGGTGCGAGCGTTAATCGGAATTACTGGGCGTAAAGCGTGCGCAGGCGGCGCGTTAAGACAGGTGTGAAAGCCCCGAGCTTAACTTGGGAATTGCGCTTGTGACTGGCGTGCTGGAGTGTGGCAGAGGGAGGTGGAATTCCACGTGTAGCAGTGAAATGCGTAGAGATGTGGAGGAACACCGATGGCGAAGGCAGCCTCCTGGGCCAACACTGACGCTCATGCACGAAAGCGTGGGGAGCAAACAGGATTAGATACCCTGGTAGTCCACGCCCTAAACGATGTCGACTGGTTGTTGGTGGGGTTAAACCCATTAGTAACGAAGCTAACGCGTGAAGTCGACCGCCTGGGGAGTACGGCCGCAAGG
Mo0	478	0	d:Bacteria,p:Proteobacteria,c:Betaproteobacteria,o:Rhodocyclales;Other;Other;Other;Other;Other	TACGTAGGGTGCGAGCGTTAATCGGAATTACTGGGCGTAAAGCGTGCGCAGGCGGTTGTGTAAGACAGGTGTGAAATCCCCGGGCTTAACCTGGGAACTGCGCTTGTGACTGCACGGCTAGAGTATGGCAGAGGGGGGTGGAATTCCACGTGTAGCAGTGAAATGCGTAGAGATGTGGAGGAACACCGATGGCGAAGGCAGCCCCCTGGGCCAATACTGACGCTCATGCACGAAAGCGTGGGGAGCAAACAGGATTAGATACCCTGGTAGTCCACGCCCTAAACGATGTCGACTAGGTGTTCGGTGAGGAGACTCATTGAGTACCGCAGCTAACGCGTGAAGTCGACCGCCTGGGGAGTACGGTCGCA
Mo0	479	0	d:Bacteria,p:Proteobacteria,c:Betaproteobacteria,o:Rhodocyclales,f:Rhodocyclaceae,g:Azospira;Other;Other;Other;Other;Other	TACGTAGGGTGCGAGCGTTAATCGGAATTACTGGGCGTAAAGCGTGCGCAGGCGGTTGTGTAAGACAGGCGTGAAATCCCCGGGCTCAACCTGGGAACTGCGCTTGTGACTGCACGGCTAGAGTACGGCAGAGGGGGGTGGAATTCCACGTGTAGCAGTGAAATGCGTAGAGATGTGGAGGAACACCGATGGCGAAGGCAGCCCCCTGGGTCGATACTGACGCTCATGCACGAAAGCGTGGGGAGCAAACAGGATTAGATACCCTGGTAGTCCACGCCCTAAACGATGTCGACTAGTTGTTGGAGGGGTAAAACCCTTTAGTAACGTAGCTAACGCGTGAAGTCGACCGCCTGGGGAGTACGGCCGCAAGGT
Mo0	480	0.003476813	d:Bacteria,p:Proteobacteria,c:Deltaproteobacteria;Other;Other;Other;Other;Other	TACGGAGGGTGCAAGCGTTATTCGGAATTATTGGGCGTAAAGGGCGTGTAGGCGGCCGAATAAGTCAGGGGTGAAAGCCCGGGGCTCAACCCCGGAAGTGCCTCTGAAACTATTCGGCTTGAGTGCGGGAGAGGAAAGCGGAATTCCCAGTGTAGAGGTGAAATTCGTAGATATTGGGAGGAACACCGGTGGCGAAGGCGGCTTTCTGGACCGACACTGACGCTGAGGCGCGAAAGCGTGGGGAGCAAACAGGATTAGATACCCTGGTAGTCCACGCCGTAAACGATGGGCACTAGGTGTAGGGGGTTTTTAACCCCCCTGTGCCGTAGCTAACGCATTAAGTGCCCCGCCTGGGGAGTACGGCCGCAAGGTTAA
Mo0	481	0	d:Bacteria,p:Proteobacteria,c:Deltaproteobacteria,o:Bdellovibrionales;Other;Other;Other;Other;Other	TACGGAGGGTGCAAGCGTTGTTCGGATTTACTGGGCGTAAAGCGCGCGCAGGCGGACTTGCAAGTCAGATGTGAAATCTCGGGGCTCAACCCCGAAACTGCGTCTGAAACTGCTTGTCTAGAGTATCGGAGGGGGCAGGGGAATTTCACGTGTAGGGGTAAAATCCGTAGAGATGTGAAGGAACACCGGTGGCGAAGGCGCCTGCCTGGACGATAACTGACGCTGAGGCGCGAAAGCGTGGGGAGCAAACAGGATTAGATACCCTGGTAGTCCACGCCGTAAACGATGAGTACTAGCTCTTGGAGGTATTGACCCCTTCAGTGGCAAAGCTAACGCATTAAGTACTCCGCCTGGGAAGTACGGTCGCAAGAC
Mo0	482	0	d:Bacteria,p:Proteobacteria,c:Deltaproteobacteria,o:Bdellovibrionales,f:Bdellovibrionaceae,g:Bdellovibrio;Other;Other;Other;Other;Other	GACGAGGGATCCTAGCGTTGTTCGGAATTATTGGGCGTAAAGCGGATGTAGGTGGCTTTGTAAGTCAGATGTGAAAGCCCAGGGCTCAACCCTGGAAGTGCATTTGATACTGCGAAGCTTGAGTGTCGGAGAGGTTACTAGAATTGTTGGTGTAGTGGTGAAATACGTAGATATCAACAGGAATACCGGAGGCGAAGGCGGGTAACTGGCCGAACACTGACACTGAGATCCGAAAGCGTGGGGATCAAACAGGATTAGATACCCTGGTAGTCCACGCCGTAAACGATGGATACTTGTTGTTGGAGGTATTGACCCCTTCAGTGACGAAGCTAACGCGTTAAGTATCCCGCCTGGGGAGTACGGTCGCAAGA
Mo0	483	0.004907564	d:Bacteria,p:Proteobacteria,c:Deltaproteobacteria,o:DTB120;Other;Other;Other;Other;Other	TACAGAGGGTGCAAGCGTTGTTCGGAATTATTGGGTGTAAAGGGCGCGTAGGTGGCTTGACAAGTCAGATGTGAAATCCCCCGGCTTAACTGGGGAACTGCATTTGAAACTGTCTTGCTTGAGTATGGTAGAGGGCAGTGGAATTCCTGGTGTAGCGGTGAAATGCGTAGATATCAGGAGGAACACCTGTGGCGAAGGCGGCTGCCTGGACCAATACTGACACTGAGGCGCGAAAGCGTGGGGAGCAAACAGGATTAGATACCCTGGTAGTCCACGCCCTAAACGATGGATACTAGGTGTGGGAGGTTTTAAACCCTTCTGTGCCGAAGCTAACGCATTAAGTATCCCACCTGGGGAGTACGGCCGCAAGGTTGA
Mo0	484	0.011459445	d:Bacteria,p:Proteobacteria,c:Deltaproteobacteria,o:Desulfarculales;Other;Other;Other;Other;Other	TACGGAGGGTGCAAGCGTTGTTCGGAATCATTGGGCGTAAAGGGCGCGTAGGCGGTCCGGTAAGTCGGGTGTGAAAGCCCCGGGCTCAACCCGGGAAGTGCATTCGAAACTGCCGGACTTGAGTACGGGAGGGGGAAGTGGAATTCCTGGTGTAGGGGTGAAATCCGTAGATATCAGGAGGAACACCGGTGGCGAAGGCGACTTCCTGGACCGATACTGACGCTGAGGCGCGAAAGCGTGGGGAGCAAACAGGATTAGATACCCTGGTAGTCCACGCCGTAAACGGTGGGCACTAGGTGTGGCGGGTATCCACTCCCGCTGTGCCGTAGCTAACGCATTAAGTGCCCCGCCTGGGGAGTACGGCCGCAAGGTTGA
Mo0	485	4.18e-05	d:Bacteria,p:Proteobacteria,c:Deltaproteobacteria,o:Desulfarculales,f:Desulfarculaceae,g:uncultured_3108;Other;Other;Other;Other;Other	TACGGAGGGTGCAAGCGTTGTTCGGAATCACTGGGCGTAAAGGGCATGTAGGCGGTCAAATAAGTCAGGTGTGAAATCCCTGGGCTCAACCCAGGAAGTGCATCTGAAACTGTTTGACTTGAGTACGGGAGAGGGAAGTGGAATTCCTGGTGTAGGGGTGAAATCCGTAGATATCAGGAGGAACACCGGTGGCGAAGGCGACTTCCTGGACCGATACTGACGCTGATATGCGAAAGCATGGGGAGCAAACAGGATTAGATACCCTGGTAGTCCATGCCGTAAACGTTGGGCACTTGGTGTAGCGGGTATTAAACCCTGCTGTGCCGAAGCTAACGCATTAAGTGCCCCGCCTGGGGAGTACGGCCGCAAGGT
Mo0	486	0	d:Bacteria,p:Proteobacteria,c:Deltaproteobacteria,o:Desulfobacterales;Other;Other;Other;Other;Other	TACGGGGGGTGCAAGCGTTATTCGGAATCATTGGGCGTAAAGAGCGCGTAGGCGGATATATAAGTCAGCTGTGAAAGCCCGGGGCTTAACTCCGGAAGTGCAGTTGATACTGTATATCTTGAATATGGGAGAGGAAAGTGGAATTCCTGGTGTAGCGGTGAAATGCGTAGATATCAGGAGGAATACCGGTGGCGAAGGCGACTTTCTGGACCAATATTGACGCTGAGGCGCGAAGGCGTGGGGAGCAAACAGGATTAGATACCCTGGTAGTCCACGCAGTAAACGATGAACACTAGGTGTAGCGGGTATTGACCCCTGCTGTGCCGCAGCTAACGCATTAAGTGTTCCGCCTGGGGAGTACGGTCGCAAGATTAA
Mo0	487	4.73e-05	d:Bacteria,p:Proteobacteria,c:Deltaproteobacteria,o:Desulfobacterales,f:Desulfobacteraceae,g:Sva0081_sediment_group;Other;Other;Other;Other;Other	TACGGGGGGTGCAAGCGTTATTCGGAATCACTGGGCGTAAAGGGCGCGTAGGCGGTCGTTTAAGTCAGGTGTGAAATCCCCCGGCTTAACCGGGGAAGTGCATCTGATACTAAGCGACTTGAGTATGGGAGAGGGAAGCGGAATTCCTGGTGTAGCGGTGAAATGCGTAGATATCAGGAGGAACACCGGTGGCGAAGGCGGCTTCCTGGACCAATACTGACGCTGAGGCGCGAAGGCGTGGGGAGCAAACAGGATTAGATACCCTGGTAGTCCACGCAGTAAACGGTGAACACTAGGTGTAGCGGGTATTGACCCCTGCTGTGCCGAAGCTAACGCATTAAGTGTTCCGCCTGGGAAGTACGGCCGCAAGGTTAA
Mo0	488	1.49e-05	d:Bacteria,p:Proteobacteria,c:Deltaproteobacteria,o:Desulfobacterales,f:Desulfobacteraceae,g:uncultured_3138;Other;Other;Other;Other;Other	GACGGAGGGTGCAAGCGTTGTTCGGAATTACTGGGCGTAAAGAGCGTGTAGGCGGTTAATTAAGTCGGATGTGAAAGCCCCTGGCTTAACCAGGGAAGTGCATCCGAAACTGGTTGACTTGAGTACGGGAGAGGAGAGTGGAATTCCTGGAGTAGAGGTGAAATTCGTAGATCTCAGGAGGAACACCGGTGGCGAAGGCGACTCTCTGGACCGATACTGACGCTGAGACGCGAAAGCGTGGGGAGCAAACAGGATTAGATACCCTGGTAGTCCACGCCGTAAACGATGGGCACTAGGTGTAGAGGGTATTGACCCCTTCTGTGCCGAAGCAAACGCATTAAGTGCCCCGCCTGGGGAGTACGGTCGCAAGACTAA
Mo0	489	0	d:Bacteria,p:Proteobacteria,c:Deltaproteobacteria,o:Desulfobacterales,f:Desulfobulbaceae,g:Desulfobulbus;Other;Other;Other;Other;Other	TACGGAGGGTGCAAGCGTTGTTCGGAATCACTGGGCGTAAAGGGCGCGTAGGCGGTTTGATAAGTCAGATGTGAAAGCCCACAGCTTAACTGTGGAAGTGCATTTGAAACTGTCAGACTTGAGTATCAGAGGGGAAAGTGGAATTCCCGGTGTAGAGGTGAAATTCGTAGATATCGGGAGGAATACCGGTGGCGAAGGCGACTTTCTGGCTGAATACTGACGCTGAGGCGCGAAAGCGTGGGGAGCAAACAGGATTAGATACCCTGGTAGTCCACGCCGTAAACGATGTCAACTAGATGTAGGGGGTGTTGATCCCCTCTGTGTCGCAGCTAACGCATTAAGTTGACCGCCTGGGGAGTACGGTCGCAAGA
Mo0	490	7.97e-06	d:Bacteria,p:Proteobacteria,c:Deltaproteobacteria,o:Desulfovibrionales,f:Desulfomicrobiaceae,g:Desulfomicrobium;Other;Other;Other;Other;Other	TACGGAGGGTGCGAGCGTTATTCGGAATCACTGGGCGTAAAGGGCGCGTAGGCGGCCTGGTAAGTCAGGGGTGAAATCCCACGGCTCAACCGTGGAATTGCCTTTGAAACTGCTGGGCTTGGATCCTGGAGAGGGTGGCGGAATTCCTGGTGTAGGAGTGAAATCCGTAGATATCAGGAGGAACACCGGTGGCGAAGGCGGCCACCTGGACAGGCATCGACGCTGAGGCGCGAAAGTGTGGGGAGCAAACAGGATTAGATACCCTGGTAGTCCACACCGTAAACGATGGATACTAGGTGTTGGGGGCATGTCCCTCAGTGCCGGAGCTAACGCGTTAAGTATCCCGCCTGGGGAGTACGGTCGCAAGGCTGAAA
Mo0	491	0	d:Bacteria,p:Proteobacteria,c:Deltaproteobacteria,o:Desulfovibrionales,f:Desulfovibrionaceae,g:Desulfovibrio;Other;Other;Other;Other;Other	TACGGAGGGTGCGAGCGTTAATCGGAATCACTGGGCGTAAAGCGCACGTAGGCGGCTTGGTAAGTCACATGTGAAAGCCCTCGGCTCAACCGGGGAACTGCGTGTGATACTGCCTTGCTTGAGTCCTGGAGAGGGTGGCGGAATTCCCGGTGTAGGAGTGAAATCCGTAGATATCGGGAGGAACACCAGTGGCGAAGGCGGCCACCTGGACAGGTACTGACGCTGAGGTGCGAAAGTGTGGGGAGCAAACAGGATTAGATACCCTGGTAGTCCACACTGTAAACGATGGATGCTAGGTGTCGGCGGGTTCACCGTCGGTGCCGCAGTTAACGCGTTAAGCATCCCGCCTGGGGAGTACGGTCGCAAGGCTG
Mo0	492	2.64e-05	d:Bacteria,p:Proteobacteria,c:Deltaproteobacteria,o:Desulfurellales;Other;Other;Other;Other;Other	GACGGAGGGTGCAAGCGTTGCTCGGAATCACTGGGCGTAAAGGGTGCGTAGGCGGCCCGGGGCGTCTTTTGTGAAAGCCCGCGGCTCAGCCGCGGACGGGCAGGAGAAACGCCCGGGCTCAGAGTACCGGAGGGGAGAGTGGAATTCCCGGTGTAGCGGTGAAATGCGTAGAGATCGGGAGGAACACCAGTGGCGAAAGCGACTCTCTGGACGGTGACTGACGCTGAGGCACGAAAGCGTGGGGAGCAAACAGGATTAGATACCCTGGTAGTCCACGCCGTAAACGATGGGCACTAGGTGTCGCGGGTATCCACTCCTGCGGTGCCGCCGCTAACGCAGTAAGTGCCCCGCCTGGGAAGTACGGCCGCAAGGT
Mo0	493	0.001100194	d:Bacteria,p:Proteobacteria,c:Deltaproteobacteria,o:GR_WP33_30;Other;Other;Other;Other;Other	TACGGAGGGTGCGAGCGTTGTTCGGAATCACTGGGCGTAAAGCGCGTGTAGGCGGTCTGGCAAGTCTGGTGTGAAAGCCCGGGGCTCACCCCCGGAAGTGCACTGGAAACTGCCAGACTCGAGTCCCGGAGAGGAGAGTAGAATTCCTGGTGTAGCGGTGAAATGCGTAGATATCAGGAGGAATACCGGTGGCGAAGGCGGCTCTCTGGACGGTGACTGACGCTGAGACGCGAAAGCGTGGGGAGCAAACAGGATTAGATACCCTGGTAGTCCACGCTGTAAACGATGAGCACTAGGTGTCGCGGGTATTGACCCCTGCGGTGCCGCAGCTAACGCAGTAAGTGCTCCGCCTGGGGACTACGGCCGCAAGGTTAA
Mo0	494	0.005665752	d:Bacteria,p:Proteobacteria,c:Deltaproteobacteria,o:GR_WP33_30,f:Unknown_Family_1002573,g:Unknown_Genus_1000828;Other;Other;Other;Other;Other	TACGGAGGGTGCAAGCGTTGTTCGGAATCACTGGGCGTAAAGCGCGTGTAGGCGGCCTCTTAAGTCTGGTGTGAAAGCCCGGGGCTCACCCCCGGAAGGGCACTGGATACTGGGAGGCTAGAGTACCGGAGAGGAGGGTGGAATTCCTGGTGTAGCGGTGAAATGCGTAGATATCAGGAGGAACACCGGTGGCGAAGGCGGCCCTCTGGACGGCTACTGACGCTGAGACGCGAAAGCGTGGGGAGCAAACAGGATTAGATACCCTGGTAGTCCACGCCGTAAACGATGGGCACTAGGTGTTCGGGGTATTGACCCCCCGAGTGCCGCAGCTAACGCATTAAGTGCCCCGCCTGGGGAGTACGGCCGCAAGGTTAA
Mo0	495	8.46e-06	d:Bacteria,p:Proteobacteria,c:Deltaproteobacteria,o:Myxococcales;Other;Other;Other;Other;Other	GACAGAGGGTGCAAACGTTGTTCGGAATTACTGGGCGTAAAGCGCGTGTAGGCGGCTTGGCAAGTCGGATGTGAAAGCCCTGGGCTCAACTCAGGAAGTGCATTCGAAACTGCCGAGCTCGAGTTCCGGAGAGGAAAGCGGAATTCTCGGTGTAGAGGTGAAATTCGTAGATATCGAGAGGAACATCGGTGGCGAAGGCGGCTTTCTGGACGGCAACTGACGCTGAGACGCGAAAGCGTGGGGAGCAAACAGGATTAGATACCCTGGTAGTCCACGCCGTAAACGATGAGTGCTAGGTGCTGCGGGCTTTGACCCCTGCGGTGCCGTAGCTAACGCATTAAGCACTCCGCCTGGGGAGTACGGCCGCAAGG
Mo0	496	2.34e-05	d:Bacteria,p:Proteobacteria,c:Deltaproteobacteria,o:Myxococcales,f:Blfdi19;Other;Other;Other;Other;Other	TACGGAGGGTGCAAGCGTTGTTCGGAATTACTGGGCGTAAAGCGCGTGTAGGCGGCCGCGTAAGTCGGATGTGAAAGCCCTCGGCTTAACCGAGGAAGTGCATCCGATACTGCGTGGCTTGAGTGCCGGAGGGGGTGGCGGAATTCCCGGTGTAGAGGTGAAATTCGTAGATATCGGGAGGAACACCTGTGGCGAAGGCGGCCACCTGGACGGTAACTGACGCTGAGACGCGAAAGCGTGGGTAGCAAACAGGATTAGATACCCTGGTAGTCCACGCCGTAAACGATGGGTGCTAGACGTTGCGGGTATTGACCCCTGCGGTGTCGAAGCTAACGCATTAAGCACCCCGCCTGGGGAGTACGGTCGCAAGATTAA
Mo0	497	0	d:Bacteria,p:Proteobacteria,c:Deltaproteobacteria,o:Myxococcales,f:Cystobacteraceae,g:Anaeromyxobacter;Other;Other;Other;Other;Other	TACAGAGGGTGCGAGCGTTGTTCGGAATTATTGGGCGTAAAGCGCTGGTAGGTGGTTGGACAAGTCGCGTGTGAAAGCTCCCGGCTCAACCGGGAAAGTGCGCGCGAAACTGTTTGACTTGAGTGCCGGAGAGGGTCGCGGAATTCCCGGTGTAGAGGTGAAATTCGTAGATATCGGGAGGAACACCAGAGGCGAAGGCGGCGACCTGGAAGGTGACTGACACTGAGCAGCGAAAGCGTGGGGAGCAAACAGGATTAGATACCCTGGTAGTCCACGCCGTAAACGATGGATGCTAGCTGTGGCGGGAGTTGACCCCTGCCGTGGCGACGCCAACGCAATAAGCATCCCGCCTGGGGAGTACGGCCGCAAGGCTA
Mo0	498	0	d:Bacteria,p:Proteobacteria,c:Deltaproteobacteria,o:Myxococcales,f:Haliangiaceae,g:Haliangium;Other;Other;Other;Other;Other	TACGAAGGGTGCAAACGTTGCTCGGAATCATTGGGCGTAAAGCGCACGTAGGCGGCTTCGCAAGTCGGATGTGAAATCCCTCGGCTCAACCAAGGACGTGCATCCGAAACTGCGGGGCTTGAGTACAGAAGAGGATCGCGGAATTCCCGGTGTAGAGGTGAAATTCGTAGATATCGGGAGGAACACCAGTGGCGAAGGCGGCGATCTGGGCTGATACTGACGCTGAGGTGCGAAAGCGTGGGGAGCAAACAGGATTAGATACCCTGGTAGTCCACGCCGTAAACGATGAGTGCTAGGTGCTATGGGTATTGACCCCCGTGGTGCCGTAGCTAACGCGTTAAGCACTCCGCCTGGGGAGTACGGTCGCAAGA
Mo0	499	0	d:Bacteria,p:Proteobacteria,c:Deltaproteobacteria,o:Myxococcales,f:Polyangiaceae;Other;Other;Other;Other;Other	GACAGAGGGTGCAAACGTTGTTCGGAATTACTGGGCGTAAAGCGCGTGTAGGCTGCTTCGCAAGTCGGATGTGAAAGCCCTGGGCTCAACCTAGGAAGTGCATTCGAAACTGCGGAGCTCGAGTCTTGGAGAGGATCGCGGAATTCTCGGTGTAGAGGTGAAATTCGTAGATATCGAGAGGAACACCGGTGGCGAAGGCGGCGATCTGGACAATGACTGACGCTGAGACGCGAAAGCGTGGGGAGCAAACAGGATTAGATACCCTGGTAGTCCACGCCGTAAACGATGGGTGCTAGGTGTCGCGGGCTTTGACCCCTGCGGTGCCGTAGCTAACGCATTAAGCACCCCGCCTGGGGAGTACGGCCGCAAGG
Mo0	500	0	d:Bacteria,p:Proteobacteria,c:Deltaproteobacteria,o:Myxococcales,f:Polyangiaceae,g:Sorangium;Other;Other;Other;Other;Other	GACAGAGGGTGCGAACGTTGTTCGGAATTACTGGGCGTAAAGCGTGTGTAGGCGGTCCACTAAGTCGGGTGTGAAAGCCCGAGGCTCAACCTCGGAAGTGCACTCGAAACTGGCGGGCTAGAGTATCGGAGAGGTTGGTGGAATTCTCGGTGTAGAGGTGAAATTCGTAGATATCGAGAGGAACACCGGTGGCGAAGGCGGCCAACTGGACGAATACTGACGCTGAGACACGAAAGCGTGGGGAGCAAACAGGATTAGATACCCTGGTAGTCCACGCCGTAAACGATGGGTGCTAGGTGTCGCGGGCTTTGACTCCTGCGGTGCCGTAGCTAACGCATTAAGCACCCCGCCTGGGAAGTACGGCCGCAAGGCTA
Mo0	501	0	d:Bacteria,p:Proteobacteria,c:Deltaproteobacteria,o:Myxococcales,f:Sandaracinaceae,g:Sandaracinus;Other;Other;Other;Other;Other	TACAGAGGGTGCGAACGTTGCTCGGAATTACTGGGCGTAAAGCGCGTGTAGGCGGGACCGTAAGTCAGATGTGAAATCCCCGAGCTCAACTCGGGAACTGCATCTGAAACTGCGGACCTTGAGTACTGGAGAGGGCGGCGGAATTCCTGGTGTAGAGGTGAAATTCGTAGATATCAGGAGGAACACCGGTGGCGAAGGCGGCCGCCTGGACAGTCACTGACGCTGAGACGCGAAAGCGTGGGGAGCAAACAGGATTAGATACCCTGGTAGTCCACGCCGTAAACGATGGGTGCTAGGTGTCTCGGGTATTGACCCCTGAGGTGCCGTAGCTAACGCGTTAAGCACCCCGCCTGGGAAGTACGGTCGCAAGA
Mo0	502	0	d:Bacteria,p:Proteobacteria,c:Deltaproteobacteria,o:Myxococcales,f:Sandaracinaceae,g:uncultured_11491;Other;Other;Other;Other;Other	TACAGAGGGTGCAAACGTTGCTCGGAATTACTGGGCGTAAAGCGCGTGTAGGCTGACATGCAAGTCGGGTGTGAAATCCCAGGGCTCAACCTTGGAACTGCACTCGAAACTGCACGTCTTGAGTACTGGAGAGGGAAGCGGAATTCCGGGTGTAGAGGTGAAATTCGTAGATATCCGGAGGAACACCAGTGGCGAAGGCGGCTTCCTGGACAGTAACTGACGCTGAGACGCGAAAGCGTGGGGAGCAAACAGGATTAGATACCCTGGTAGTCCACGCCGTAAACGATGTGCACTAGGTGTCACGGACTTTGACCGCTGTGGTGCCGTAGCTAACGCGTTAAGTGCACCGCCTGGGGAGTACGGCCGCAAGG
Mo0	503	0.000147356	d:Bacteria,p:Proteobacteria,c:Deltaproteobacteria,o:Myxococcales,f:bacteriap25,g:Unknown_Genus_1000832;Other;Other;Other;Other;Other	TACAGAGGGTGCAAGCGTTGTCCGGAATTACTGGGTGTAAAGGGCGCGTAGGCGTTTGGATGTGTCAGATGTGAAATTCCATAGCTTAACTATGGAACTGCATTTGAAACTATCCAAATAGAGTGCAGGAGGGGAAAGTGGAATTCCCGGTGTAGAAGTGAAATTCGTAGATATCGGGAGGAATACCGGTGGCGAAGGCGACTTTCTGGCCTGCTACTGACGCTGAGGCGCGAAAGCGTGGGGAGCAAACAGGATTAGATACCCTGGTAGTCCACGCTGTAAACGATGGATACTAGGTGTTGCGGGAGTTGACCCCCGCAGTGCCGTAGCTAACGCGATAAGTATCCCACCTGGGGAGTACGGCCGCAAGGTTAA
Mo0	504	8.01e-05	d:Bacteria,p:Proteobacteria,c:Deltaproteobacteria,o:Oligoflexales;Other;Other;Other;Other;Other	TACGAGGGGTGCAAGCGTTGCTCGGAATCATTGGGCGTAAAGGGTAGGTAGGTGGTCTAATTAGTCTAGGGTGAAAGCCTTGAGCTCAACTCAAGAAGTGCCTTGGAAACGGTTAGACTAGAGTCCTGGAGAGGGTCGCGGAATTCCCGGTGTAGCGGTGAAATGCGTAGAGATCGGGAGGAACACCAGAGGCGAAGGCGGCGGCCTGGACAGGCACTGACACTGATCTACGAAAGCGTGGGGAGCAAACAGGATTAGATACCCTGGTAGTCCACGCTGTAAACGATGAGCACTAAACTTGGTGGGACTTGACCCCTGCTGAGTTGTAGCTAACGCGCTAAGTGCTCCGCCTGGGAAGTACGGTCGCAAGACT
Mo0	505	8.96e-06	d:Bacteria,p:Proteobacteria,c:Deltaproteobacteria,o:Oligoflexales,f:Oligoflexaceae;Other;Other;Other;Other;Other	TACGGAGGGTGCGAGCGTTGTTCGGAATTACTGGGCGTAAAGCGCGCGTAGGCGGGTCTTCAAGTCGATTGTGAAAGCCCGGGGCTTAACTCCGGACGTGCAGTCGATACTGTTGATCTTGAATACCTGAGAGGATGGCGGAATTCCCGGTGTAGGAGTGAAATCCGTAGATATCGGGAGGAACATCAGAGGCGAAGGCGGCCATCTGGCAGGCTATTGACGCTGAGGTGCGAAAGCGTGGGGAGCAAACAGGATTAGATACCCTGGTAGTCCACGCCGTAAACGATGGTTACTAGGTGTCCGAAGTGTTAACCCTTTGGGTACCGAAGCTCACGCATTAAGTAACCCGCCTGGGGAGTACGGTCGCAAGGCTAA
Mo0	506	0	d:Bacteria,p:Proteobacteria,c:Deltaproteobacteria,o:Oligoflexales,f:Unknown_Family_1002575,g:Unknown_Genus_1000853;Other;Other;Other;Other;Other	TACGAGGGGTGCAAGCGTTGCTCGGAATTATTGGGCGTAAAGGGTAGGTAGGTTGTCTCATTTGTCTGGGGTGAAAGCCTTGAGCTTAACTCAAGAAGTGCCCCAGAAACGGTGAGACTAGAGTCCTGGAGAGGGTCGTGGAATTCCCGGTGTAGCGGTGAAATGCGTAGAGATCGGGAGGAACACCAGAGGCGAAGGCGGCGACCTGGACAGGTACTGACACTCAACTACGAAAGCGTGGGGAGCAAACAGGATTAGATACCCTGGTAGTCCACGCCGTAAACGATGGGTACTAGGCTTGGTGGGTCTTGACCCCTGCCGAGCCGGCGCTAACGCAATAAGTACCCCGCCTGGGAAGTACGGTCGCA
Mo0	507	0.000920479	d:Bacteria,p:Proteobacteria,c:Deltaproteobacteria,o:Sh765B_TzT_29;Other;Other;Other;Other;Other	TACGGAGGGGGCAAGCGTTGCTCGGATTTACTGGGCGTAAAGGGTCCGTAGGCGGTTTCGTAAGTTAGATGTGAAATCTCAGGGCTTAACCCTGAAATTGCATCTAAAACTGCGATACTAGAGTTCGAAAGAGGTTGGCGGAATTCCCGGTGTAGCGGTGAAATGCGTAGATATCGGGAAGAACACCAGTGGCGAAGGCGGCCAACTGGTTCGACACTGACGCTGAGGGACGAAAGCGTGGGGAGCGAACGGGATTAGATACCCCGGTAGTCCACGCCCTAAACGATGGATGCTAGGTGTGGGAGCTTTTGCTTCCGTGCCGCAGTTAACGCACTAAGCATCCCGCCTGGGGAGTATGATCGCAAGATTGAAACT
Mo0	508	0.000371378	d:Bacteria,p:Proteobacteria,c:Deltaproteobacteria,o:Sh765B_TzT_29,f:Unknown_Family_1002579,g:Unknown_Genus_1000858;Other;Other;Other;Other;Other	TACGGAGGGGGCAAGCGTTGCTCGGACTTACTGGGCGTAAAGGGTCCGTAGGCGGCTTCATAAGTTAGATGTGAAAGCCCAGGGCTCAACCCTGAAATTGCATCTAAAACTGTGGAGCTAGAGTCTAGGAGAGGTCGGCGGAATTCCCGGTGTAGCGGTGAAATGCGTAGATATCGGGAGGAACACCAGTGGCGAAGGCGGCCGACTGGCCTAGTACTGACGCTGAGGGACGAAAGCGTGGGGAGCGAACCGGATTAGATACCCGGGTAGTCCACGCCCTAAACGATGGATGCTAGGTGTGGGAGTGCAAACTTCCGTGCCGCAGCTAACGCATTAAGCATCCCGCCTGGGGAGTATGGTCGCAAGGCTGAAACT
Mo0	509	0.000324084	d:Bacteria,p:Proteobacteria,c:Deltaproteobacteria,o:Sva0485;Other;Other;Other;Other;Other	TACGGAGGGTGCAAGCGTTGTTCGGAATCATTGGGCGTAAAGCGCGTGTAGGCGGCCCACTAAGTCGGATGTGAAATCCCTTAGCTCAACTAAGGAAAGCCATTCGATACTGGCGGGCTTGAGTACGGGAGAGGAGAGTGGAATTCCCAGTGTAGAGGTGAAATTCGTAGATATTGGGAGGAACACCGGTGGCGAAGGCGGCTCTCTGGACCGATACTGACGCTGAGACGCGAAAGCGTGGGGAGCAAACAGGATTAGATACCCTGGTAGTCCACGCCGTAAACGATGGGCACTAGGTGTAGGGGGTATTGACCCCCCCTGTGCCGCAGCTAACGCATTAAGTGCCCCGCCTGGGAAGTACGGCCGCAAGGCTAA
Mo0	510	0.003652546	d:Bacteria,p:Proteobacteria,c:Deltaproteobacteria,o:Sva0485,f:Unknown_Family_1002580,g:Unknown_Genus_1000859;Other;Other;Other;Other;Other	TACGGAGGGTGCAAGCGTTGTTCGGAATCACTGGGCGTAAAGCGCGTGTAGGCGGTTGAGCAAGTCAGATGTGAAATCCTTCCGCTCAACGGGAGAAGTGCATTTGAAACTACTCAACTAGAGTACGGGAGAGGAGAGTGGAATTCCCGGTGTAGAGGTGAAATTCGTAGATATCGGGAGGAACACCGGTGGCGAAGGCGGCTCTCTGGCCCGATACTGACGCTGAGGCGCGAAAGCGTGGGGAGCAAACAGGATTAGATACCCTGGTAGTCCACGCCGTAAACGTTGGGCACTAGGTGTGGGAGGTATTGACCCCTTCCGTGCCGAAGCTAACGCATTAAGTGCCCCGCCTGGGGAGTACGGCCGCAAGGTTAA
Mo0	511	0.016518348	d:Bacteria,p:Proteobacteria,c:Deltaproteobacteria,o:Syntrophobacterales;Other;Other;Other;Other;Other	TACGGAGGGTGCAAGCGTTATTCGGAATCATTGGGCGTAAAGCGCGCGTAGGCGGTGGGGCAAGTCTGGTGTGAAAGCCCGGGGCTTAACCTCGGAAGGGCATTGGAAACTGCCTCACTTGAGTGCCGGAGAGGAAGGGGGAATTCCCGGTGTAGCGGTGAAATGCGTAGATATCGGGAGGAATACCAGTGGCGAAGGCGTCCTTCTGGACGGCAACTGACGCTGAGGCGCGAAAGCGTGGGGAGCAAACAGGATTAGATACCCTGGTAGTCCACGCTGTAAACGATGGGCACTAGGTGTAGCGGGTATTGACCCCTGCTGTGCCGAAGCTAACGCGTTAAGTGCCCCGCCTGGGGAGTACGGCCGCAAGGTTAA
Mo0	512	4.13e-05	d:Bacteria,p:Proteobacteria,c:Deltaproteobacteria,o:Syntrophobacterales,f:Syntrophaceae;Other;Other;Other;Other;Other	GACGGAGGGTGCAAGCGTTGTTCGGAATTACTGGGCGTAAAGCGCGTGTAGGCGGTTTGACAAGTCGGGTGTGAAAGCCCGAGGCTCAACCTCGGAAGTGCATCCGAAACTGTTAAGCTTGAGTACGGGAGAGGGAAGCGGAATTCCTGGTGTAGAGGTGAAATTCGTAGATATCAGGAGGAACACCGGTGGCGAAGGCGGCTTCCTGGACCGATACTGACGCTGAGACGCGAAAGCGTGGGGAGCAAACAGGATTAGATACCCTGGTAGTCCACGCCGTAAACGGTGAGCACTAGGTGTAGCGGGTATTGACCCCTGCTGTGCCGCAGCTAACGCATTAAGTGCTCCGCCTGGGAAGTACGGCCGCAAGGCTAA
Mo0	513	5.13e-05	d:Bacteria,p:Proteobacteria,c:Deltaproteobacteria,o:Syntrophobacterales,f:Syntrophobacteraceae;Other;Other;Other;Other;Other	TACGGAGGGTGCGAGCGTTATTCGGAATTACTGGGCGTAAAGCGCGTGTAGGCGGGGGTGCAAGTCTGATGTGAAAGCCCCGGGCTTAACCTGGGAAGTGCATTGGAAACTGCATTTCTTGAGTGCTGGAGAGGAAGGGGGAATTCCCGGTGTAGAGGTGAAATTCGTAGAGATCGGGAGGAATACCAGTGGCGAAGGCGCCCTTCTGGACGGCAACTGACGCTGAGACGCGAAAGCGTGGGGAGCAAACAGGATTAGATACCCTGGTAGTCCACGCTGTAAACGATGAGAACTAGGTGTAGCGGGTACTCATTCCTGCTGTGCCGCAGCTAACGCGTTAAGTTCTCCGCCTGGGGATTACGGTCGCAAGACTAA
Mo0	514	4.68e-05	d:Bacteria,p:Proteobacteria,c:Gammaproteobacteria;Other;Other;Other;Other;Other	TACGGAGGGTGCGAGCGTTAATCGGAATTACTGGGCGTAAAGCGCGCGTAGGCGGCTGCGCAAGTTGGGGGTGAAATCCCTGGGCTCAACCTGGGAACTGCTCTCAAGACTGCGTGGCTAGAGTACGGTAGAGGTGAGTGGAATTTCCCGTGTAGCGGTGAAATGCGTAGAGATGGGAAGGAACACCGGTGGCGAAGGCGGCTCACTGGACCGATACTGACGCTGAGGTGCGAAAGCGTGGGGAGCAAACAGGATTAGATACCCTGGTAGTCCACGCCGTAAACGATGTCGACTAGCCGTTGGGTTCCTTGGGGATTCAGTGGCGCAGCTAACGCGATAAGTCGACCGCCTGGGGAGTACGGCCGCAAGGTTA
Mo0	515	0	d:Bacteria,p:Proteobacteria,c:Gammaproteobacteria,o:Alteromonadales,f:Psychromonadaceae,g:Psychromonas;Other;Other;Other;Other;Other	TACGGAGGGTGCGAGCGTTAATCGGAATTACTGGGCGTAAAGCGCGCGTAGGTGGTTAATTAAGTCAGATGTGAAATCCCAGGGCTCAACCTTGGAACTGCATTTGAAACTGGTTAACTAGAGTTTTGTAGAGGGTGGTAGAATTTCAGGTGTAGCGGTGAAATGCGTAGAGATCTGAAGGAATACCAGTGGCGAAGGCGGCCACCTGGACAAAGACTGACACTGAGGCGCGAAGGCGTGGGGAGCAAACGGGATTAGATACCCCGGTAGTCCACGCAGTAAACGATGTCTATTAGAATTTTGTGGCTATATGCCGTGGGATTCAAAGCTAACGCATTAAATAGACCGCCTGGGGAGTACGGCCGCAA
Mo0	516	0	d:Bacteria,p:Proteobacteria,c:Gammaproteobacteria,o:Alteromonadales,f:Shewanellaceae,g:Shewanella;Other;Other;Other;Other;Other	TACGGAGGGTCCGAGCGTTAATCGGAATTACTGGGCGTAAAGCGTGCGCAGGCGGTTTGTTAAGCGAGATGTGAAGGCCCTGGGCTCAACCTAGGAATAGCATTTCGAACTGGCGAACTAGAGTCTTGTAGAGGGGGGTAGAATTCCAGGTGTAGCGGTGAAATGCGTAGAGATCTGGAGGAATACCGGTGGCGAAGGCGGCCCCCTGGACAAAGACTGACGCTCATGCACGAAAGCGTGGGGAGCAAACAGGATTAGATACCCTGGTAGTCCACGCCGTAAACGATGTCTACTCGGAGTTTGGTGTCTTGAACACTGGGCTCTCAAGCTAACGCATTAAGTAGACCGCCTGGGGAGTACGGCCGCAA
Mo0	517	1.49e-06	d:Bacteria,p:Proteobacteria,c:Gammaproteobacteria,o:Chromatiales;Other;Other;Other;Other;Other	TACAGAGGGTGCAAGCGTTAATCGGAATTACTGGGCGTAAAGCGCACGTAGGTGGTTTGATAAGTCGGATGTGAAAGCCCCGGGCTCAACCTGGGAATTGCATTCGATACTGTCTGACTAGAGTATGGTAGAGGGGGGTAGAATTCCCGGTGTAGCGGTGAAATGCGTAGATATCGGGAGGAATACCAGTGGCGAAGGCGGCCCCCTGGACCAATACTGACACTGAGGTGCGAAAGCGTGGGTAGCAAACAGGATTAGATACCCTGGTAGTCCACGCCGTAAACGATGTCAACTAGACGTTGGGGAGATTAAACTCCTTAGTGTCGCAGCTAACGCGATAAGTTGACCGCCTGGGGAGTACGGCCGCAAGG
Mo0	518	0	d:Bacteria,p:Proteobacteria,c:Gammaproteobacteria,o:Chromatiales,f:Ectothiorhodospiraceae,g:Acidiferrobacter;Other;Other;Other;Other;Other	TACAGAGGGTGCAAGCGTTAATCGGATTTACTGGGCGTAAAGCGTGTGTAGGTGGTTTGTTAAGTCAGGTGTGAAATCCCAGGGCTCAACCCTGGAACTGCATTTGATACTGGCAGACTAGAGTGTGGAAGAGGATAGTGGAATTCCCGGTGTAGCGGTGAAATGCGTAGATATCGGGAGGAACATCAGTGGCGAAGGCGGCTATCTGGTCTAACACTGACACTGAGACACGAAAGCGTGGGGAGCAAACAGGATTAGATACCCTGGTAGTCCACGCCTTAAACGATGGATACTAGTTGTCGGGAAGTTTAACTTCTTGGTGACGCAGCTAACGCAATAAGTATCCCGCCTGGGGAGTACGGCCGCAAGGTTAAA
Mo0	519	0	d:Bacteria,p:Proteobacteria,c:Gammaproteobacteria,o:Enterobacteriales;Other;Other;Other;Other;Other	TACGGAGGGTGCAAGCGTTAATCGGAATTACTGGGCGTAAAGCGCACGCAGGCGGTTTGTTAAGTCAGATGTGAAATCCCCGGGCTCAACCTGGGAACTGCATTTGAAACTGGCAAGCTAGAGTCTCGTAGAGGGGGGTAGAATTCCAGGTGTAGCGGTGAAATGCGTAGAGATTTGGAGGAACACCAGTGGCGAAGGCGACTATCTGGTCTGTAACTGACACTGAGGCGCGAAAGCGTGGGGAGCAAACAGGATTAGATACCCTGGTAGTCCACGCTGTAAACGATGTCGATTTGGAGGTTGTGCCCTTGAGGCGTGGCTTCCGGAGCTAACGCGTTAAATCGACCGCCTGGGGAGTACGGCCGCAAGGTTAA
Mo0	520	6.47e-06	d:Bacteria,p:Proteobacteria,c:Gammaproteobacteria,o:Enterobacteriales,f:Enterobacteriaceae,g:Escherichia_Shigella;Other;Other;Other;Other;Other	TACGGAGGGCGTAAGCGTTAATCGGAATTACTGGGCGTAAAGCGCACGCAGGCGGTTTGTTAAGTCAGATGTGAAATCCCCGGGCTCAACCTGGGGACTGCATCTGATACTGGCAAGCTTGAGTCTCGTAGAGGGGGGTAGAATTCCAGGTGTAGCGGTGAAATGCGTAGAGATCTGGAGGAATACCGGTGGCGAGGGCGGCCCCCTGGACGAAGACTGGCGCTCAGGTGCGAAAGCGTGGGGAGCAAACAGGATTAGATACCCTGGTAGTCCACGCCGTAAACGATGTCGACCTGGAGGTTGTGCCCTTGAGGCGTGGCTTCCGGAGCTAACGCGTTAAGTCGACCGCCTGGGGAGTACGGCCGCAAGGTTAA
Mo0	521	4.53e-05	d:Bacteria,p:Proteobacteria,c:Gammaproteobacteria,o:Enterobacteriales,f:Enterobacteriaceae,g:Serratia;Other;Other;Other;Other;Other	TACGGAGGGTGCAAGCGTTAATCGGAATTACTGGGCGTAAAGCGCACGCAGGCGGTTTGTTAAGTCAGATGTGAAATCCCCGGGCTCAACCTGGGAACTGCATTTGAAACTGGCAAGCTAGAGTCTCGTAGAGGGGGGTAGAATTCCAGGTGTAGCGGTGAAATGCGTAGAGATCTGGAGGAATACCGGTGGCGAAGGCGGCCCCCTGGACGAAGACTGACGCTCAGGTGCGAAAGCGTGGGGAGCAAACAGGATTAGATACCCTGGTAGTCCACGCTGTAAACGATGTCGATTTGGAGGTTGTGCCCTTGAGGCGTGGCTTCCGGAGCTAACGCGTTAAATCGACCGCCTGGGGAGTACGGCCGCAAGGTTAA
Mo0	522	0	d:Bacteria,p:Proteobacteria,c:Gammaproteobacteria,o:Legionellales;Other;Other;Other;Other;Other	TACGGAGGGTGCGAGCGTTAATCGGAATTACTGGGCGTAAAGGGTGCGTAGGTGGTTTGATAAGTTGGTTGTGAAATTCCTGGGCTCAACCTGGGCATTGCAACTAAGACTGTTGAACTCGAGTATGGGAGAGGGTAGTGGAATTTCCGGTGTAGCGGTGAAATGCGTAGAGATCGGAAGGAACACCAGTGGCGAAGGCGGCTACCTGGCCCAATACTGACACTGAGGCACGAAAGCGTGGGGAGCAAACAGGATTAGATACCCTGGTAGTCCACGCTGTAAACGATGTCAACTAGCCGTTGGTTATATGAATATAATAAGTGGCGCAGCAAACGCGATAAGTTGACCGCCTGGGGAGTACGGTCGCA
Mo0	523	0	d:Bacteria,p:Proteobacteria,c:Gammaproteobacteria,o:Legionellales,f:Coxiellaceae,g:Aquicella;Other;Other;Other;Other;Other	TACAGAGGGTGCGAGCGTTAATCGGAATTACTGGGCGTAAAGGGCGCGTAGGCGGTGAGATGTGTGTGATGTGAAAGCCCCGGGCTTAACCTGGGAAGTGCATCGCAAACTATCTGACTGGAGTAGATGAGAGGGTGGCGGAATTTCCGGTGTAGCGGTGAAATGCGTAGAGATCGGAAGGAACGTCAATGGCGAAGGCAGCCACCTGGCATCATACTGACGCTGAGGCGCGAAAGCGTGGGGAGCGAACAGGATTAGATACCCTGGTAGTCCACGCTGTAAACGATGAGGACTAGATGTTGGAAGGGGAACCTTTCAGTATCGAAGCTAACGCGATAAGTCTTCCGCCTGGGAAGTACGGCCGCAAG
Mo0	524	0	d:Bacteria,p:Proteobacteria,c:Gammaproteobacteria,o:Legionellales,f:Legionellaceae;Other;Other;Other;Other;Other	TACGGAGGGTGCGAGCGTTAATCGGAATTACTGGGCGTAAAGGGTGCGTAGGTGGTTTGGTAAGTTATCTGTGAAATTCCTGGGCTTAACCTGGGGTGGTCAGATAAGACTGCTGAACTCGAGTATGGGAGAGGGTAGTGGAATTTCCGGTGTAGCGGTGAAATGCGTAGAGATCGGAAGGAACACCAGTTGCGAAGGCGGCTACCTGGCCCAATACTGACACTGAGGCACGAAAGCGTGGGGAGCAAACAGGATTAGATACCCTGGTAGTCCACGCTGTAAACGATGTCAACTAGCTGTTGGCTTTATAAATAAAGTTAGTGGCGCAGCAAACGCGATAAGTTGACCGCCTGGGGAGTACGGTCGCAAGATTAA
Mo0	525	0	d:Bacteria,p:Proteobacteria,c:Gammaproteobacteria,o:Legionellales,f:Legionellaceae,g:Legionella;Other;Other;Other;Other;Other	TACGGAGGGTGCGAGCGTTAATCGGAATTACTGGGCGTAAAGGGTGCGTAGGTGGTTTAGTAAGTTATCTGTGAAATTCCTGGGCTTAACCTGGGTTGGTCAGATAAGACTGCTGAACTGGAGTATGGGAGAGGGTAGTGGAATTTCCGGTGTAGCGGTGAAATGCGTAGAGATCGGAAGGAACACCAGTGGCGAAGGCGGCTACCTGGCCTAATACTGACACTGAGGCACGAAAGCGTGGGGAGCGAACAGGATTAGATACCCTGGTAGTCCACGCTGTAAACGATGTCAACTAGCTGTTGGCCATATAGAGATGGTTAGTGGCGTAGCAAACGCGCTAAGTTGACCGCCTGGGGAGTACGGTCGCAAGATTAA
Mo0	526	0.000129435	d:Bacteria,p:Proteobacteria,c:Gammaproteobacteria,o:Methylococcales;Other;Other;Other;Other;Other	TACGGAGGGTGCGAGCGTTAATCGGAATTACTGGGCGTAAAGCGTTCGTAGGCGGCTTGTTAAGTCCGATGTGAAAGCCCTGGGCTCAACCTAGGAATGGCATTGGATACTGGCAAGCTAGAGTCTGGTAGAGGGTGGTGGAATTCCCGGTGTAGCGGTGAAATGCGTAGATATCGGGAGGAACACCAGTGGCGAAGGCGGCCACCTGGACCGAGACTGACGCTGAGGGACGAAAGCGTGGGGAGCAAACAGGATTAGATACCCTGGTAGTCCACGCCCTAAACGATGTCGACTGGCCGTTGGGAGGGGATTCCTTCTTAGTGGCGAAGCTAACGCGTTAAGTCGACCGCCTGGGGAGTACGGCCGCAAGGTTAA
Mo0	527	0.000136902	d:Bacteria,p:Proteobacteria,c:Gammaproteobacteria,o:Methylococcales,f:Methylococcaceae;Other;Other;Other;Other;Other	TACGGAGGGTGCGAGCGTTAATCGGAATTACTGGGCGTAAAGCGTCCGTAGGCGGTTTGTTAAGTCTGATGTGAAAGCCCTGGGCTTAACCTGGGAACGGCATTGGATACTGGCAAGCTAGAGTTCGGTAGAGGGTGGTGGAATTCCCGGTGTAGCGGTGAAATGCGTAGAGATCGGGAGGAACACCGGTGGCGAAGGCGGCCACCTGGACCGAGGCTGACGCTGAGGGACGAAAGCGTGGGGAGCAAACAGGATTAGATACCCTGGTAGTCCACGCCCTAAACGATGTCGACTGGCCGTTGGGGGGGTAACCTTTCAGTGGCGAAGCTAACGCGTTAAGTCGACCGCCTGGGGAGTACGGCCGCAAGGTTAAAA
Mo0	528	0	d:Bacteria,p:Proteobacteria,c:Gammaproteobacteria,o:NKB5;Other;Other;Other;Other;Other	TACAGAGGGTGCAAGCGTTAATCGGAATTACTGGGCGTAAAGGGCGCGTAGGTGGTTAATTAAGTCAGATGTGAAATCCCCGGGCTTAACCTGGGAATTGCATTTGAAACTGATTGGCTAGAGTACGGGAGAGGGAAGTGGAATTTCCGGTGTAGCGGTGAAATGCGTAGATATCGGAAGGAACACCAGTGGCGAAGGCGACTTCCTGGCCCGTTACTGACACTGAGGCGCGAAAGCGTGGGGAGCGAACAGGATTAGATACCCTGGTAGTCCACGCCGTAAACGATGAGAACTAGATGTTAGGTGGCTTAGACCATTTAGTATCGCAGCAAACGCGTTAAGTTCTCCGCCTGGGGAGTACGGTCGCAAGA
Mo0	529	0	d:Bacteria,p:Proteobacteria,c:Gammaproteobacteria,o:NKB5,f:Unknown_Family_1002620;Other;Other;Other;Other;Other	TACAGAGGGTGCAAGCGTTAATCGGAATTACTGGGCGTAAAGGGCGCGTAGGTGGTTAATTAAGTCAGATGTGAAATGCCTGGGCTCAACTTGGGACCTGCATTTGAAACTGATTAACTTGAGTTCGGTAGAGGGAAGTGGAATTTCCGGTGTAGCGGTGAAATGCGTAGATATCGGAAGGAACATCAGTGGCGAAGGCGACTTCCTGGCCCGAAACTGACACTGAGGCGCGAAAGCGTGGGTAGCAAACAGGATTAGATACCCTGGTAGTCCACGCAGTAAACGATGAGAACTAGATGTTAGGGTGCTAGTCACCGTAGTATCGCAGCTAACGCGTTAAGTTCTCCGCCTGGGGAGTACGGTCGCAAGATTAAA
Mo0	530	0	d:Bacteria,p:Proteobacteria,c:Gammaproteobacteria,o:NKB5,f:Unknown_Family_1002620,g:Unknown_Genus_1000931;Other;Other;Other;Other;Other	TACAGAGGGTGCTAGCGTTAATCGGAATTACTGGGCGTAAAGCGTGTGTAGGTGGTTAGATAAGTTAGATGTGAAATCCCCGGGCTTAACCTGGGCACTGCGTTTAAGACTGTTTAGCTTGAGTACTGTAGAGGATAGTGGAATTTCCAGTGTAGCGGTGAAATGCGTAGATATTGGAAGGAACACCAGTGGCGAAGGCGACTATCTGGACAGATACTGACACTGAGACACGAAAGCGTGGGGAGCAAACAGGATTAGATACCCTGGTAGTCCATGCTGTAAACTATGAGAACTTGCTGTTGGATGCATAAAGGCATTTAGTAGCGAAGCTAACGCGTTAAGTTCTCCGCCTGGGGAGTACGGCCGCAAGGCTA
Mo0	531	0	d:Bacteria,p:Proteobacteria,c:Gammaproteobacteria,o:Pasteurellales,f:Pasteurellaceae,g:Haemophilus;Other;Other;Other;Other;Other	TACGGAGGGTGCGAGCGTTAATCGGAATAACTGGGCGTAAAGGGCACGCAGGCGGTGACTTAAGTGAGGTGTGAAAGCCCCGGGCTTAACCTGGGAATTGCATTTCATACTGGGTCGCTAGAGTACTTTAGGGAGGGGTAGAATTCCACGTGTAGCGGTGAAATGCGTAGAGATGTGGAGGAATACCGAAGGCGAAGGCAGCCCCTTGGGAATGTACTGACGCTCATGTGCGAAAGCGTGGGGAGCAAACAGGATTAGATACCCTGGTAGTCCACGCTGTAAACGATGTCGATTTGGGGGTTGAGCTTTGAGCTTGGCGCCCGTAGCTAACGTGATAAATCGACCGCCTGGGGAGTACGGCCGCAAGGTTAAAA
Mo0	532	3.98e-06	d:Bacteria,p:Proteobacteria,c:Gammaproteobacteria,o:Pseudomonadales,f:Pseudomonadaceae,g:Pseudomonas;Other;Other;Other;Other;Other	TACAGAGGGTGCAAGCGTTAATCGGAATTACTGGGCGTAAAGCGCGCGTAGGTGGTTCGTTAAGTTGGATGTGAAAGCCCCGGGCTCAACCTGGGAACTGCATCCAAAACTGGCGAGCTAGAGTACGGTAGAGGGTGGTGGAATTTCCTGTGTAGCGGTGAAATGCGTAGATATAGGAAGGAACACCAGTGGCGAAGGCGACCACCTGGACTGATACTGACACTGAGGTGCGAAAGCGTGGGGAGCAAACAGGATTAGATACCCTGGTAGTCCACGCCGTAAACGATGTCAACTAGCCGTTGGAATCCTTGAGATTTTAGTGGCGCAGCTAACGCATTAAGTTGACCGCCTGGGGAGTACGGCCGCAAGGTTAA
Mo0	533	9.96e-07	d:Bacteria,p:Proteobacteria,c:Gammaproteobacteria,o:Xanthomonadales;Other;Other;Other;Other;Other	TACAGAGGGTGCGAGCGTTAATCGGAATTACTGGGCGTAAAGCGTGCGTAGACGGTCGTGTAAGTCGGATGTGAAAGCCCTGGGCTCAACCTGGGAACTGCATTCGAGACTGCACGGCTAGGGTGCGGAAGAGGGAAGCGGAATTTCCGGTGTAGCGGTGAAATGCGTAGATATCGGAAGGAACACCAGTGGCGAAAGCGGCTTCCTGGTCCAGCACCGACGTTGAGGCACGAAAGCGTGGGGAGCAAACAGGATTAGATACCCTGGTAGTCCACGCCTTAAACGATGAGAACTAGACGTTGAGAGGGTAAGCCTCCCAGTGTCGCAGCTAACGCGTTAAGTTCTCCGCCTGGGGAGTACGGCCGCAAGGT
Mo0	534	0	d:Bacteria,p:Proteobacteria,c:Gammaproteobacteria,o:Xanthomonadales,f:Xanthomonadaceae;Other;Other;Other;Other;Other	TACGAAGGGTGCAAGCGTTAATCGGAATTACTGGGCGTAAAGGGTGCGTAGGCGGTTTGTTGAGTTCGATGTGAAAGCCCTGGGCTCAACCTGGGAATGGCATCGAAGACTGGCAGACTGGAGTGCGGTAGAGGATGGTGGAATTCCCGGTGTAGCGGTGAAATGCGTAGAGATCGGGAGGAACACCAGTGGCGAAGGCGGCCATCTGGACCAGCACTGACGCTGAGGCACGAAAGCGTGGGGAGCAAACAGGATTAGATACCCTGGTAGTCCACGCCCTAAACGATGCGAACTGGATGTTGTGGGCAACTAGGCCCTCAGTATCGAAGCTAACGCGTTAAGTTCGCCGCCTGGGGAGTACGGTCGCAAGA
Mo0	535	0	d:Bacteria,p:Proteobacteria,c:Gammaproteobacteria,o:Xanthomonadales,f:Xanthomonadaceae,g:Arenimonas;Other;Other;Other;Other;Other	TACGAAGGGTGCAAGCGTTACTCGGAATTACTGGGCGTAAAGCGTGCGTAGGTGGTTCGTTAAGTCTGCCGTGAAAGCCCCGGGCTCAACCTGGGAATGGCGGTGGATACTGGCGGACTAGAGTGCGGTAGAGGGTGGTGGAATTCCCGGTGTAGCAGTGAAATGCGTAGAGATCGGGAGGAACATCTGTGGCGAAGGCGGCCACCTGGACCAGCACTGACACTGAGGCACGAAAGCGTGGGGAGCAAACAGGATTAGATACCCTGGTAGTCCACGCCCTAAACGATGCGAACTGGACGTTGGGCTCAACTAGGAGCTCAGTGTCGAAGCTAACGCGTTAAGTTCGCCGCCTGGGGAGTACGGTCGCAAGA
Mo0	536	0	d:Bacteria,p:Proteobacteria,c:Gammaproteobacteria,o:Xanthomonadales,f:Xanthomonadaceae,g:Dyella;Other;Other;Other;Other;Other	TACGAAGGGTGCAAGCGTTAATCGGAATTACTGGGCGTAAAGCGTGCGTAGGCGGTTTGTTAAGTCTGTTGTGAAATCCCCGGGCTCAACCTGGGAATGGCAATGGATACTGGCAAGCTAGAGTGTGATAGAGGATGGTGGAATTCCCGGTGTAGCGGTGAAATGCGTAGAGATCGGGAGGAACATCAGTGGCGAAGGCGGCCATCTGGATCAACACTGACGCTGAGGCACGAAAGCGTGGGGAGCAAACAGGATTAGATACCCTGGTAGTCCACGCCCTAAACGATGCGAACTGGATGTTGGTCTCAACTCGGAGATCAGTGTCGAAGCTAACGCGTTAAGTTCGCCGCCTGGGGAGTACGGTCGCAAGACTG
Mo0	537	0	d:Bacteria,p:Proteobacteria,c:Gammaproteobacteria,o:Xanthomonadales,f:Xanthomonadaceae,g:Stenotrophomonas;Other;Other;Other;Other;Other	TACGAAGGGTGCAAGCGTTACTCGGAATTACTGGGCGTAAAGCGTGCGTAGGTGGTCGTTTAAGTCCGTTGTGAAAGCCCTGGGCTCAACCTGGGAACTGCAGTGGATACTGGACGACTAGAGTGTGGTAGAGGGTAGCGGAATTCCTGGTGTAGCAGTGAAATGCGTAGAGATCAGGAGGAACATCCATGGCGAAGGCAGCTACCTGGACCAACACTGACACTGAGGCACGAAAGCGTGGGGAGCAAACAGGATTAGATACCCTGGTAGTCCACGCCCTAAACGATGCGAACTGGATGTTGGGTGCAATTTGGCACGCAGTATCGAAGCTAACGCGTTAAGTTCGCCGCCTGGGGAGTACGGTCGCAAGACTG
Mo0	538	0	d:Bacteria,p:Proteobacteria,c:Gammaproteobacteria,o:Xanthomonadales,f:Xanthomonadaceae,g:Thermomonas;Other;Other;Other;Other;Other	TACGAAGGGTGCAAGCGTTACTCGGAATTACTGGGCGTAAAGCGTGCGTAGGTGGTCTGTTAAGTCTGATGTGAAAGCCCTGGGCTCAACCTGGGAATGGCATTGGAAACTGGCGGGCTAGAGTGCGGTAGAGGGTAGTGGAATTCCCGGTGTAGCAGTGAAATGCGTAGAGATCGGGAGGAACATTCGTGGCGAAGGCGGCTACCTGGACCAGCACTGACACTGAGGCACGAAAGCGTGGGGAGCAAACAGGATTAGATACCCTGGTAGTCCACGCCCTAAACGATGCGAACTGGAGGTTGGGTGCACTTTGGCGCTCAGTCTCGAAGCTAACGCGTTAAGTTCGCCGCCTGGGGAGTACGGTCGCA
Mo0	539	1.49e-06	d:Bacteria,p:Proteobacteria,c:Gammaproteobacteria,o:Xanthomonadales,f:Xanthomonadaceae,g:uncultured_3824;Other;Other;Other;Other;Other	TACGAAGGGTGCGAGCGTTAATCGGAATTACTGGGCGTAAAGCGTGCGTAGGTGGTTGGCTAAGTCCGATGTGAAAGCCCTGGGCTCAACCTGGGAATGGCATTGGATACTGGCTGGCTGGAGTGCGGTAGAGGGCAGCGGAATTTCCGGTGTAGCGGTGAAATGCGTAGAGATCGGAAGGAACACCCGTGGCGAAGGCGGCTGCCTGGACCAGCACTGACACTGAGGCACGAAAGCGTGGGGAGCAAACAGGATTAGATACCCTGGTAGTCCACGCCCTAAACGATGCGAACTGGACGTTGGGCTCAACTTGGAGCTCAGTGTCGAAGCTAACGCGTTAAGTTCGCCGCCTGGGGAGTACGGTCGCAAGACT
Mo0	540	0	d:Bacteria,p:Proteobacteria,c:Gammaproteobacteria,o:Xanthomonadales,f:Xanthomonadales_Incertae_Sedis_3825;Other;Other;Other;Other;Other	TACAGAGGGTGCGAGCGTTAATCGGAATTACTGGGCGTAAAGCGCGCGTAGGCGGCTTTGCAAGTCGGATGTGAAATCCCCGGGCTTAACCTGGGAACTGCATTCGAGACTGCATTGCTAGAGTATGGGAGAGGGAAGTGGAATTTCCGGTGTAGCGGTGAAATGCGTAGATATCGGAAGGAACACCAGTGGCGAAAGCGACTTCCTGGACCAATACTGACGCTCATGTGCGAAAGCGTGGGGAGCAAACAGGATTAGATACCCTGGTAGTCCACGCCATAAACGATGAGAACTGGATGTCGGGAGGGTCTGCCTCTCGGTGTCGTAGCTAACGCGTTAAGTTCTCCGCCTGGGGAGTACGGCCGCAAGGT
Mo0	541	0	d:Bacteria,p:Proteobacteria,c:Gammaproteobacteria,o:Xanthomonadales,f:Xanthomonadales_Incertae_Sedis_3825,g:uncultured_3829;Other;Other;Other;Other;Other	TACAGAGGGTGCGAGCGTTAATCGGAATTACTGGGCGTAAAGCGCACGTAGATGGCTTCGTAAGTCGGATGTGAAATCCCCGGGCTCAACCTGGGAACTGCATTCGAAACTGCGTTGCTCGAATGTGGAAGAGGGAAGCGGAATTCCAGGTGTAGCGGTGAAATGCGTAGATATCTGGAGGAACATCAGTGGCGAAAGCGGCTTCCTGGTCCAACATTGACATTCAGGTGCGAAAGCGTGGGGAGCAAACAGGATTAGATACCCTGGTAGTCCACGCCATAAACGATGCGAACTAGATGTCGGGAGGGTTAGCCTCTCGGTGTCGCAGCTAACGCGCTAAGTTCGCCGCCTGGGGAGTACGGCCGCAAGGT
Mo0	542	0	d:Bacteria,p:Proteobacteria,c:Gammaproteobacteria,o:Xanthomonadales,f:uncultured_3830;Other;Other;Other;Other;Other	TACAGAGGGTGCAAGCGTTAATCGGAATTACTGGGCGTAAAGCGCGCGTAGGTGGTTTGGTAAGTCGGATGTGAAATCCCCGGGCTTAACCTGGGAATTGCATTCGATACTGCCTGACTCGAGTGTGGAAGAGGGAAGCGGAATTTCCGGTGTAGCGGTGAAATGCGTAGATATCGGAAGGAACACCAGTGGCGAAGGCGGCTTCCTGGTCCAACACTGACACTGAGGCGCGAAAGCGTGGGTAGCGAACAGGATTAGATACCCTGGTAGTCCACGCTGTAAACGATGAGAACTAGATGTTGGGGGGTTTAACCCCTCAGTGTCGCAGCTAACGCGTTAAGTTCTCCGCCTGGGGAGTACGGCCGCAAGGT
Mo0	543	2.64e-05	d:Bacteria,p:Proteobacteria,c:Gammaproteobacteria,o:Xanthomonadales,f:uncultured_3830,g:Unknown_Genus_1000986;Other;Other;Other;Other;Other	TACGGAGGGTGCGAGCGTTAATCGGAATTACTGGGCGTAAAGCGCACGCAGGTGGCTATGCAAGTCGGATGTGAAAGCCCCGGGCTTAACCTGGGAACTGCATTCGATACTGCATAGCTAGAGTATGGGAGAGGGAAGTGGAATTCCCGGTGTAGCGGTGAAATGCGTAGATATCGGGAGGAACACCAGTGGCGAAGGCGGCTTCCTGGCCCAATACTGACACTCATGTGCGACAGCGTGGGGAGCAAACAGGATTAGATACCCTGGTAGTCCACGCCGTAAACGATGAGAACTAGATGTCGGAGGGGATTAGCCCTTCGGTGTCGCAGCTAACGCGTTAAGTTCTCCGCCTGGGGAGTACGGCCGCAAGGT
Mo0	544	1.24e-05	d:Bacteria,p:Proteobacteria,c:TA18;Other;Other;Other;Other;Other	TACAGAGGGTGCAAGCGTTGTTCGGAATCATTGGGCGTAAAGCGCGTGTAGGCGGTTGCTTAAGTCTGGTGTGAAAGCCCGGGGCTTAACCCCGGAAGTGCACTGGATACTGGGCAGCTGGAGGACGAGAGAGGATAGTGGAATTCCTGGTGTACCGGTGAAATGGGTAGATATCAGGAAGAACATCGGTGGCGAAGGCGGCTATCTGGCTCGTATCTGACGCTGAGACGCGAAAGCGTGGGGAGCAAACAGGATTAGATACCCTGGTAGTCCACGCCCTAAACGATGGACACTAGTTGTCAGCATTCCTAATAGTGTTGGTAACGAAGCTAACGCATTAAGTGTCCCGCCTGGGAAGTACGGTCGCAAGATTAA
Mo0	545	2.44e-05	d:Bacteria,p:SHA_109;Other;Other;Other;Other;Other	GACGGAGGGAGCGAGCGTTGTCCGGAATTACTGGGCGTAAAGAGCTCGTAGGCGGGGATTTAAGTTTGGGAGTAAATTCGCCGGCTCAACCGGCGGCTCATCCTGAATACTGGGTCTCTTGAGGACAGAAGAGGAAAGGGGAATTCCTAGTGTAGCGGTGAAATGCGTAGATATTAGGAGGAACACCCGTGGCGAAGGCGCCTTTCTGGTCTGTTCCTGACGCTGAGGAGCGAAAGCCAGGGGAGCGAACGGGATTAGATACCCCGGTAGTCCTGGCCGTAAACGATGGATACTAGGTGTAGGAGGTATCGACCCCTTCTGTGCCGCAGCTAACGCAATAAGTATCCCGCCTGGGGAGTACGGCCGCAAGGT
Mo0	546	4.98e-06	d:Bacteria,p:SHA_109,c:Unknown_Class_1002662;Other;Other;Other;Other;Other	GACGGAGGGAGCAAGCGTTGTCCGGAATTACTGGGCGTAAAGAGCTCGTAGGCGGGGGTTTAAGTCTGGGAGTAAATCCGCCGGCTTAACTGGCGGTTCATCCTGGATACTGGATCTCTTGAGGACAGGAGGGGAAAGGGGAATTCCTGGTGTAGCGGTGAAATGCGTAGATATCAGGAGGAACACCCGTGGCGAAGGCGCCTTTCTGGTCTGATCCTGACGCTGAGGAGCGAAAGCCAGGGGAGCGAACGGGATTAGATACCCCGGTAGTCCTGGCTGTAAACGATGGATACTAGGTGTAGAGGGTATCGACCCCCTCTGTGCCGCAGCTAACGCAATAAGTATCCCGCCTGGGGAGTACGGCCGCAAGG
Mo0	547	5.28e-05	d:Bacteria,p:SHA_109,c:Unknown_Class_1002662,o:Unknown_Order_1002663;Other;Other;Other;Other;Other	GACGGAGGGAGCAAGCGTTGTCCGGAATCACTGGGCGTAAAGAGCTCGTAGGCGGGGACTTAAGTCCGGGAGTAAATTCATCGGCTCAACTGGTGAATCATCCTGGATACTGGGTTTCTTGAGGACAGGAGAGGAAAGGGGAATTCCTGGTGTAGCGGTGAAATGCGTAGATATCAGGAGGAACACCTGTGGCGAAGGCGCCTTTCTGGTCTGATCCTGACGCTGAGGAGCGAAAGCCAGGGGAGCGAACGGGATTAGATACCCCGGTAGTCCTGGCTGTAAACGATGGATACTAGGTGTAGGGGGTATCGACCCCTTCTGTGCCGCAGCTAACGCAATAAGTATCCCGCCTGGGGACTACGGCCGCAAGGTT
Mo0	548	0.000871195	d:Bacteria,p:SHA_109,c:Unknown_Class_1002662,o:Unknown_Order_1002663,f:Unknown_Family_1002664;Other;Other;Other;Other;Other	AACGTAGGAGGCGAGCGTTATCCGGAATCACTGGGCGTAAAGCGTTCGTAGGCGGCTTCATAAGTCGGGGGTGAAATCCCCGAGCTCAACTCGGGAACTGCCCCCGATACTATGGAGCTAGAGCACGTCAGGGGGCGATGGAATTCCCGGTGTAGCGGTAAAATGCGTAGATATCGGGAGGAACACCAGTGGCGAAGGCGGTCGCCTGGGGCGTTGCTGACGCTGAGGAACGAGAGCCAGGGGAGCGAACGGGATTAGATACCCCGGTAGTCCTGGCTGTAAACGATGGGCACTAGGTGCTGGGAGACTCGACCCTCTCGGTGCCGAAGCTAACGCATTAAGTGCCCCGCCTGGGGAGTACGGCCGCAAGGTTAA
Mo0	549	0	d:Bacteria,p:SHA_109,c:Unknown_Class_1002662,o:Unknown_Order_1002663,f:Unknown_Family_1002664,g:Unknown_Genus_1001002;Other;Other;Other;Other;Other	GACGTAGGGAGCAAGCGTTGTCCGGAATTACTGGGCGTAAAGAGCTCGTAGGCGGGATCGTAAGCCTTAGAGTAAATCTCACGGCTCAACTGTGGGGCCTTCTGAGATACTGCGATTCTTGAGGATGTCAGAGGAAAGTGGAATTCCCGGTGTAGCGGTGAAATGCGTAGATATCGGGAGGAACACCAGTGGCGAAGGCGGCTTTCTGGGACATTCCTGACGCTGAGGAGCGAAAGCGTGGGGAGCAAACGGGATTAGATACCCCGGTAGTCCACGCCGTAAACGATGGATACTAGGTATAGGAGGTATCGACTCCTTCTGTGCCGTCGCTAACGCATTAAGTATCCCGCCTGGGGAGTACGGTCGCA
Mo0	550	0.000416182	d:Bacteria,p:Spirochaetae;Other;Other;Other;Other;Other	TACGTAAGGGGCGAGCGTTGTTCGGAATTATTGGGCGTAAAGGGCGCGTAGGCGGTGATCCAAGTCTGGTGTTAAAGACCGGGGCTCAACTCCGGGGTGGCGCTGGAAACTGGGTCACTTGAGTTTGAGAGAGGAAGCTAGAATTCCTGGTGTAAGGGTAAAATCTGTTGAGATCAGGAAGAATACCGGTGGCGAAGGCGAGCTTCTGGTTCAAAACTGACGCTGAGGCGCGAAAGCATAGGGAGCAAACAGGATTAGATACCCTGGTAGTCTATGCTGTAAACGATGTGCACTGGGTGTTGGGCCGATTTAGGCTCGGTGCCGAAGCTAACGTGTTAAGTGCACCGCCTGGGGAGTATGCCCGCAAGGGTGAAA
Mo0	551	0.004856786	d:Bacteria,p:Spirochaetae,c:Spirochaetes,o:Spirochaetales;Other;Other;Other;Other;Other	TACGTAAGGGGCGAGCGTTGTTCGGAATTATTGGGTGTAAAGGGCGCGTAGGCGGCTTGGCAAGTCTGGTGTGTAAGGCTACAGCTTAACTGTAGTTAGGCGCTGGAAACTGCGAGGCTAGAGTGCAGGAGAGGGAGCTGGAATTCCAGGTGTAGGGGTGAAATCTGTAGAGATCTGGAAGAACACCGGTGGCGAAGGCGAGCTCCTGGTCTGAAACTGACGCTGAGGCGCGAAAGCGTGGGGAGCGAACAGGATTAGATACCCTGGTAGTCCACGCTGTAAACGATGTACACTAGGTGTTGGTCCAGAAGGATCGGTGCCGGAGCAAACGCGTTAAGTGTACCACCTGGGGAGTACGCCGGCAACGGTGAAACT
Mo0	552	0	d:Bacteria,p:Spirochaetae,c:Spirochaetes,o:Spirochaetales,f:Leptospiraceae,g:Leptonema;Other;Other;Other;Other;Other	TACGTATGGTGCAAGCGTTGTTCGGAATCACTGGGCGTAAAGGGTGCGCAGGCGGACTGTTAAGTCGGGAGTGAAAACTGAGGGCTCAACCCTCAGCCTGCTTTCGAAACTGGCAGTCTGGAGTCCCGGAGAGGCAGGCGGAATTCCCGGTGTAGCGGTGAAATGCACAGATATCGGGAGGAACACCAATGGCGAAGGCAGCCTGCTGGACGGAGACTGACGCTCATGCACGAAAGCGTGGGGATCAAACAGGATTAGATACCCTGGTAGTCCACGCCCTAAACGTTGTAGACCAGACGTTGGAGGCATCAACCCCTTCAGTGTCAAACCAAACGGATTAAGTCTACCGCCTGGGGACTATGCTCGCAAGAGTG
Mo0	553	5.97e-05	d:Bacteria,p:Spirochaetae,c:Spirochaetes,o:Spirochaetales,f:Leptospiraceae,g:uncultured_3881;Other;Other;Other;Other;Other	TACGTATGGGGCGAGCGTTGTTCGGAATTATTGGGCGTAAAGGGCGTCTAGGTGGGGGATTAAGTTAGATGTGAAATCCCTGGGCTCAACCCAGGAATTGCATCTAAAACTGGTTCTCTTGAGTTCGGGAGAGGAGAGCGGAATTCCCGGTGTAGCGGTGAAATGCGTAGATATCGGGAAGAACACCAGTGGCGAAGGCGGCTCTCTGGCCTAGAACTGACACTGAAGCGCGAAAGCGTGGGGAGCGAACGGGATTAGATACCCCGGTAGTCCACGCCGTAAACGTTGTGTACTAGGTGTAAGTGACTCTGTCATTTGTGCCGACGCTAACGCATTAAGTACACCGCCTGGGGAGTACGGCCGCAAGGCTTAAAC
Mo0	554	0	d:Bacteria,p:Spirochaetae,c:Spirochaetes,o:Spirochaetales,f:Spirochaetaceae;Other;Other;Other;Other;Other	TACGTAAGGGGCAAGCGTTGTTCGGAATTATTGGGTGTAAAGGGTGCGTAGGCGGCCATGCAAGTCTGGTGTAAAAGGTAACAGCTTAACTGTTGATGTGCACTGGAAACTGTAGGGCTTGAGTTTAGGAAGGGGAGCTGGAATTCCAGGTGTAGGGGTGAAATCTGTAGATATCTGGAAGAACACCGGTGGCGAAGGCGAGCTCCTGGCCATAGACTGACGCTGAGGCACGAAAGCGTGGGGAGCGAACAGGATTAGATACCCTGGTAGTCCACGCCGTAAACGATGTACACTAGGTGTCGGGGCTTAAGCCTCGGTGCCGTAGCAAACGCGTTAAGTGTACCACCTGGGGAGTATGCCGGCAACGGTGAAAC
Mo0	555	2.79e-05	d:Bacteria,p:Spirochaetae,c:Spirochaetes,o:Spirochaetales,f:Spirochaetaceae,g:Treponema;Other;Other;Other;Other;Other	CACGTAAGGGGCGAGCGTTGTTCGGAATTATTGGGCGTAAAGGGCGCGTAGGCGGTACTGCAAGCCCGGCGTGAAAACCAGGGGCTTAACTTCTGGCTTGCGCTGGGAACTGCGGTACTAGAGTCACGGAAGGGGAGCTGGAATTCCAGGTGTAGGGGTGAAATCTGTAGATATCTGGAAGAACACCGGTGGCGAAGGCGAGCTTCTGGCTGATGACTGACGCTGAGGCGCGAAAGCGTGGGGAGCAAACAGGATTAGATACCCTGGTAGTCCACGCCATAAACGATGTACACTAGGCGTTGGGCCGAGTGGCTCAGTGCCGAAGCAAACGTGCTAAGTGTACCGCCTGGGGAGTATGCCCGCAAGGGTGA
Mo0	556	0	d:Bacteria,p:Spirochaetae,c:Spirochaetes,o:Spirochaetales,f:Spirochaetaceae,g:uncultured_3889;Other;Other;Other;Other;Other	CACGTAGGGGGCGAGCGTTGTTCGGAATTACTGGGCGTAAAGGGCATGTAGGCGGTCTGGTAAGCCTGGCGTGAAAGGCCACAGCTCAACTGTGGAATGGCGCTGGGAACTGCCGGGCTTGAGTTACGGAGAGGGAGCTGGAATTCCTGGTGTAGGGGTGAAATCTGTAGATATCAGGAAGAACACCGATGGCGAAGGCAAGCTCCTGGCCGATAACTGACGCTGAGGTGCGAAAGTGTGGGGATCAAACAGGATTAGATACCCTGGTAGTCCACACAGTAAACGATGTGCACTAGGTGCTGGGGCGGACGCCTCGGTGCCGGAGCTAACGTGGTAAGTGCACCGCCTGGGGAGTATGCTCGCAAGGGTGAAACT
Mo0	557	0.000179715	d:Bacteria,p:Spirochaetae,c:Spirochaetes,o:Spirochaetales,f:Spirochaetales_Incertae_Sedis_3890,g:Exilispira;Other;Other;Other;Other;Other	AACGTAAGGGGCGAACGTTGCTCGGAATTACTGGGCGTAAAGGGCCGGTAGGTGGCTTTATAAGTCAGTTGTCAAATACCCATGCTCAACGTGGGAACGGCGACTGATACTGTAGAGCTTGAGTAGAGGAGGGGATGACGGAATACCCGGTGTAGGGGTGAAATCTGTTGATATCGGGTAGAACACCGATGGCGAAAGCGGTCATCTAGCCTCATACTGACACTCAACGGCGAAAGCCAGGGGAGCGAACGGGATTAGATACCCCGGTAGTCCTGGCCATAAACGATGCATGCTAGGTATTGGCACCGCGTTGGTGATAGTACCGTAGCTTACGCGTTAAGCATGCCGCCTGGGGAGTATGCTCGCAAGAGTG
Mo0	558	9.46e-06	d:Bacteria,p:Synergistetes;Other;Other;Other;Other;Other	TACGTAGGGGGCGAGCGTTGTCCGGAATCACTGGGCGTAAAGGGCACGCAGGCGGACCGACAGGTCGTTTGTGAAAGGCGAGGGCTCAACCCTTGTTTGCGGACGAAACCGTCGGACTGGAGTACCGGAGAGGGAAGTGGAATTCCCGGTGTAGCGGTGAAATGCGTAGATATCGGGAGGAACACCAGTGGCGAAGGCGGCTTCCTGGCCGGATACTGACGCTCAAGTGCGAAAGCTGGGGGAGCGAACGGGATTAGATACCCCGGTAGTCCCAGCCGTAAACGATGAATGCTAGGTGTGGGTGCCGTCGGGCATCCGTGCCGGAGTTAACGCGATAAGCATTCCGCCTGGGGAGTACGGTCGCAAGACTG
Mo0	559	0	d:Bacteria,p:Synergistetes,c:Synergistia,o:Synergistales;Other;Other;Other;Other;Other	TACGTAGGGAACGAGCGTTGTCCGGAATTACTGGGCGTAAAGGGCACGCAGGCGGTTGATCAAGTCAGGTGTTAAAGACAGGGGCTTAACCCTTGTTAGCATTTGAAACTGATTGACTGGAGTACTGAAGAGGCAAGTGGAATTCCCAGTGTAGCGGTGAAATGCGTAGATATTGGGAAGAACACCGGTGGCGAAGGCGACTTGCTGGTCAGTAACTGACGCTGAGGTGCGAAAGCTAGGGGAGCAAACGGGATTAGATACCCCGGTAGTCCTAGCCGTAAACGATGAATGCTAGGTGTGTGAGTAGAGATACTGACGTGCCGGAGTTAACGCGATAAGCATTCCGCCTGGGGAGTACGGTCGCAAGATTGAAAC
Mo0	560	0	d:Bacteria,p:Synergistetes,c:Synergistia,o:Synergistales,f:Synergistaceae,g:uncultured_3916;Other;Other;Other;Other;Other	TACGTAGGGGGCGAGCGTTGTCCGGAATTACTGGGCGTAAAGGGCACGCAGGCGGTGCTGTAAGTCGGCTGTTAAAGGATGCGGCTTAACCGTGTTTTGCAGTCGAAACTGCAGTACTGGAGTACCGAAGAGGCAAGTGGAATTCCCAGTGTAGCGGTGAAATGCGTAGATATTGGGAAGAACACCGGTGGCGAAGGCGACTTGCTGGTCGGTAACTGACGCTGAGGTGCGAAAGCCAGGGGAGCAAACGGGATTAGATACCCCGGTAGTCCTGGCCGTAAACGATGAATGCTGGGTGTGCGAGTAGAGATACTGGCGTGCCGTAGTTAACGCGATAAGCATTCCGCCTGGGGAGTACGGTCGCAAGATTGAAAC
Mo0	561	0.001907667	d:Bacteria,p:TA06;Other;Other;Other;Other;Other	TACGTAGGGGGCGAGCGCTGTCCGGATTCACTGGGCGTAAAGGGTGTGTAGGCGGACAGGCGGGTCGATGGTGAAAGCCCCCGGCTCAACCGGGGAACTGCCGTCGAAACTACCTGTCTTGAGGGCAGGAGAGGGAGCCGGAACTTCCGGTGTAGCGGTAAAATGCGTGGATATCGGAAGGAACGCCGATGGCGAAGGCAGGCTCCTGGAATGTTCCTGACGCTGAAACACGAAAGCTAGGGGAGCAAACAGGATTAGATACCCTGGTAGTCCTAGCCGTAAACGATGCACACTGGGCGTGGGGCGTCTTGCCCTGTGCCGTAGCTAACGCGTTAAGTGTGCCGCCTGGGGACTACGGCCGCAAGGTTGAAACTT
Mo0	562	0	d:Bacteria,p:TM6,c:Unknown_Class_1002679,o:Unknown_Order_1002680,f:Unknown_Family_1002681;Other;Other;Other;Other;Other	TACGAGTGGTGCAAGCGTTATTCGGAATTACTGGGCGTAAAGGGTGTGTAGGTGGCATATTAAGTCAACTGTTAAATTCTCCAGCCTAACTGGAGCTCAGCGGTAGATACTGGTGTGCTAGAGATTGGAAGAGAGAAGTGGAATTCTCGGAGTAGCGGTAAAATGCGTAGATCTCGAGAGGAACACCGATGGCGAAGGCAGCTTCTTGGTCCAATTCTGACACTGAAACACGAAAGCGTGGGGAGCAAACAGGATTAGATACCCTGGTAGTCCACGCCGTAAACGATGATCACTAGACGTTAATTTCGATTTCGAAATTGGTGTCGTAGCTAACGCGTTAAGTGATCCGCCTGGGGAGTACGGTCGCAAGACTAA
Mo0	563	1.34e-05	d:Bacteria,p:TM6,c:Unknown_Class_1002679,o:Unknown_Order_1002680,f:Unknown_Family_1002681,g:Unknown_Genus_1001022;Other;Other;Other;Other;Other	TACGAGGGGTGCAAGCGTTATTCGGAATTATTGGGCGTAAAGGGTGTGTAGACGGCATGTTAAGTCAACTGTTAAATTCCTCGGCCTAACTGAGGGTATGCGGTAGAAACTGGCGTGCTAGAGGGTGAGAGAGAGAAGTGGAATTCTCGGAGTAGCGGTAAAATGCGTAGATCTCGAGAGGAACACCGATGGCGAAGGCAGCTTCTTGGCTCACTCCTGACGTTGAGGCACGAAAGCGTGGGGAGCAAACAGGATTAGATACCCTGGTAGTCCACGCTGTAAACGATGATCACTAGACGTTAGTACTGCTTTGCGGTATTAGTGTCGTAGCTAACGCGATAAGTGATCCGCCTGGGGATTACGGTCGCAAGACTA
Mo0	564	0	d:Bacteria,p:Tenericutes,c:Mollicutes,o:Entomoplasmatales,f:Spiroplasmataceae,g:Spiroplasma;Other;Other;Other;Other;Other	TACATAGGTGGCAAGCGTTATCCGGATTTATTGGGCGTATAGGGTGCGTAGGCGGTTAGTTAAGTTTGAGGTTAAAGCCCGGAGCTCAACTCCGGTTCGCCTTGAAAACTGATTAACTAGAATACAGGAGAGGTAGATGGAATTCCATGTGTAGCGGTGAAATGCGTAGATATATGGAGGAACACCAGTGGCGAAGGCGGTCTACTGGCCTGTTATTGACGCTGAGGCACGAAAGCGTAGGGAGCAAATAGGATTAGATACCCTAGTAGTCTACGCCGTAAACGATGAGTACTAAGTGTCGGCATTTGTCGGTGCTGCAGCTAACGCATTAAGTACTCCGCCTGAGTAGTATGCTCGCAAGAGTGAAACTCAAA
Mo0	565	0	d:Bacteria,p:Tenericutes,c:Mollicutes,o:Mollicutes_RF9;Other;Other;Other;Other;Other	TACGTAGGGAGCAAGCGTTATCCGGATTTATTGGGCGTAAAGCGTGTGTAGACGGTTTATTAAGTATAAGATTAAAGCCCGAGGCTTAACCTCGGTTCGTCTTATAAACTGGTAGACTTGAGTGTAGTAGAGGTAAGTGGAATTTCTAGTGTAGCGGTGGAATGCGTAGATATTAGAAGGAACACCAGTGGCGAAGGCGACTTACTGGGCTATTACTGACGTTGAGACACGAAAGCGTGGGGAGCAAATAGGATTAGATACCCTAGTAGTCCACGCCGTAAACGATGAGTACTAAGTGTTGGGATTACCCAGTGCTGAAGCTAACGTATTAAGTACTCCGCCTGAGTAGTACGGCCGCAAGGCTGAAACTCAAA
Mo0	566	0	d:Bacteria,p:Tenericutes,c:Mollicutes,o:Mollicutes_RF9,f:Unknown_Family_1002677,g:Unknown_Genus_1001017;Other;Other;Other;Other;Other	TACGTAGGGAGCGAGCGTTATCCGGATTTATTGGGTGTAAAGGGTGCGTAGGCGGTTTATTAGGTCTAAGGTTTAAGTCCGAAGCTCAACTTCGGTTCGCCTTAGAAACCGGTTTACTTGAGTATGGTAGAGGCAAGTGGAATTTCTAGTGTAGCGGTAAAATGCGTAGATATTAGAAGGAACACCAGTGGCGAAGGCGACTTGCTGGGCCATTACTGACGCTGAGGCACGAAAGCGTGGGGAGCAAATAGGATTAGATACCCTAGTAGTCCACGCCGTAAACGATGGATACTAAGTGTCGGGCAACCGGTGCTGAAGTTAACACATTAAGTATCCCACCTGAGTAGTACGGTCGCAAGGCTGAAACTTAAAGA
Mo0	567	0.002732564	d:Bacteria,p:Verrucomicrobia;Other;Other;Other;Other;Other	TACAGAGGTTCCAAGCGTTGTTCGGATTCACTGGGCGTAAAGGGTGCGCAGGCGGTCGGGTAAGTCTGATGTGAAATCTCCGGGCTCAACCCGGAAAGGGCATTGGATACTATCCGGCTGGAGGGTTGCAGAGGGGACTGGAATTCTCGGTGTAGCAGTGAAATGCGTAGATATCGAGAGGAACACCCGTGGCGAAGGCAAGTCCCTGGACAACTCCTGACGCTCATGCACGAAAGCTAGGGGAGCAAACAGGATTAGATACCCTGGTAGTCCTAGCCCTAAACGGTGCACGCTTGCCGTGGGCGGCTTTAACCCCGTCCGTGGCGCAGCTAACGCGTTAAGCGTGCCGCCTGGGGAGTACGGCCGCAAGGTTAA
Mo0	568	0.000627758	d:Bacteria,p:Verrucomicrobia,c:OPB35_soil_group;Other;Other;Other;Other;Other	TACAGAGGTCCCGAGCGTTGTTCGGATTCACTGGGCGTAAAGGGTGCGTAGGCGGTCGGGTAAGTCTGACGTGAAAGCCCGAGGCTCAACCTCGGAATGGCGTCGGAAACTGCCCGGCTGGAGGGTTGGAGGGGGGACTGGAATTCTCGGTGTAGCAGTGAAATGCGTAGATATCGAGAGGAACACCGGTGGCGAAGGCGAGTCCCTGGACAACTCCTGACGCTGAGGCACGAAAGCTGGGGGAGCAAACAGGATTAGATACCCTGGTAGTCCCAGCCCTAAACGGTGCACGTTTGCCGTGGGCGGATTCGACCCCGTCCGTGGCGTAGCTAACGCGTTAAACGTGCCGCCTGGGGAGTACGGCCGCAAGGTTAA
Mo0	569	8.71e-05	d:Bacteria,p:Verrucomicrobia,c:OPB35_soil_group,o:Unknown_Order_1002686;Other;Other;Other;Other;Other	GACAGAGGTCCCGAGCGTTGTTCGGATTCACTGGGCGTAAAGGGTGCGTAGGCGGTTGGATAAGTCGGTTGTGAAATCTCCAAGCTCAACTTGGAAATGGCAACCGAAACTGTCCGGCTAGAGGAATGGAGGGGAGACTGGAATTCTCGGTGTAGCAGTGAAATGCGTAGATATCGAGAGGAACACCGGTGGCGAAGGCGAGTCTCTGGACATTTCCTGACGCTGAGGCACGAAAGCCAGGGGAGCAAACGGGATTAGATACCCCGGTAGTCCTGGCCCTAAACGGTGCACGTTTGCCGTGGGCAGATTCGACCCTGTCCGTGGCGAAGCTAACGCGTTAAACGTGCCGCCTGGGGAGTACGGCCGCAAGGTTAA
Mo0	570	0	d:Bacteria,p:Verrucomicrobia,c:Opitutae;Other;Other;Other;Other;Other	TACGGAGACTGCGAGCGTTACTCGGATTCACTGGGCGTAAAGGGAGCGCAGGCGGATATGTGTGTTAGGTGTGAAAGCCCGAGGCTTAACTTCGGAATTGCGCCTAAAACTATGTATCTAGAGGCTTGGAGGGGTAAGCGGAATTTGTGGAGTAGCGGTAAAATGCGTAGATATCACAAGGAACACCGATGGCGAAGGCAGCTTACTGGACAAGATCTGACGCTCAGGCTCGAAAGCGTGGGTAGCAAAAGGGATTAGATACCCCTGTAGTCCACGCCCTAAACGTTGTACACTAGGTCTTGGGGGAATCATCCCCTTCGGGGCCCAAGCTAACGCGATAAGTGTACCGCCTGAGGACTACGACCGCAAGGTTAA
Mo0	571	0	d:Bacteria,p:Verrucomicrobia,c:Opitutae,o:Opitutales,f:Opitutaceae,g:Opitutus;Other;Other;Other;Other;Other	TACAGAGACGGCGAGCGTTACTCGGATTTACTGGGCGTAAAGGGTGCGTAGGTGGCCAAGTGTGTCGGGTGTGAAATCTCGGAGCTCAACTCCGAAACTGCGCCCGAAACTACTTGGCTTGAGTTTCAGAGAGGGTAGTGGAATTCCTGGTGTAGCGGTGAAATGCGTAGATATCAGGAGGAATACCAACGGCGAAGGCAGCTACCTGGATGAATACTGACACTGAGGCACGAAAGCGTGGGTAGCAAAAGGGATTAGATACCCCTGTAGTCCACGCCCTAAACGGTGCACACTCGGTCTTAGCGGATTTGACCCCGCTAGGGCCTGAGCTAACGCGTTAAGTGTGCCGCCTGAGGACTACGGCCGCA
Mo0	572	0	d:Bacteria,p:Verrucomicrobia,c:Opitutae,o:Puniceicoccales,f:Puniceicoccaceae,g:Puniceicoccus;Other;Other;Other;Other;Other	TACGGAGACCTCGAGCGTTACTCGGATTCACTGGGCGTAAAGGGTGCGTAGGCGGCATGGTGTGTCAGGTGTGAAATCCCGGGGCTTAACTCCGGAACTGCGCCTGAAACTACTGTGCTTGAGTATAGGAGGGGATAGCAGAATTTCTGGTGTAGCGGTGAAATGCGTAGATATCAGAAGGAATACCAATGGCGAAGGCAGCTATCTGGACTAATACTGACGCTGAGGCACGAAAGCGTGGGGAGCGAAAGGGATTAGATACCCCTGTAGTCCACGCCCTAAACGGTGCACACTAAGCATCAGGACCTCGACCGTCTTGGTGCTCAAGCTAACGCGTTAAGTGTGCCGCCTGAGGACTACGGCCGCAAGGCTAAA
Mo0	573	4.98e-07	d:Bacteria,p:Verrucomicrobia,c:Spartobacteria;Other;Other;Other;Other;Other	TACAGAGGTCCCAAGCGTTGTTCGGATTTATTGGGCGTAAAGGGTGCGTAGGCGGTCGGGTAAGTCATGCGTGAAATCTCGGAGCTCAACTCCGAAACTGCGCGCGATACTGCCCGGCTCGAGGAGTGGAGAGGAGACTGGAATTCTCGGTGTAGCAGTGAAATGCGTAGATATCGAGAGGAACACCAGTGGCGAAGGCGGGTCTCTGGACACTTCCTGACGCTGAGGCACGAAGGCCAGGGGAGCAAACGGGATTAGATACCCCGGTAGTCCTGGCAGTAAACGGTGCGCGTTTGGTATGGGGGGACTAGACCCCCTCCGTGCCGGAGCTAACGCGTTAAACGCGCCGCCTGGGAAGTACGGCCGCAAGGCTAA
Mo0	574	0	d:Bacteria,p:Verrucomicrobia,c:Spartobacteria,o:Chthoniobacterales;Other;Other;Other;Other;Other	TACAGAGGTCTCAAGCGTTGTTCGGATTCATTGGGCGTAAAGGGTGCGCAGGCGGCGTGGTAAGTTGAGTGTGAAATCCCGGGGCTTAACCCCGGAACTGCACTCAATACTGCCATGCTCGAGGACTGTAGAGGAGATCGGAATTCACGGTGTAGCAGTGAAATGCGTAGATATCGTGAGGAAGACCAGTTGCGAAGGCGGATCTCTGGGCAGTTCCTGACGCTCATGCACGAAGGCCAGGGGAGCAAACGGGATTAGATACCCCGGTAGTCCTGGCAGTAAACGGTGCACGTTTGGTGTGGGCGGGTTCAGACCCCGTCCGTGCCGGAGCTAACGCGTTAAACGTGCCGCCTGGGAAGTACGGTCGCAAGATT
Mo0	575	4.98e-07	d:Bacteria,p:Verrucomicrobia,c:Spartobacteria,o:Chthoniobacterales,f:Chthoniobacteraceae,g:Chthoniobacter;Other;Other;Other;Other;Other	TACAGAGGTCTCAAGCGTTGTTCGGATTCATTGGGCGTAAAGGGTGCGTAGGCGGTATCGCAAGTCGGATGTGAAATCTTGGGGCTCAACCCCAAAACTGCATTCGATACTGCGGTGCTCGAGGACTGGAGAGGAGACCGGAATTCACGGTGTAGCAGTGAAATGCGTAGATATCGTGAGGAAGGCCAGTGGCGAAGGCGGGTCTCTGGACAGCTCCTGACGCTGAGGCACGAAGGCCAGGGGAGCAAACGGGATTAGATACCCCGGTAGTCCTGGCAGTAAACGGTGCACGTTTGGTGTGGGCGGATTCGACCCCGTCCGTGCCGGAGCTAACGCGTTAAACGTGCCGCCTGGGGAGTACGGTCGCAAGATTAA
Mo0	576	0	d:Bacteria,p:Verrucomicrobia,c:Spartobacteria,o:Chthoniobacterales,f:Xiphinematobacteraceae,g:Candidatus_Xiphinematobacter;Other;Other;Other;Other;Other	TACAGAGGTCTCAAGCGTTGTTCGGATTCATTGGGCGTAAAGGGTGCGTAGGTGGCTTGGTAAGTTGAAGGTGAAATCTCGGAGCTCAACTCCGAAACTGCCTTCAATACTGCTAGGCTCGAGGATTGTAGAGGAGAATGGAATTCACGGTGTAGCAGTGAAATGCGTAGATATCGTGAGGAAGACCAGTGGCGAAGGCGATTCTCTGGGCAATTCCTGACACTGAGGCACGAAGGCTAGGGGAGCGAACGGGATTAGATACCCCGGTAGTCCTAGCAGTAAACGGTGCACGTTTGGTGTGGGAGGATTCGACCCCTTCCGTGCCGGAGCTAACGCGTTAAACGTGCCGCCTGGGAAGTACGGTCGCA
Mo0	577	0	d:Bacteria,p:Verrucomicrobia,c:Verrucomicrobiae;Other;Other;Other;Other;Other	TACAGAGGTCTCAAGCGTTGTTCGGAATCACTGGGCGTAAAGGGTGTGTAGGCGGCGTGAAAAGTCAGATGTGAAATCCGGGGGCTCAACCCCCGAACAGCATCCGATACTGTCAAGCTAGAGGTCTGTAGAGGAGTCTGGAATTCTCGGTGTAGCAGTGAAATGCGTGGATATCGAGAGGAACACTTATAGCGAAGGCAAGACTCTGGGCAGAACCTGACGCTCAAACACGAAGGCCAGGGTAGCGAACGGGATTAGATACCCCGGTAGTCCTGGCAGTAAACGGTGCACGTTTGGTGTGGGAGGAATCGACCCCTTCCGTGCCGGAGCAAACGCGTTAAACGTGCCGCCTGGGAAGTACGGTCGCAAGATTA
Mo0	578	0	d:Bacteria,p:Verrucomicrobia,c:Verrucomicrobiae,o:Verrucomicrobiales;Other;Other;Other;Other;Other	TACGAAGGTCCCGAGCGTTGTTCGGAATCACTGGGCGTAAAGGGAGCGTAGGCGGTTTGGTAAGTCAGATGTGAAATCCCGGGGCTCAACCCCGGAACTGCATCCGATACTGCCGGACTCGAGCAATGGAGGGGTAGCCGGAATTCTCGGTGTAGCAGTGAAATGCGTGGATATCGAGAGGAACACTCGTGGCGAAGGCGGGCTACTGGACATTTGCTGACGCTGAGGCTCGAAGGCCGGGGGAGCGAAAGGGATTAGATACCCCTGTAGTCCCGGCAGTAAACGGTGCGCGCTTGGTGTGAGGGGATTCGACCCCCCTCGTGCCGGAGCCAACGCGTTAAGCGCGCCGCCTGGGAAGTACGGTCGCAAGA
Mo0	579	0	d:Bacteria,p:WD272,c:Unknown_Class_1002707,o:Unknown_Order_1002708,f:Unknown_Family_1002709,g:Unknown_Genus_1001050;Other;Other;Other;Other;Other	GACGTAGGGGGCGAGCGTTATTCGGAATTATTGGGCGTAAAGCGCTCGTAGGCGGGATCGATAGTCCGTGAAGAAAGACCTGGGCTCAACTCAGGGAACGGCACGGATACTTCGATTCTTGAGGCAATCAGAGGGTGATGGAATTCCCGGTGTAGCGGTGAAATGCGTAGATATCGGGAGGAACACCAGTGGCGAAGGCGATCACCTGGGGTTGTTCTGACGCTGAGGAGCGAAAGCTAGGGGAGCAAACGGGATTAGATACCCCGGTAGTCCTAGCCGTAAACGATGGATACTAGGTGTATGTGGTATCGACTCCATATGTGCCGCAGCTAACGCAATAAGTATCCCGCCTGGGGAGTACGGCCGCAAGGTTA
Mo0	580	0	d:Eukaryota;Other;Other;Other;Other;Other	TTCCAGCTCCAATAGCGTATATTAAAGTTGTTGCAGTTAAAAAGCTCGTAGTTGAACCTTGGACAAGGTGAGTGTGGTTAGTCGCAAGATTAGACTGTGCCGCTGCGTCTCTGATGGGGGACTCTGTGCTTTGCATGGAGGAAACCTACGTTACTGTGAAGAAATTAGAGTGTTTAAAGCAGGCAATAGCTTGAATACATCAGCATGGAATAACAAGATAAGACATTAGTCGTCTTGTTGGTTTGGGGACAAATGTAATGATTAATAGGGCCAGTTGGGGGCATTAGTATTTAGTAGTCAGAGGTGAAATTCTTGGATTTACTAAAGACTAACTAGTGCGAAAGCATTTGCCAAGGATGTTTTCATTAATCAAG
Mo1	0	0.065302517	d:Bacteria;p:Chlorobi	TACGTAGGGTGCAAGCGTTGTCCGGATTCACTGGGTGTAAAGGGTGCGCAGGCGGGCTCTTAAGTCAAAGGTGAAATCTCCCGGCTTAACCGGGAAATTGCCTTTGATACTGAGAGCCTTGAGTACGGGAGAGGGAGATGGAATTCCAGGTGTAGCGGTGAAATGCGTAGATATCTGGAGGAACACCGGAGGCGAAGGCGGTCTCCTGGCCCGTTACTGACGCTCAGGCACGAAAGCGTGGGGAGCAAACAGGATTAGATACCCTGGTAGTCCACGCCCTAAACGATGGGTACTAGATGTCGGCTCCGAAAGGGGTCGGTGTCGAAGCTAACGCATTAAGTACCCCACCTGGGGAGTACGATCGCAAGGTTG
Mo1	1	0.053741377	d:Bacteria	GACAGAGGGGGCGAGCGTTGTCCGGAGTCACTGGGCGTAAAGCGCGCGCAGGCGGCAACCTAAGTGTCGTGTGAAAGCCCCCGGCTCAACCGGGGGAGGCCATGGCAAACTGGGTCGCTCGAGCTGCGGAGAGGCCCCTCGAATTGCCGGTGTAGCGGTGAAATGCGTAGAGATCGGCAGGAAGACCAAGGGGGAAGCCAGGGGGCTGGCCGCAGGCTGACGCTGAGGCGCGACAGCGTGGGGAGCAAACCGGATTAGATACCCGGGTAGTCCACGCCGTAAACGATGACCACTCGGCGTGTGGCGACTATTGACGTCGCGGCGCGCCCTAGCTCACGCGATAAGTGGTCCGCCTGGGAACTACGAGCGCAAGCTTA
Mo1	2	0.053477948	d:Bacteria	TACGGAGGGAGCAAGCGTTGTCCGGAATCACTGGGCGTAAAGGGAGTGTAGGTGGTTTGGAAAGTTGGATGTGAAATCTTGCGGCTCAACCGTAAAATTGCATTCAATACTACCATTCTAGAGTGCAGGAGAGGAGAGCGGAACTCCTAGTGTAGCGGTGGAATGCGTAGATATTAGGAGGAACACCAAAGGCGAAGGCAGCTCTCTGGCCTGTTACTGACACTGAAACTCGAAAGCTGGGGGAGCAAACAGGATTAGATACCCTGGTAGTCCCAGCTGTAAACGATGGGCACTAGACGTGGGGATTTTCTCCGTGTCGAAGCTAACGCATTAAGTGCCCCGCCTGGGGAGTACGGTCGCAAGACTG
Mo1	3	0.049211596	d:Bacteria;p:Proteobacteria;c:Deltaproteobacteria;o:Syntrophobacterales	TACGGAGGGTGCAAGCGTTATTCGGAATCATTGGGCGTAAAGCGCGCGTAGGCGGTGGGGCAAGTCTGGTGTGAAAGCCCGGGGCTTAACCTCGGAAGGGCATTGGAAACTGCCTCACTTGAGTGCCGGAGAGGAAGGGGGAATTCCCGGTGTAGCGGTGAAATGCGTAGATATCGGGAGGAATACCAGTGGCGAAGGCGTCCTTCTGGACGGCAACTGACGCTGAGGCGCGAAAGCGTGGGGAGCAAACAGGATTAGATACCCTGGTAGTCCACGCTGTAAACGATGGGCACTAGGTGTAGCGGGTATTGACCCCTGCTGTGCCGAAGCTAACGCGTTAAGTGCCCCGCCTGGGGAGTACGGCCGCAAGGTTA
Mo1	4	0.032312565	d:Bacteria	GACAGAGGCGGCGAGCGTTACCCGGATTCACTGGGCGTAAAGGGTGCGTAGGCGGTCGTGCATGTCGTCTGTGAAATCTCCCTGCTCAACGGGGAGAGGTCAGGCGAAACTGCACGGCTGGAGGGCCGGAGAGGGAGGCGGAACTTCCAGAGTAGCGGTGAAATGCGTAGATACTGGAAGGTACCTCAATAGCGAAGGCAGCCTCCTGGCCGGTTCCTGACGCTGAGGCACGAAAGCGTGGGGAGCAAACCGGATTAGATACCCGGGTAGTCCACGCCCTAAACGATGCCGACTAGGTGTTGGCCTCGCACATGCTGGGCCAGTGCCGCAGCTAACGCGATAAGTCGGCCGCCTGGGGTGTACGGCCGCAAGGTTG
Mo1	5	0.030708226	d:Bacteria	TACGTAGGGGGCGAGCGTTGCCCGAATTTACTGGGCGTAAAGCGCACGTAGGCGGCTTCGTAAGTCTGGTGTGAAATCTCACGGCTCAACCGGGAGGCTGCACCAGATACTGCGAAGCTCGAGGACGGGAGAGGAGATCGGAATTCCCGGTGTAGCGGTGAAATGCATTGATATCGGGAGGAACACCAGTGGCGAAGGCGGATCTCTGGCCCGTTGCTGACGCTGAGGTGCGAAAGCTGGGGGAGCGAAAGGGATTAGATACCCCTGTAGTCCCAGCCCTAAACGATGGGCGCTAGGTGTTGGGGGATTAACCCTCGGCGCCGTAGCTAACGCATTAAGCGCCCCGCCTGGGGAGTACGGCCGCAAGGTTG
Mo1	6	0.028582973	d:Bacteria;p:Chloroflexi;c:Anaerolineae;o:Anaerolineales;f:Anaerolineaceae;g:Bellilinea	CACGTAGGAGACGAGCGTTATCCGGATTTACTGGGCGTAAAGCGCGTGCAGGCGGTTCGGCAAGTTGGATGTGAAAGCTCCCGGCTTAACTGGGAGAGGTCGTTCAATACTACCGGACTTGAGAGTGGTAGAGGGAGGTGGAATTCCGGGTGTAGTGGTGAAATGCGTAGATATCCGGAGGAACACCAGTGGCGAAAGCGGCCTCCTGGACCACTTCTGACGCTCAGACGCGAAAGCTAGGGTAGCGAACGGGATTAGAGACCCCGGTAGTCCTAGCCGTAAACGATGTAGACTTGGCGTTGGTGGGTTCAAATCCATCAGTGCCGAAGCTAACGCGATAAGTCTACCGCCTGGGGACTACGGCCGCAAGGTTA
Mo1	7	0.026481488	d:Bacteria;p:Armatimonadetes;c:Unknown_Class_1002196;o:Unknown_Order_1002197;f:Unknown_Family_1002198	TACGTAGGGGGCGAGCGTTGTCCGAATTCACTGGGCGTAAAGCGCGCGTAGGCGGGTTACTAAGTTGGGGGTGAAATCCCGAGGCTCAACCTCGGAACTGCCTCCAAAACTGGTAGCCTAGAGGTATGGAGAGGGAAGTGGAATTCCTGGTGTAGCGGTGAAATGCGTAGATATCAGGAGGAACACCCGTGGCGAAGGCGGCTTCCTGGCCATATCCTGACGCTGAGGTGCGAAAGCCAGGGGAGCGAACGGGATTAGATACCCCGGTAGTCCTGGCCGTAAACGATGGATACTAGGTGTTAGAGGTATCGACCCCTCTAGTGCCGTAGCTAACGCATTAAGTATCCCGCCTGGGGAGTACGGCCGCAAGGCTG
Mo1	8	0.024942511	d:Bacteria;p:Chlorobi;c:Chlorobia;o:Chlorobiales	TACGTAGGGTGCGAGCGTTGTCCGGAATTACTGGGTGTAAAGGGTGCGTAGGCGGATTTGTGCGTCAGAGGTTAAAGACCACGGCTTAACCGTGGAAATGCCTTTGATACGGCAAGTCTTGAGTGTAGGTGAGGATGATGGAATTCCTGGTGTAGCGGTGAAATGCGTAGATATCAGGAGGAACACCGGAGGCGAAGGCGGTCATCTAACCTACCACTGACGCTGAGGCACGAAAGCGTGGGGAGCAAACAGGATCAGATACCCTGGTAGTCCACGCCCTAAACGATGTATGCTTGGTGTTAGATGCAAGTCATCTAGTGCCGGAGGTAACCCGTTAAGCATACCACCTGGGGAGTACGATCGCAAGGTTG
Mo1	9	0.024791981	d:Bacteria	TACGTGTGGTCCGAGCGTTGTCCGGAATGACTGGGCGTAAAGGGTGCGTAGGCGGACGCATAAGTCAGGTGTGAAAGCCCCGAGCTTAACTTGGGAAGCGCGCTTGAAACTATGCGTCTCGAGACTGTCAGGGGTAAGCGGAATTCCCGGAGTAGCGGTGAAATGCGTAGATATCGGGAAGAACACCGGTGGCGAAGGCGGCTTACTGGGGCAGTTCTGACGCTGAGGCACGAAAGCGTGGGGAGCAAACAGGATTAGATACCCTGGTAGTCCACGCTGTAAACGATGGATACTAGATGTCGGCTACATTTTACGTGGTCGGTGTCGTAGCTAACGCGATAAGTATCCCGCCTGGGGAGTACGGCCGCAAGGTTA
Mo1	10	0.019232255	d:Bacteria;p:Deferribacteres;c:Deferribacteres;o:Deferribacterales;f:Deferribacteraceae;g:Calditerrivibrio	TACGGAGGGGGCAAGCGTTGTTCGGAATTACTGGGCGTAAAGCGCGCGTAGGCGGTTTTGTAAGTCTGGGGTCAAAGGCGACAGCTTAACTGACGTAAGGCCTCAGATACTATAGAACTGGAGTACCAGAGAGGATGGCGGAATTCCCGGTGTAGCGGTGAAATGCGTAGATATCGGGAGGAACACCATTGGCGAAGGCGGCTATCTGGCTGGTAACTGACGCTGAGGTGCGAGAGCGTAGGGAGCAAACAGGATTAGATACCCTGGTAGTCTACGCTGTAAACGATGGATGTTAGATGTTGGTGGAACCGACCCCATCAGTGTCGAAGCTAACGCGTTAAACATCCCGCCTGGGGAGTATGCTCGCAAGAGTG
Mo1	11	0.017919074	d:Bacteria	GACGTAGGTGGCGAGCGTTACTCGGAATGACTGGGTGTAAAACGTAGGTAGGTGGTTCGATAAGTACCGCGTGAAATCCTGCGGCTCAACCGCAGGGCTGCGCTGTATACTGTCGAGCTGGAGTCGGGTCGAGGTGGACGGAATTCCCGGTGTAGCGGTGAAATGCGTAGATATCGGGAGGAACACCAGTGGCGAAAGCGGTCCACCAGGCCTGCACTGACACTGAGCTACGAAAGCGTGGGGAGCAAACAGGATTAGATACCCTGGTAGTCCACGCCGTAAACCATACGAACTAGATGTTCGGCCCGATTTTCAATCGGGGTGAGTGTCGAAGCTTACGCGTTAAGTTCGTTACCTGGGGAGTACGGCCGCAAGGTTG
Mo1	12	0.01772893	d:Archaea;p:Euryarchaeota;c:Methanomicrobia;o:Methanosarcinales;f:Methanosaetaceae	CACCGGCGGCTCGAGTGGTAACCGCTATTATTGGGTCTAAAGGGTCTGTAGCCTGCCGGCTAAGTCTCTTGGGAAATCTGGCATCTCAAGTGTCAGGCTGCCAGGGGATACTGGTCGGCTTGGGACCGGGAGAGGTGAGAGGTACCTCAGGGGTAGGGGTGAAATCTTGTAATCCTTGAGGGACCACCAGTGGCGAAGGCGTCTCACCAGAACGGATCCGACGGCAAGGGACGAAAGCTAGGGGCACGAACCGGATTAGATACCCGGGTAGTCCTAGCCGTAAACGATACTCGCTAGGTGTCGGTCACGGTGCGACCGTGGTCGGTGCCGTAGGGAAGCCGTGAAGCGAGCCACCTGGGAAGTACGGCCGCAAGGCTG
Mo1	13	0.016639565	d:Bacteria;p:Bacteroidetes;c:SB_5;o:Unknown_Order_1002219;f:Unknown_Family_1002220;g:Unknown_Genus_1000321	TACGGAGGATGCAAGCGTTATCCGGATTCATTGGGTTTAAAGGGTGCGTAGGCGGGGCGGTAAGTCAGTGGTGAAAGCCTGCAGCTTAACTGTAGAATTGCCATTGATACTGTCGCTCTTGAATGCGGTTGAGGCAGGCGGAATGTGTAATGTAGCGGTGAAATGCTTAGATATTACACAGAACACCGATTGCGTAGGCAGCTTGCTAAACCGTGATTGACGCTGAGGCACGAAAGCGTGGGGAGCAAACAGGATTAGATACCCTGGTAGTCCACGCTGTAAACGATGATCACTCGCTGTTGGCGATATACTGTCAGCGGCTAAGCGAAAGCATTAAGTGATCCACCTGGGGAGTACGACGGCAACGTTG
Mo1	14	0.015532373	d:Bacteria	TACGTAGGGGGCGAGCGTTACCCGGAATCACTGGGCGTAAAGGGTGCGTAGGCGGCCGAGTGTGTCTGGCGTTAAAAGCCACGGCTCAACTGTGGATATGCGCTGGAAACTGCTCGGCTTGAGTGCAGCAGAGGCAGACGGAACTGCTGGTGTAGAGGTGAAATTCGTAGATATCAGCAGGAACGCCGGTGGAGAAGTCGGTCTGCTGGGCTGTTACTGACGCTGAGGCACGAAAGCTAGGGGAGCAAACCGGATTAGATACCCGGGTAGTCCTAGCCGTAAACGATGCTCACTTGGTGTGGGGGCGAAGAGTCTCCGTGCTGAAGCTAACGCGTTAAGTGAGCCGCCTGGGGAGTATGCCCGCAAGGGTG
Mo1	15	0.013850789	d:Bacteria	CACGTAGGGGGCGAGCGTTGTCCGAATTTACTGGGCGTAAAGCGCGCGTAGGCGGGCCGATAAGTGGGAAGTGAAAGGCTTGGGCTCAACCCAAGCAGTGCTTCTCAGACTGTCGGTCTTGAGGGCGGTAGGGAGAAGTGGAATGGCTGGTGTAGCGGTGAAATGCGTAGATATCAGTCGGAACACCGGTGGCGAAGGCGGCTTCTTGGGCCGTTCCTGACGCTGAGGCGCGAAAGCCAGGGGAGCGAACGGGATTAGATACCCCGGTAGTCCTGGCCGTAAACGATGGATACTAGGCGTAGGGGGTATTGACCCCTCCTGTGCCGTAGCTAACGCATTAAGTATCCCGCCTGGGGAGTACGGCCGCAAGGTTG
Mo1	16	0.013244705	d:Archaea;p:Euryarchaeota;c:Methanobacteria;o:Methanobacteriales;f:Methanobacteriaceae;g:Methanothermobacter	CACCGGCAGCTCAAGTGGTAGCCGCTTTTATTGGGCCTAAAGCGTCCGTAGCCGGTCTGATAAGTCTCTGGTGAAATCCCACAGCTTAACTGTGGGAATTGCTGGAGATACTATCATGACTCGAGGTCGGGAGAGGCTGGAGGTACTCCCAGGGTAGGGGTGAAATCCTGTAATCCTGGGAGGACCACCTGTGGCGAAGGCGTCCAGCTGGAACGAACCTGACGGTGAGGGACGAAAGCCAGGGGCGCGAACCGGATTAGATACCCGGGTAGTCCTGGCCGTAAACGATGTGGACTTGGTGTTGGGATGGCTTCGAGCTGCCCCAGTGCCGAAGGGAAGCTGTTAAGTCCACCGCCTGGGAAGTACGGCCGCAAGGCTG
Mo1	17	0.012858476	d:Bacteria;p:Bacteroidetes;c:Sphingobacteriia;o:Sphingobacteriales;f:WCHB1_69;g:Unknown_Genus_1000345	TACGGAGGATGCGAGCGTTATCCGGATTTACTGGGTTTAAAGGGTGCGCAGGCGGTTGATTAAGTCAGAGGTGAAAGCCCTATGCTCAACATAGGGATTGCCTTTGATACTGATCAGCTAGAGTGAAGATGGAGTGGGTGGAATGTGTTGTGTAGCGGTGAAATGCATAGATATAACACAGAACACCGATCGCGAAGGCAGCTCACTAAACTTCAACTGACGCTCATGCACGAAAGCGTGGGGATCAAACAGGATTAGATACCCTGGTAGTCCACGCTGTAAACGATGATCACTAGCTGTTGGTGCGTAAAGTATCAGTGGCTAAGCGAAAGTGATAAGTGATCCACCTGGGGAGTACGACCGCAAGGTTG
Mo1	18	0.011553217	d:Bacteria;p:Lentisphaerae	TACAGAGGTGGCGAGCGTTGTTCGGATTTACTGGGCGTAAAGGGTGCGTAGGCGGTTCCGCGTGTCGGATGTGAAATCTGGAGGCTCACCCTTCAGGCGGCATTCGAAACTGCGGGGCTAGAGGGCAGGAGAGGAGAGCGGAATTCTTGGTGTAGCGGTGAAATGCGTTGATATCAAGAAGAACACCGGTGGCGAAGGCGGCTCTCTGGAATGCTTCTGACGCTGAGGCACGAAAGTTGGGGGAGCAAACAGGATTAGATACCCTGGTAGTCCCAACCCTAAACGGTGCACACTTGACGTGGGAGGAGTCAATCCCTTCCGTGTCGGAGCTAACGCGGTAAGTGTGCCGCCTGGGGAGTACGGCCGCAAGGTTA
Mo1	19	0.011477952	d:Bacteria;p:Planctomycetes;c:Planctomycetacia	GACGGACCGTCCGAACGTTACTCGGAATTACTGGGCTTAAAGGGTGCGTAGGCTGCCTTGCAAGTCGGGCGTGAAAGCCCTCGGCTTAACCGAGGAATTGCGCTCGATACTGTGAGGCTCGAGGGAGATAGAGGTGAGCGGAACTTGCGGTGGAGCGGTGAAATGCGTTGATATCGCAAGGAACACCGGAGGCGAAAGCGGCTCACTGGGTCTTTCCTGACGCTGAGGCACGAAAGCTAGGGGAGCGAACGGGATTAGATACCCCGGTAGTCCTAGCCCTAAACGATGAGCACTAGACCGAGGGACTCTCCATGGTCTCTTGGTCGTAGGGAAACCGTTAAGTGCTCCGCCTGGGGAGTATGGTCGCAAGGCTG
Mo1	20	0.010618344	d:Bacteria;p:Chlorobi;c:Chlorobia;o:Chlorobiales;f:OPB56;g:Unknown_Genus_1000362	AACGTAGGATCCGAGCGTTGTCCGGAATCACTGGGTGTAAAGGGTGCGTAGGCGGGCTTGCGCGTCAAGGGTTAAAGACCTCGGCTTAACCGAGGGAGTGCCCTTGATACGGCAAGCCTTGAGTGCGGGAGAGGATGGTGGAATTCCTGGTGTAGCGGTGAAATGCGTAGAGATCAGGAGGAACACCGAAGGCGAAGGCAGCCATCTGGACCGCCACTGACGCTGAGGCACGAAAGCGTGGGGAGCAAACAGGATTAGATACCCTGGTAGTCCACGCCCTAAACGATGTACGCTTGGCGTCGGGAACATAGTTCTCGGTGCCGGAGGTAACCCGTTAAGCGTACCACCTGGGGAGTACGGTCGCAAGGCTG
Mo1	21	0.010499504	d:Bacteria	AACGTAGGGGGCGAGCGTTGCCCGGATTTACTGGGCGTAAAGCGCGCGTAGGCGGCTGCGTAAGTGGGGAGTTAAAGCCCTCGGCTCAACCGAGGAAATGCTCCTCAAACTGCGCGGCTTGAGTGTAGGAGAGGGGAGTGGAATTCCCGGTGTAGCGGTGAAATGCGTTGATATCGGGAGGAACACCGGTGGCGAAGGCGGCTCCCTGGCCTACTACTGACGCTGAGGCGCGAAAGCGTGGGGAGCGAACGGGATTAGATACCCCGGTAGTCCACGCCGTAAACGATGAGCGCTAGGTGTTGGCGGTCTCGACCCCGCCAGTGCCGTAGCTAACGCATTAAGCGCTCCGCCTGGGGAGTACGGCCGCAAGGTTG
Mo1	22	0.010321244	d:Bacteria;p:Acidobacteria	AACGTAGGGGGCCAGCGTTGCTCGGAATTACTGGGCGTAAAGGGTCCGTAGGCGGTGCAGCAAGTCTGGAGTGAAATCCTGGGGCTTAACCCCAGGGCTGCTCCGGAAACTGCTGCGCTCGAGTGCGGGAGAGGCGAGTGGAATTCCCGGTGTAGCGGTGAAATGCGTAGAGATCGGGAGGAACACCGGAGGCGAAGGCGGCTCGCTGGACCGCGACTGACGCTGAGGGACGAAAGCGTGGGGAGCAAACAGGATTAGATACCCTGGTAGTCCACGCCCTAAACGATCAGGACTTGGCGTGTCTCGCGCGCGCGAGACGTGCCGAAGCTAACGCGTTAAGTCCTGCGCCTGGGGAGTACGGTCGCAAGGCTG
Mo1	23	0.010053854	d:Bacteria;p:Chloroflexi	AACGTAGGAGGCGAGCGTTATCCGGAGTTACTGGGTGTAAAGGGCGTGCAGGCGGCTGAGCAAGTCGTATGTGAAAGCGCTCAGGCTCAACCGGGCGAGGACATGCGAGACTGCGTAGCTAGAGGCAGGTAGAGGCGCGTGGAATTCCGGGTGTAGTGGTGAAATGCGTAGAGATCCGGAGGAACACCAGTGGCGAAGGCGGCGCGCTGGGCCTGACCTGACGCTGAGGCGCGAAAGCATGGGGAGCGAACGGGATTAGAAACCCCGGTAGTCCATGCTGTAAACGATGCGGACTAGGTGTGGCGGTGGAAGCTGCCGTGCCGAAGCAAACGTGATAAGTCCGCCACCTGGGGAGTACGGCCGCAAGGTTA
Mo1	24	0.010028106	d:Bacteria;p:Chlorobi;c:Ignavibacteria;o:Ignavibacteriales;f:Ignavibacteriaceae;g:Ignavibacterium	TACGTAGGGGGCAAGCGTTGTCCGGATTCACTGGGTGTAAAGGGCGCGCAGGCGGGTTAGCAAGTCAGAGGTGAAATCCTACAGCTTAACTGTAGAACTGCCTTTGAAACTGTTAATCTTGAGTGCGGAAGAGAGAGACGGAATTCCAGGTGTAGCGGTGAAATGCGTAGATATCTGGAAGAACACCAGTTGCGAAGGCGGTCTCTTGGTCCGTTACTGACGCTCAGGCGCGAAAGCGTGGGGAGCAAACAGGATTAGATACCCTGGTAGTCCACGCCCTAAACGATGAATACTAGGTGTTGGTCTTTTTTAGATCAGTGCCGCAGCTAACGCATTAAGTATTCCACCTGGGGAGTACGATCGCAAGGTTG
Mo1	25	0.009744871	d:Bacteria;p:Chloroflexi;c:Anaerolineae;o:Anaerolineales;f:Anaerolineaceae	AACGTAGGAGGCAAGCGTTATCCGAATTTACTGGGCGTAAAGCGCGTGCAGGCGGTTCGATAAGTTGGATGTGAAAGCTCCTGGCTCAACTGGGAGAGGTCGTTCAATACTGTCGAACTCGAGGATGGTAGAGGGAGGTGGAATTCCCGGTGTAGTGGTGAAATGCGTAGATATCGGGAGGAACACCAGTGGCGAAGGCGGCCTCCTGGGCCATTCCTGACGCTCAGACGCGAAAGCTAGGGGAGCGAACGGGATTAGAAACCCCGGTAGTCCTAGCCGTAAACGATGTGGACTTGGCGTCGGTGGGGTAAAACCTGTCGGTGCCGTAGCTAACGCGTTAAGTCCACCGCCTGGGGACTACGGCCGCAAGGTTA
Mo1	26	0.009548785	d:Bacteria;p:Chloroflexi;c:Caldilineae;o:Caldilineales;f:Caldilineaceae;g:Caldilinea	TACGTAGGTGGCGAGCGTTATCCGGAATTACTGGGCGTAAAGCGCACGCAGGCGGCCTGGTAAGTCTGACGTGAAATCTCCTGGCTTAACCGGGAGGGGTCGTTGGAAACTGCCTGGCTTGAGGCGGCGAGAGGGGTGCGGAATTCCCGGTGTAGTGGTGGAATACGTAGAGATCGGGAGGAACACCAGAGGCGAAAGCGGCACCCTGGCGCTGGCCTGACGCTCAGGTGCGAAAGCGTGGGGAGCAAACGGGATTAGATACCCCGGTAGTCCACGCTGTAAACGATGAGCACTGGGTGTGGGTGGAGTCAAATCTATCCGTGCCGAAGCCAACGCGCTAAGTGCTCCGCCTGGGGAGTACGGCCGCAAGGCTA
Mo1	27	0.00920613	d:Bacteria;p:Nitrospirae;c:Nitrospira;o:Nitrospirales;f:Nitrospiraceae;g:uncultured_2287	GACAGAGGTGGCTAGCGTTGTTCGGAATTACTGGGCTTAAAGGGCGCGTAGGCGGTAATGTAAGTCTGGGGTGGAATCCTATGGCTCAACCAGAGGACTGCCCTGGAAACTATATTACTTGAGTCAGATAGGGGAAGGCGGAATTCCTGGTGTAGCAGTGAAATGCGTAGATATCAGGAGGAAGGCCTGTGGTGAAGACGGCCTTCTGGGTCTTGACTGACGCTGAGGCGCGAAAGCGTGGGGAGCAAACAGGATTAGATACCCTGGTAGTCCACGCCCTAAACGGTGGGCACTCGGTGTGGGATCCGTAAGGGTTCTGTGCCTTAGGGAAACCGTTAAGTGCCCCGCCTGGGAAGTACGGCCGCAAGGTTG
Mo1	28	0.009002121	d:Bacteria;p:Chloroflexi;c:uncultured;o:Unknown_Order_1002295;f:Unknown_Family_1002296;g:Unknown_Genus_1000423	TACGTAGGGTGCGAGCGTTGCCCGGATTTACTGGGCGTAAAGAGCGCGTAGGCGGCTCGGTAAGTTGGGCGTGAAATCTCCCGGCTCAACCGGGAGGGGTCGTCCAAAACTGCCGGGCTTGAGGGCGGGAGAGGAAGGTGGAATTCCCGGTGTAGCGGTGAAATGCGTAGATATCGGGAGGAACACCAGTGGCGAAGGCGGCCTTCTGGCCCGTTCCTGACGCTGAGGCGCGAAGGCTAGGGGAGCGAACAGGATTAGATACCCTGGTAGTCCTAGCAGTAAACGATGGGCACTAGGTGTCGGTGGTGTTCACCCCATCGGTGCCGTAGCTAACGCGTTAAGTGCCCCGCCTGGGGACTACGGCCGCAAGGCTA
Mo1	29	0.008604008	d:Archaea;p:Woesearchaeota__DHVEG_6_;c:Unknown_Class_1002110	TCCCGGCAGTCCAAGTCGCAACCAACATTATTGGGTCTAAAACATCCGTAGCTTGCTTAATAAGTTTCTTGTGAAATCCGATATCTCAAGTATCGGGCGAGCAAGAAATACTGTTAAGCTAGGGATCGGGAGATGTAAGGAGTACGAATAGGGTAGCGGTAAAATGCGTTAATCCTATTTGGACTAACAATTGGCGAAGGCACCTTACAAGAACGAGTCCGACAGTGAGGGATGAAGGCTAGGGGCGCAAAAGGGATTAGATACCCCTGTAGTCCTAGCAGTAAACACTGCTCACTAAACATCGGGATCTCTTCGGGAGATTTCGGTGCTGAAGCGAAGGCGAAGAGTGAGCTACCTGGGAAGTATAGTCGCAAGATCG
Mo1	30	0.008241546	d:Bacteria;p:Chloroflexi	AACGTAGGAGGCGAACGTTATCCGGAATTACTGGGCGTAAAGCGCACGCAGGCGGCTTCGTAAGTCCAACGTGAAAGCTCCCGGCTTAACTGGGAGAGGTCGTTGGATACTGCGAGGCTCGAGGTTAGGAGAGGGAAGTGGAATTCCCGGTGTAGTGGTGGAATACGTAGATATCGGGAGGAACTCCAGTGGCGAAGGCGACTTCCTGGCCTACACCTGACGCTGAGGTGCGAAAGCGTGGGGAGCAAACAGGATTAGATACCCTGGTAGTCCACGCTGTAAACGATGTGAACTAGGTGTCGGCGGCTTCAAAACCGCCGGTGCCGTAGCTAACGCGTTAAGTTCACCGCCTGGGGACTACGGCCGCAAGGCTA
Mo1	31	0.00771667	d:Bacteria	TACGTAGGGGGCGAGCGTTGTCCGGATTCACTGGGCGTAAAGTGCGCGTAGGCGGCCAGTTAAGTCAGCAGTAAAATTCACGGGCTCAACCTGTGAAGGACTGTTGAAACTGGCTGGCTTGAGTGCAGGAGAGGGGAGTGGAATTCCAGGTGTAGCGGTGGAATGCGTAGATATCTGGAGGAACACCCGTGGCGAAGGCGGCTCCCTGGCCTGCAACTGACGCTGAGGCGCGAAAGCTGGGGGAGCGAACGGGATTAGATACCCCGGTAGTCCCAGCCGTAAACGATGGTCACTAGGTGTGGGAGGAGCTGACCCCTTCCGTGCCGGAGCTAACGCGATAAGTGACCCGCCTGGGGAGTACGGCCGCAAGGTTG
Mo1	32	0.007280924	d:Bacteria	TACGTAGGGGGCGAATGTTACTCGGAATTACTGGGCGTAAAGGGCCTGTAGGCGGTTATACAAGTTAGCTGTTAAAGACCTATGCTCAACGTAGGGAGAGCAGCTAATACTGTATAGCTAGAGTACAGCAAGGGATGGTGGAATTCCCGGTGTAGGGGTGAAATCTGTAGAGATCGGGAGGAATACCGATGGCGAAGGCGACCATCTAGGCTGATACTGACGCTGAGGGGCGAAAGCCAGGGGAGCAAACGGGATTAGATACCCCGGTAGTCCTGGCTGTAAACGATGTATACTGGGTATAGGCGAGCTAGACTTGTCTGTACCGAAGCAAACGCGTTAAGTATACCGCCTGGGGAGTATGCTCGCAAGAGTG
Mo1	33	0.007189813	d:Bacteria;p:Proteobacteria	TACGGAGGGTGCGAGCGTTGTCCGGAATTACTGGGCGTAAAGCGCGTGCAGGCGGCCTGTCGTGTCGAGTGTGAAATCCCTCGGCTCAACCGAGGAACTGCGCCCGAAACTGGCAGGCTTGAGTGCGGGAGGGGATGGTGGAATTCCCGGTGTAGAGGTGAAATTCGTAGATATCGGGAAGAATACCGGTGGCGAAGGCGACCATCTGGCCCGTTACTGACGCTCAGACGCGAAAGCGTGGGGAGCAAACAGGATTAGATACCCTGGTAGTCCACGCTGTAAACGATGAGCACTGGGTGTTGGGGGTAAGAAAGCCCTCGGTGCCGTAGCTAACGCGTTAAGTGCTCCGCCTGGGAAGTACGGCCGCAAGGTTG
Mo1	34	0.007173968	d:Bacteria;p:Acidobacteria;c:Acidobacteria;o:Subgroup_3	TACGTAGGCAGCAAGCGTTGTTCGGAGTTACTGGGCGTAAAGAGTGTGTAGGCGGTTTGCCAAGTTCGGTGTGAAATCTCCCGGCTCAACTGGGAGGGTGCGCCGAAAACTGGCAGGCTAGAGTGCGGGAGGGGAGAGCGGAATTCCTGGTGTAGCGGTGAAATGCGTAGATATCAGGAGGAACACCGGTGGTGTAGACGGCTCTCTGGACCGCAACTGACGCTGAGACACGAAAGCGTGGGGAGCAAACAGGATTAGATACCCTGGTAGTCCACGCCCTAAACGATGCACACTTGGTGTGGGCAGTTCATTCTGTCCGTGCCGGAGCTAACGCGTTAAGTGTGCCGCCTGGGGAGTACGGTCGCAAGGCTG
Mo1	35	0.007084838	d:Bacteria;p:Atribacteria;c:Atribacteria_Incertae_Sedis_11164;o:Unknown_Order_11165;f:Unknown_Family_11166;g:Candidatus_Caldatribacterium	TACGTAAGGAGCGAGCGTTGTCCGGATTCACTGGGCGTAAAGAGCTCGTAGGCGGCTTCTTAAGTCTCACGTGAAATCCTTCGGCTCAACCGGAGAACGCCGTGGGAAACTGGGAAGCTGGAGGGCAGAAGAGGAGAGTGGAATTCCCGGTGTAGCGGTGAAATGCGTAGATATCGGGAGGAACACCAGTGGCGAAGGCGGCTCTCTGGTCTGTCCCTGACGCTGAGGAGCGAAAGCCAGGGGAGCGAACCGGATTAGATACCCGGGTAGTCCTGGCCGTAAACGATGGATACTAGGTGTGGGAGGTTCGACCCCTTCCGTGCCGCAGCTAACGCATTAAGTATCCCGCCTGGGGAGTACGGCCGCAAGGTTG
Mo1	36	0.006147983	d:Bacteria;p:Spirochaetae;c:Spirochaetes;o:Spirochaetales	TACGTAAGGGGCGAGCGTTGTTCGGAATTATTGGGTGTAAAGGGCGCGTAGGCGGCTTGGCAAGTCTGGTGTGTAAGGCTACAGCTTAACTGTAGTTAGGCGCTGGAAACTGCGAGGCTAGAGTGCAGGAGAGGGAGCTGGAATTCCAGGTGTAGGGGTGAAATCTGTAGAGATCTGGAAGAACACCGGTGGCGAAGGCGAGCTCCTGGTCTGAAACTGACGCTGAGGCGCGAAAGCGTGGGGAGCGAACAGGATTAGATACCCTGGTAGTCCACGCTGTAAACGATGTACACTAGGTGTTGGTCCAGAAGGATCGGTGCCGGAGCAAACGCGTTAAGTGTACCACCTGGGGAGTACGCCGGCAACGGTG
Mo1	37	0.005528035	d:Bacteria	GACGGAGGTTCCAAGCGTTGTTCGGATTGACTGGGCGTAAAGGGAGCGCAGGCGGTTGGGTAAGTCTAAAGTGGAAGCCTGGAGCTTAACTCCAGAAGTGCTTTAGATACTGCTCAGCTTGAGTATGCCAGAGGAAAGCGGAATTCAGGGTGTAGCGGTGAAATGCTTAGATATCCTGAGGAACACCGGTGGCGAAAGCGGCTTTCTGGGGCATTACTGACGCTCAGGCTCGAAAGCGTGGGGAGCAAACAGGATTAGATACCCTGGTAGTCCACGCCTTAAACATTGTGCACTAGGTGTGGGAGGTTTCGACCCCTTCCGTGCCGTAGCTAACGCATTAAGTGCACCGCCTGGGGAGTACGGTCGCAAGGCTG
Mo1	38	0.005466635	d:Bacteria;p:Bacteroidetes;c:SB_5;o:Unknown_Order_1002219;f:Unknown_Family_1002220;g:Unknown_Genus_1000321	TACGGAGGATGCAAGCGTTATCCGGATTCATTGGGTTTAAAGGGTGCGTAGGCGGGATAGTAAGTCAGTGGTGAAATCCTACAGCTTAACTGTAGAACTGCCATTGATACTGCTATTCTTGAGTGCAGTTGAGGTAGCTGGAATGTGTGGTGTAGCGGTGAAATGCTTAGATATCACACAGAACACCGATTGCGAAGGCAGGTTACTAAACTGTAACTGACGCTGAGGCACGAAAGCGTGGGGAGCAAACAGGATTAGATACCCTGGTAGTCCACGCCCTAAACGTTGATAACTCGCTGTTGGTACATTATGTATCAGTGGCTAAGCGAAAGCGTTAAGTTATCCACCTGGGGAATACGACCGCAAGGTTG
Mo1	39	0.005040792	d:Bacteria	TACGTAGGGGGCGAGCGTTGTCCGGATTCACTGGGCGTAAAGAGCTCGTAGGCGGCTGTGGAAGTCGGCTGTGAAAGCCTGGGGCTCAACCCCAGGAGGCCAGTCGATACTCCACGGCTAGAGGGCGGCAGAGGGAGATGGAATTCCCGGTGTAGCGGTGAAATGCGCAGATATCGGGAGGAACACCAGTGGCGAAGGCGGTCTCCTGGGCCGACCCTGACGCTGAGGAGCGAAAGCTGGGGGAGCGAACAGGATTAGATACCCTGGTAGTCCCAGCCGTAAACGATGGGCACTAGGCGTGGGTGGTTGTCTAGGCCATCCGTGCCGAAGCTAACGCGTTAAGTGCCCCGCCTGGGGAGTACGGCCGCAAGGCTA
Mo1	40	0.004983353	d:Bacteria;p:Chlorobi;c:Chlorobia;o:Chlorobiales;f:OPB56;g:Unknown_Genus_1000362	TACGTAGGGTGCGAGCGTTGTCCGGAATTACTGGGTGTAAAGGGTGCGTAGGCGGGCGAGTGCGTCGGAGGTTAAAGGCAACGGCTTAACCGTTGAAATGCCTTCGAAACGGCTTGTCTTGAATGTGGGAGAGGATGATGGAATTCCTGGTGTAGCGGTGAAATGCGTAGATATCAGGAGGAACACCGGTGGCGAAGGCGGTCATCTGGCCCACTATTGACGCTGAGGCACGAAAGCGTGGGGATCAAACAGGATTAGATACCCTGGTAGTCCACGCCCTAAACGATGTATGCTTGGTGTTGGTGCCGTAAGGCATCAGTGCCGGAGGAAACCCGTTAAGCATACCACCTGGGGAGTACGATCGCAAGGTTG
Mo1	41	0.004910068	d:Bacteria;p:Chlorobi	TACGTAGGGGGGCAGCGTTGTCCGGATTCACTGGGTGTAAAGGGCGCGTAGGCGGCCATATAAGTCAGCGGTGAAATTCTACGGCTTAACCGTAGCGCTGCCGTTGATACTGTATGGCTTGAGCTCAGAAGGGAGAAGCGGAATTCCAGGTGTAGCGGTGAAATGCGTAGATATCTGGAAGAACACCGGAGGCGAAGGCGGCTTCTTGGTCTGCAGCTGACGCTGAGGCGCGAAAGCGTGGGGAGCAAACAGGATTAGATACCCTGGTAGTCCACGCTGTAAACGATGAATACTAGACGTCGGGTCAAAGACTCGGTGTCGCAGCAAACGCGTTAAGTATTCCACCTGGGGAGTACGATCGCAAGGTTG
Mo1	42	0.004426786	d:Bacteria;p:Firmicutes	AACGTAGGGGGCGAGCGTTGTCCGGAATTACTGGGCGTAAAGAGCGTGTAGGCGGTCTGTTAAGTCAGGTGTGAAACCTGCGGGCTTAACCCGGAGCGTGCACCTGAAACTGATGGACTTGAGTGCAGGAGAGGGAAGTGGAATTCCTAGTGTAGCGGTGAAATGCGTAGATATTAGGAGGAACACCAGTGGCGAAGGCGGCTTTCTGGCCTGCAACTGACGCTGAGACGCGAAAGCCAGGGGAGCGAACGGGATTAGATACCCCGGTAGTCCTGGCCGTAAACGATGGGCACTAGGTGTAGGAGGTATCGACCCCTTCTGTGCCGCAGCAAACGCATTAAGTGCCCCGCCTGGGGAGTACGGCCGCAAGGTTG
Mo1	43	0.004383211	d:Bacteria;p:Armatimonadetes;c:Unknown_Class_1002196	GACGTAGGGGGCGAGCGTTGTCCGAAGTCACTGGGCGTAAAGCGCGCGTAGGCGGCCTCTTAAGTTGGGTGTGAAATCCTGCGGCCCAACCGCAGAACTGCATCCAAAACTGGGAGGCTTGAGGACGGAAGAGGGCAGTGGAATTCCTGGTGTAGCGGTGAAATGCGTAGATATCAGGAGGAACACCCGTGGCGAAGGCGGCTGCCTGGTCCGTATCTGACGCTGAGGTGCGAAAGCCAGGGGAGCGAACGGGATTAGATACCCCGGTAGTCCTGGCCCTAAACGATGGATACTAGGTGTTAGTGGTATCGACCCCACTAGTGCCGTAGCTAACGCATTAAGTATCCCGCCTGGGGAGTACGGCCGCAAGGTTG
Mo1	44	0.004359443	d:Archaea;p:Euryarchaeota;c:Thermoplasmata	TACCCGCAGCCCAAGTGGTGCTCGTTATTATTGGGCCTAAAACGTCCGTAGCCGGACCAGTAAATTCTTGGGTAAATCGAACGGCTTAACCGTTCGAAGTCCGAGGAGACTGCTGGTCTTGGGACTGGGGGAGGCTAGAGGTACTCCCGGGGTAGGGGTGAAATCCTGTAATCCTGGGGGGACCACCAGTGGCGAAGGCGTCTAGCTAGAACAGCTCCGACGGTAAGGGACGAAGCCTTGGGGCACAAACGGGATTAGATACCCCGGTAGTCCAAGGTGTAAACGCTGTAGGCTTGGTGTTGGAGATCCTATGGGGATGTCCAGTGCCGGAGAGAAGTTGTTAAGCCTACTGCCTGGGGAGTACGGTCGCAAGACTG
Mo1	45	0.004137609	d:Bacteria;p:Chloroflexi	AACGTAGGGTGCGAGCGTTATCCGGATTTATTGGGCGTAAAGGGCACGCAGGCGGTTCTGCAAGTCGGACGTGAAAGCCTCTGGCTTAACTGGGGGAGGTCGTTCGAGACTGCGGGACTTGAGGTCGGGAGAGGGGTGTGGAATTCCCGGTGTAGTGGTGGAATGCGTAGAGATCGGGAGGAACACCAGTGGCGAAGGCGGCACCCTGGCCCGCACCTGACGCTGAGGTGCGAAAGCGTGGGGAGCGAACGGGATTAGATACCCCGGTAGTCCACGCTGTAAACGATGGCGACTGGGTGTGGGTGGTATGAAACCCATCCGTGCCGAAGCGAACGCGTTAAGTCGCCCGCCTGGGGAGTACGGTCGCAAGGCTA
Mo1	46	0.004002923	d:Bacteria;p:Firmicutes;c:Clostridia;o:Clostridiales;f:Ruminococcaceae	TACGTAGGTGGCGAGCGTTGTCCGGAATTACTGGGTGTAAAGGGCGTGTAGGCGGGGATGTAAGTCGGATGTGAAATCCCACGGCTTAACTGTGGGGCTGCATCTGAAACTATGTTTCTTGAGTGCCGGAGAGGAAAGCGGAATTCCCAGTGTAGCGGTGAAATGCGTAGAGATTGGGAGGAACACCAGTGGCGAAGGCGGCTTTCTGGACGGTAACTGACGCTGAGGCGCGAAAGCGTGGGGAGCAAACAGGATTAGATACCCTGGTAGTCCACGCTGTAAACGATGGATACTAGGTGTAGGGGGTATCGACCCCCTCTGTGCCGGAGTTAACACAATAAGTATCCCACCTGGGGAGTACGGCCGCAAGGTTG
Mo1	47	0.003983117	d:Bacteria;p:Proteobacteria;c:Deltaproteobacteria;o:GR_WP33_30;f:Unknown_Family_1002573;g:Unknown_Genus_1000828	TACGGAGGGTGCAAGCGTTGTTCGGAATCACTGGGCGTAAAGCGCGTGTAGGCGGCCTCTTAAGTCTGGTGTGAAAGCCCGGGGCTCACCCCCGGAAGGGCACTGGATACTGGGAGGCTAGAGTACCGGAGAGGAGGGTGGAATTCCTGGTGTAGCGGTGAAATGCGTAGATATCAGGAGGAACACCGGTGGCGAAGGCGGCCCTCTGGACGGCTACTGACGCTGAGACGCGAAAGCGTGGGGAGCAAACAGGATTAGATACCCTGGTAGTCCACGCCGTAAACGATGGGCACTAGGTGTTCGGGGTATTGACCCCCCGAGTGCCGCAGCTAACGCATTAAGTGCCCCGCCTGGGGAGTACGGCCGCAAGGTTA
Mo1	48	0.00396133	d:Bacteria;p:Lentisphaerae;c:WCHB1_41;o:Unknown_Order_1002463	TACAGAGGTGGCGAGCGTTGTTCGGATTTACTGGGCGTAAAGGGTGCGTAGGTGGTTCCGTGTGTCGGGTGTGAAATCCCACTGCTCAACGGTGGAATTGCGCTCGAAACTACGGGGCTAGAGTGCAGGAGGGGAGAGCGGAATTCTTGGTGTAGCGGTGAAATGCGTTGATATCAAGAAGAACGCCGGTGGCGAAGGCGGCTCTCTGGAATGCAACTGACACTGAGGCACGAAAGCTGGGGGAGCAAACAGGATTAGATACCCTGGTAGTCCCAGCCCTAAACGGTGTGCACTTGGTGTGGGGAGAATCAATCCTTCCCGTGCCGGAGCTAACGCGTTAAGTGCACCGCCTGGGGAGTACGGTCGCAAGATTA
Mo1	49	0.003917755	d:Bacteria;p:Armatimonadetes	TACGTAGGGGGCAAGCGTTGTCCGGATTCACTGGGCGTAAAGAGCGCGTAGGCGGTCTGCTAAGTCGGGAGTGAAATCCAACGGCTCAACCGTTGGGCGCCTCCCGAAACTGGTAGGCTAGAGTGGCAGAGAGGTGATTGGAATTCCCGGTGGAGCGGTGAAATGCTTAGATATCGGGAGGAACACCCGAGGCGAAGGCGGATCACTGGCTGCCAACTGACGCTGAGGCGCGAAAGCGTGGGGAGCAAACAGGATTAGATACCCTGGTAGTCCACGCCCTAAACGATGGATGCTAGTCGTCGGAGGTATCAACCCCTTCGGTGACGCAGCTAACGCACTAAGCATCCCGCCTGAGGAGTACGCCCGCAAGGGTG
Mo1	50	0.003899929	d:Bacteria;p:Firmicutes;c:Clostridia;o:Clostridiales	AACGTAGGTGGCGAGCGTTGTCCGGAATTACTGGGCGTAAAGGGCGCGCAGGCGGCTGATTAAGTCGTGTGTGAAAGGTTCAGGCTTAACCTGAAGAGAGCACACGATACTGATTGGCTTGAGTGCAGGAGAGGGCAGTGGAATTCCTAGTGTAGCGGTGAAATGCGTAGATATTAGGAGGAACACCAGTGGCGAAGGCGGCTGTCTGGACTGTAACTGACGCTGAGGCGCGAAAGCGTGGGGAGCAAACAGGATTAGATACCCTGGTAGTCCACGCTGTAAACGATGGGTACTAGGTGTAGGAGGTATCGACTCCTTCTGTGCCGGAGTTAACACAATAAGTACCCCGCCTGGGGAGTACGGCCGCAAGGTTG
Mo1	51	0.003893987	d:Bacteria;p:Candidate_division_OP3;c:Unknown_Class_1002231;o:Unknown_Order_1002232	TACAGAGATGGCGAGCGTTACTCGGATTTATTGGGTGTAAAGGGCAGGTAGGCGGTTATGTAAGTTGGAGGTGAAATCCTTGGGCTTAACCCAAGAACTGCCTTCAAAACTGCATAGCTTGAGGCCAAGAGAGGAGAGCGGAATTCCCGGTGTAAGGGTGAAATCTGTAGATATCGGGAGGAACACCAGTAGCGAAGGCGGCTCTCTGGTTTGGACCTGACGCTGAGCTGCGAAAGCTAGGGGAGCAAACAGGATTAGATACCCTGGTAGTCCTAGCCGTAAACGATGAGCACTAGGTGTTGGAGATTTTTTCTTCAGTGCCGCAAGATAACTCGTTAAGTGCTCCACCTGGGGACTACGGCCGCAAGGCTA
Mo1	52	0.003620655	d:Bacteria;p:Verrucomicrobia;c:OPB35_soil_group	TACAGAGGTTCCAAGCGTTGTTCGGATTCACTGGGCGTAAAGGGTGCGCAGGCGGTCGGGTAAGTCTGATGTGAAATCTCCGGGCTCAACCCGGAAAGGGCATTGGATACTATCCGGCTGGAGGGTTGCAGAGGGGACTGGAATTCTCGGTGTAGCAGTGAAATGCGTAGATATCGAGAGGAACACCCGTGGCGAAGGCAAGTCCCTGGACAACTCCTGACGCTCATGCACGAAAGCTAGGGGAGCAAACAGGATTAGATACCCTGGTAGTCCTAGCCCTAAACGGTGCACGCTTGCCGTGGGCGGCTTTAACCCCGTCCGTGGCGCAGCTAACGCGTTAAGCGTGCCGCCTGGGGAGTACGGCCGCAAGGTTA
Mo1	53	0.003537467	d:Bacteria;p:Planctomycetes;c:Planctomycetacia;o:Planctomycetales;f:Planctomycetaceae	GACGAACCGTCCAAACGTTATTCGGAATCACTGGGCTTAAAGGGTGCGTAGGCGGCTCGGCAAGTTGGGTGTGAAAGCCCTCGGCTCAACCGAGGAACTGCGCCCAAAACTGCCGGGCTAGAGGAAGACAGAGGTGAGCGGAACTTAGGGTGGAGCGGTGAAATGCTTTGATATCCTAAGGAACACCGGTAGCGAAAGCGGCTCACTGGGTCTTTGCTGACGCTGAGGCACGAAAGCTAGGGGAGCGAACGGGATTAGATACCCCGGTAGTCCTAGCCCTAAACGATGAGCACTGGTTTGGAGGGTCCTCCACAACCTTCCAGACGAAGCGAAAGTGTTAAGTGCTCCGCCTGGGGAGTATGGTCGCAAGGCTG
Mo1	54	0.003375053	d:Bacteria;p:Armatimonadetes;c:Unknown_Class_1002196;o:Unknown_Order_1002197	TACGTAGGGGGCGAGCGTTGTCCGAATTCACTGGGCGTAAAGCGCGTGTAGGCGGCCCTTTAAGTGGAGTGTGAAATCCTGCAGCTCAACTGCAGAACTGCACTTCAAACTGGAGGGCTTGAGTGTGGGAGAGGAAAGTGGAATTCCTGGTGTAGCGGTGAAATGCGTAGATATCAGGAGGAACACCCGTGGCGAAGGCGGCTTTCTGGCCCACCACTGACGCTGAGACGCGAAAGCTAGGGGAGCGAACGGGATTAGATACCCCGGTAGTCCTAGCCGTAAACGATGGATACTAGGTGTTAGAGGTATCGACCCCTCTAGTGCCGTAGCTAACGCATTAAGTATCCCGCCTGGGGAGTACGGCCGCAAGGTTG
Mo1	55	0.003357227	d:Bacteria;p:Acidobacteria;c:Acidobacteria	TACGTAGGCAGCAAGCGTTGTTCGGAGTTACTGGGCGTAAAGCGTGCGTAGGCGGTTCCGTAAGTCCGGCGTGAAATCTCCCGGCTCAACCGGGAGGGGCCGCTGGATACTGCGGGGCTGGAGTGCGGGAGAGGAGAGCGGAATTCCCGGTGTAGCGGTGAAATGCGTAGATATCGGGAGGAACACCGGTGGCGAAGGCGGCTCTCTGGACCGTGACTGACGCTGAGGCACGAAAGCGTGGGGAGCAAACAGGATTAGATACCCTGGTAGTCCACGCCCTAAACGATGCACACTTGGTGTGGGCCATTCAGTTGGTCCGTGCCGGAGCTAACGCGTTAAGTGTGCCGCCTGGGGAGTACGGTCGCAAGGCTG
Mo1	56	0.003278	d:Bacteria;p:TA06	TACGTAGGGGGCGAGCGCTGTCCGGATTCACTGGGCGTAAAGGGTGTGTAGGCGGACAGGCGGGTCGATGGTGAAAGCCCCCGGCTCAACCGGGGAACTGCCGTCGAAACTACCTGTCTTGAGGGCAGGAGAGGGAGCCGGAACTTCCGGTGTAGCGGTAAAATGCGTGGATATCGGAAGGAACGCCGATGGCGAAGGCAGGCTCCTGGAATGTTCCTGACGCTGAAACACGAAAGCTAGGGGAGCAAACAGGATTAGATACCCTGGTAGTCCTAGCCGTAAACGATGCACACTGGGCGTGGGGCGTCTTGCCCTGTGCCGTAGCTAACGCGTTAAGTGTGCCGCCTGGGGACTACGGCCGCAAGGTTG
Mo1	57	0.003270078	d:Bacteria;p:Nitrospirae;c:Nitrospira;o:Nitrospirales;f:Nitrospiraceae;g:Thermodesulfovibrio	GACAGAGGTGGCGAGCGTTGCTCGGAATCACTGGGCTTAAAGGGCGTGTAGGCGGCTGGGCAAGTGCTGGGTGTAAGGCTATGGCTCAACCATAGAGCTGCCCTGCAGACTGCCTGGCTTGAGTGAGCGAGGGGAGGGCGGAATTCCCGGTGTAGCGGTGAAATGCGTAGATATCGGGAGGAAGGCCGGTGGCGAAGGCGGCCCTCTGGCGCTTGACTGACGCTGAGGCGCGAAAGCGTGGGGAGCAAACAGGATTAGATACCCTGGTAGTCCACGCCCTAAACGGTGGGCACTAGGTGTGGGGTCTTAAAGGGCTCTGTGCCGAAGGGAAACCATTAAGTGCCCCGCCTGGGGAGTACGGCCGCAAGGTTG
Mo1	58	0.00321858	d:Archaea;p:Thaumarchaeota;c:Thaumarchaeota_Incertae_Sedis_313;o:Unknown_Order_314;f:Unknown_Family_315;g:Candidatus_Nitrosocaldus	TACCAGCACCCCGAGTAGTCGGGACGATTATTGGGCCTAAAGCATCCGTAGCCGGTCTAACAAGTCCTCCGTTAAATCCAACGGCTCAACCGTTGGACTGCGAGGGATACTGTTAGACTAGGGGGCGGGAGAGGCGAGGGGTATTCCCAGGGTAGGGGTAAAATCCACTGATCCTGGGAGGACCACCAGTGGCGAAGGCGCCTCGCTAGAACGCGCCCGACGGTGAGGGATGAAAGCTAGGGGAGCGAACCGGATTAGATACCCGGGTAGTCCTAGCTGTAAACGATGTAGGCTCGATGTTGGGTTACCCACGTGGTAGCCCAGTGTCGCAGGGAAGCCGTTAAGCCTACCGCCTGGGGAGTACGGCCGCAAGGCTG
Mo1	59	0.003087856	d:Bacteria;p:Planctomycetes;c:Planctomycetacia	GACGAACCGTGCGAACGTTATTCGGAATTACTGGGCTTAAAGCGTGCGTAGGCGGCTCAGCAAGTTGGGTGTGAAATCCCTCGGCTCAACCGAGGAACTGCGCCCAAAACTACTGGGCTAGAGTGAGTCAGAGGAGAGCGGAACTCACAGTGGAGCGGTGAAATGCGTTGATATTGTGGGGAACACCGGTGGCGAAAGCGGCTCTCTGGGGCTCAACTGACGCTGAGGCACGAAAGCTAGGGGAGCAAACGGGATTAGATACCCCGGTAGTCCTAGCCGTAAACGATGAGCACTAGGTCGAGGGGACCTCCACATCCCCCCGGCCGTAGCGAAAGCGTTAAGTGCTCCGCCTGGGGAGTATGGTCGCAAGGCTG
Mo1	60	0.003000707	d:Bacteria	TACAGAGGTAGCAAGCGTTGTCCGGATTCACTGGGCATAAAGGGCTTGTAGGTGGCCTTATAAGTCAGTTGTGAAATCGTTTTGCTTAACAAAACAATTGCAACTGATACTGTAAGGCTTGAGTGCAGGAGGGGAAAATGGAATTTCCGGTGTAGCGGTGAAATGCGTAGATATCGGAAAGAACACCAGTGGCGAAGGCGGTTTTCTGGCCTGCAACTGACACTGAGGAGCGAAAGCCAGGGGAGCAAACGGGATTAGATACCCCGGTAGTCCTGGCTGTAAACGATGCACACTAGGTATAGGAGATTTATTTCTTCTGTGCCGCCGATAATTCATTAAGTGTGCCGCCTGGGGACTACGGCCGCAAGGTTG
Mo1	61	0.00297892	d:Bacteria;p:Spirochaetae;c:Spirochaetes;o:Spirochaetales	TACGTATGGGGCTAGCGTTGTTCGGATTTATTGGGCGTAAAGGGCGTGTAGGCGGGGGACTAAGTCAGGTGTGAAATCCATGGGCTCAACCCATGAACTGCACTTGATACTGGTTCTCTTGAGTTTGGAAGAGGAGAGCGGAATTCCCGGTGTAGCGGTGAAATGCGTAGATATCGGGAGGAACACCAGTGGCGAAGGCGGCTCTCTGGTCCAAAACTGACGCTAAGGCGCGAAAGCGTGGGGAGCAAACAGGATTAGATACCCTGGTAGTCCACGCTGTAAACGTTGTGTACTAGGTGTTAGTGGCTTGACCACTAGTGCCGACGCTAACGCATTAAGTACACCGCCTGGGGAGTACGCCCGCAAGGGTG
Mo1	62	0.002925442	d:Bacteria;p:Armatimonadetes;c:Unknown_Class_1002196;o:Unknown_Order_1002197;f:Unknown_Family_1002198;g:Unknown_Genus_1000255	CACGTAGGGGGCCAGCGTTGTCCGGAATTACTGGGCGTAAAGCGCGCGCAGGCGGTTTAGTAAGCAGCGGGTGAAATTCCGGGGCTCAACCCCGGCGCCGCTCGCTGAACTGCTAGACTCGAGTCCGGGAGAGGGCAGTGGAATTCCTGGTGTAGCGGTGGAATGCGTAAATATCAGGAAGAACACCCGTGGCGAAGGCTGCTGCCTGGAACGGTACTGACGCTGAGGCGCGAAAGCTAGGGGAGCGAACGGGATTAGATACCCCGGTAGTCCTAGCCGTAAACGATGGGCACTAGGTGTTGGGAGCATCGACCCTCCCAGTGCTGTTCTGCTAACGCGTTAAGTGCCCCGCCTGGGGAGTACGGCCGCAAGGTTG
Mo1	63	0.002917519	d:Archaea	TACCAGCTCCGCGAGTGGTCGGGACGATTATTGGGCCTAAAGCGTCCGTAGCCGGCCTATCAAGTCTCTGGTTAAACCTCAAGGCTCAACCTTGAGATTGCTGGAGATACTGTTAGGCTAGGGGGCGGGAGAGGTTGAGGGTACTTCGCGGGTAGGGGCGAAATCCTATAATCCGCGAAGGACCACCAGTGGCGAAGGCGCTCAACTGGAACGCGCCCGACGGTGAGGGACGAAAGCCAGGGGAGCAAAGGGGATTAGATACCCCCGTAGTCCTGGCTGTAAACGATGCGGGCTAGGTGTTGGGTTGGCTTCGTGCCAACCCGGTGCCGCAGTGAAGACGATAAGCCCGCCGCCTGGGAAGTACGGCTGCAAGGCTG
Mo1	64	0.002798679	d:Bacteria;p:Firmicutes;c:Clostridia;o:Clostridiales;f:Peptococcaceae	AACGTAGGGGGCGAGCGTTGTCCGGAATTACTGGGCGTAAAGGGCGCGTAGGCGGTTTCTTAAGTCTTGAGGTGAAAACTGCCGGCTTAACCGGCAGCGTGCCTGAGAAACTGAGGGACTTGAGGGCAGGAGAGGGGAGTGGAATTCCCAGTGTAGCGGTGAAATGCGTAGATATTGGGAGGAACACCAGTGGCGAAGGCGGCTCTCTGGCCTGTTACTGACGCTGAGGCGCGAAAGCGTGGGGAGCGAACGGGATTAGATACCCCGGTAGTCCACGCCGTAAACGATGGGTGCTAGGTGTAGGAGGTATCGACCCCTTCTGTGCCGTAGTTAACACAATAAGCACCCCGCCTGGGGAGTACGGCCGCAAGGTTG
Mo1	65	0.002772931	d:Bacteria	TACGTAAGGGGCTAGCGTTGCTCGGAATTACTGGGCGTAAAGGGCGCGTAGGCGGTTTTGCAAGTCAAATGTCAAAAGCCATGGCTCAACTGTGGTAAGGCGTTTGAAACTGCGAAGCTAGAGTATAGTGGAAGGCGATGGAATTCCCGGTGTAGCGGTGAAATGCGTAGATATCGGGAGGAACACCGAAGGCGAAGGCAGTCGTCTATGCTAATACTGACGCTGAGGCGCGAAAGCATGGGGATCAAACAGGATTAGATACCCTGGTAGTCCATGCTGTAAACGATGCACACTAGGAGTTGGCAGTTTCTGTTGGCTCCGCAGCGAACGCGATAAGTGTGCCGCCTGGGGAGTACGGCCGCAAGGCTG
Mo1	66	0.002731337	d:Bacteria;p:Chloroflexi	AACGTAGGACGCGAGCGTTATCCGGATTTACTGGGCGTAAAGAGCGTTGAGGCGGTCTTGTAAGTTGGGCGTGAAAGCCCCGGGCTTAACCCGGGAAAGCCGTCCAATACTGCGAGACTTGAGGGCAGCAGAGGGAGGTGGAATTCCCGGTGTAGCGGTGAAATGCGTAGATATCGGGAGGAACACCAGTGGCGAAGGCGGCCTCCTGGGCTGTCCCTGACGCTGAAGGCGAAAGCCAGGGGAGCGAACGGGATTAGAAACCCCGGTAGTCCTGGCCGTAAACGATGGATGCTAGGTGTGGGGGAATAGATTTCCTCCGTGCCGAAGCTAACGCGTTAAGCATCCCGCCTGGGGACTACGGCCGCAAGGTTA
Mo1	67	0.002701627	d:Bacteria;p:Deferribacteres;c:Deferribacteres_Incertae_Sedis_11258;o:Unknown_Order_11259	GACGGGGGGGGCGAGCGTTGTCCGGAATCATTGGGCGTAAAGGGCGCGTAGGCGGGATCGCAAGTCAGAGGTGAAAACCATGGGCTTAACTCATGGCCTGCCTTTGAAACTACGATTCTTGAGTGCGGTAGAGGGAAGCGGAATTCCTGGTGTAGCGGTGAAATGCGTAGATATCAGGAAGAACACCGGTAGCGAAGGCGGCTTCCTGGGCCGTAACTGACGCTGAGGCGCGAAAGTGTGGGGAGCAAACAGGATTAGATACCCTGGTAGTCCACACCGTAAACGATGGGCACTAGGTGTTGGTTCGTCTCAAAGCGGATCAGTGCCGCAGCTAACGCATTAAGTGCCCCGCCTGGGGAGTACGATCGCAAGGTTG
Mo1	68	0.002663994	d:Bacteria;p:Proteobacteria;c:Deltaproteobacteria	TACGGAGGGTGCAAGCGTTATTCGGAATTATTGGGCGTAAAGGGCGTGTAGGCGGCCGAATAAGTCAGGGGTGAAAGCCCGGGGCTCAACCCCGGAAGTGCCTCTGAAACTATTCGGCTTGAGTGCGGGAGAGGAAAGCGGAATTCCCAGTGTAGAGGTGAAATTCGTAGATATTGGGAGGAACACCGGTGGCGAAGGCGGCTTTCTGGACCGACACTGACGCTGAGGCGCGAAAGCGTGGGGAGCAAACAGGATTAGATACCCTGGTAGTCCACGCCGTAAACGATGGGCACTAGGTGTAGGGGGTTTTTAACCCCCCTGTGCCGTAGCTAACGCATTAAGTGCCCCGCCTGGGGAGTACGGCCGCAAGGTTA
Mo1	69	0.002543174	d:Bacteria;p:Chloroflexi;c:uncultured;o:Unknown_Order_1002295	AACGTAGGAGGCGAGCGTTATCCGGATTTACTGGGCGTAAAGGGCAAGTAGGCGGTGGCTCAAGTTGGGCGTGACAGCTCCCGGCTCAACTGGGAAAGGTCGTCCAAAACTGGGTCACTTGAGGGCAGGAGAGGAGAGCGGAATTCCTAGTGTAGCGGTGGAATGCTCAGATACTAGGAGGAACACCCGTGGCGAAGGCGGCTCTCTGGCCTGTTCCTGACGCTGAGAGGCGAAAGCTAGGGGAGCAAACGGGCTTAGATACCCCGGTAGTCCTAGCTGTAAACGGTGGATACTGGGTATTGGGGGTCTAAACTCCCTCAGTGCCGAAGCTAACGCGTTAAGTATCCCGCCTGGGAACTACGGCCGCAAGGTTA
Mo1	70	0.00253129	d:Bacteria;p:Chloroflexi;c:uncultured	AACGTAGGAGGCGAGCGTTATCCGGATTCACTGGGCGTAAAGGGCAAGTAGGCGGCTGGGTGCGTTGTGCGTGACAGTTCCCGGCTCAACTGGGAGAGGTCGTACAATACGGCCCGGCTAGAGGGCAGGAGAGGGAAGTGGAACTCCTGATGTAGCGGTGGAATGCTCAGAGATCAGGAAGAACACCGGTGGCGAAGGCGGCTTCCTGGCCTGCCCCTGACGCTGAGAGGCGAAAGCTAGGGGAGCGAACGGGATTAGATACCCCGGTAGTCCTAGCCGTAAACGGTGGATACTGGGTATGGGGGAGCACATCCTCCGTGCCGAAGCTAACGCGTTAAGTATCCCGCCTGGGGACTACGGCCGCAAGGTTA
Mo1	71	0.002505541	d:Bacteria;p:Planctomycetes;c:Planctomycetacia;o:Planctomycetales;f:Planctomycetaceae;g:Gemmata	GACGAACCGTGCGAACGTTGTTCGGAATCACTGGGCTTAAAGGGTGCGTAGGCGGGTTGTCCAGTCTGGGGTGAAATCCCACGGCTCAACCGTGGAACTGCCTCAGATACTGACGACCTCGAGGGAGGTAGGGGCGAGCGGAACTGTGGGTGGAGCGGTGAAATGCGTTGATATCCACAGGAACTCCGGTGGCGAAGGCGGCTCGCTGGACCTCTGCTGACGCTGAGGCACGAAAGCTAGGGGAGCAAACGGGATTAGATACCCCGGTAGTCCTAGCCCTAAACGATGGGTACTAGGTAGTAGGCTAGACATGGGCTTACTGCCGTAGCAAAAGTGCTAAGTACCCCGCCTGGGGAGTATGGCCGCAAGGCTG
Mo1	72	0.002469889	d:Bacteria;p:Armatimonadetes;c:Unknown_Class_1002196;o:Unknown_Order_1002197;f:Unknown_Family_1002198;g:Unknown_Genus_1000255	CACGTAGGGGGCGAGCGTTGTCCGAATTCACTGGGCGTAAAGCGCGCGTAGGCGGGCTGTTAAGTCGGGGGTGAAATCCCGGGGCTCAACCCCGGAACTGCCTTCGAAACTGATAGCCTTGAGGTATGGAGAGGGAAGTGGAATTCCTGGTGTAGCGGTGAAATGCGTAGATATCAGGAGGAACACCCGTGGCGAAGGCGGCTTCCTGGCCATATCCTGACGCTGAGGTGCGAAAGCTAGGGGAGCGAACGGGATTAGATACCCCGGTAGTCCTAGCCGTAAACGATGGATACTAGGTGTTAGAGGTATCGACCCCTCTAGTGCCGTAGCTAACGCATTAAGTATCCCGCCTGGGGAGTACGACCGCAAGGTTG
Mo1	73	0.002434237	d:Bacteria;p:Microgenomates	TACGTAGGGTGCGAGCGTTACCCGGATTTATTGGGCGTAAAGAGTGCGCAGGCGTTTTGGTAAGTCACATCTTAAAGACTGGGGCTCAACCTCAGGAATGGGTGTGATACTGCCAGAATTGAAGAACTTAGGGGCTACTGGAACTTATCATGTAGGGGTGAAATCCGTTGATATGATAAGGAACGCCGAGGGTGAAGACAGGTAGCTGGGAGTTTCTTGACGCTGAGGCACGAAAGCTAGGGGAGCGAAAGGGATTAGAGACCCCTGTAGTCCTAGCCGTAAACGATGCTCGCTAGCCCTGTGCCATATGGTGCGGGGTGTAAGCTAACGCGTTAAGCGAGCCGCCTGGGGAGTACGGCCGCAAGGCTA
Mo1	74	0.00229361	d:Bacteria;p:Chloroflexi;c:uncultured;o:Unknown_Order_1002295;f:Unknown_Family_1002296;g:Unknown_Genus_1000423	CACGTAGGGTGCGAGCGTTATCCGGATTTACTGGGCGTAAAGCGCGCGCAGGCGGTGTCGTAAGTTGGACGTGAAATCTTTCGGCTCAACCGGGAGGCGCCGTTCAATACTGCGGCACTAGAGGGCAGAAGAGGGGAGTGGAATTCCCGGTGTAGGGGTAAAATCCTTAGAGATCGGGAGGAACACCAGTGGCGAAGGCGGCTCCCTGGTCTGTTCCTGACGCTGAGGCGCGAAAGCGTGGGGAGCGAACGGGATTAGATACCCCGGTAGTCCACGCCGTAAACGATGGGTACTTGGTGTGGGGAGTATTGCATCTCTCCGTGCCGAAGCCAACGCGTTAAGTACCCCGCCTGGGGACTACGGCCGCAAGGCTA
Mo1	75	0.0022639	d:Bacteria;p:Chlorobi;c:Ignavibacteria;o:Ignavibacteriales	TACGTAGGGGGCGAGCGTTGTCCGGATTCACTGGGTGTAAAGGGCGCGTAGGCGGGTTTGTAAGTCAGGGGTGAAATCTCACGGCTTAACCGTGAAACTGCCTCTGATACTGCAAATCTTGAGTTCGGAAGAGAGTAGCGGAATTCCAGGTGTAGTGGTGAAATACGTAGATATCTGGAAGAACACCAGTGGCGAAGGCGGCTACTTGGTCCGTAACTGACGCTGAGGCGCGAAAGCGTGGGGAGCAAACAGGATTAGATACCCTGGTAGTCCACGCTGTAAACGATGAATACTAGGTGTTGGCCCCATTAGGGGTCAGTGCCGCAGCTAACGCATTAAGTATTCCACCTGGGGAGTACGATCGCAAGGTTG
Mo1	76	0.002226267	d:Bacteria;p:Chloroflexi;c:Anaerolineae;o:Anaerolineales	AACGTAGGAGTCAAGCGTTATCCGAATTTACTGGGCGTAAAGCGCGTGCAGGCGGCTGGACAAGTTGGATGTGAAAGCTCCTGGCTCAACTGGGAGAGGACGTTCAAGACTGTTTGGCTAGAGGGCGACAGAGGGAGGTGGAATTCCCGGTGTAGTGGTGAAATGCGTAGATATCGGGAGGAACACCGGAGGCGAAGGCGGCCTCCTGGGTCGTACCTGACGCTGAGATGCGAAAGCTAGGGGAGCGAACGGGATTAGAAACCCCGGTAGTCCTAGCCGTAAACGATGTAGACTAGGTGTAGGTGGTGTAAAAGCCATCTGTGCCGCAGCGAACGCGATAAGTCTACCGCCTGGGGACTACGGCCGCAAGGTTA
Mo1	77	0.002188635	d:Bacteria;p:Parcubacteria;c:Unknown_Class_1002476;o:Unknown_Order_1002477;f:Unknown_Family_1002478;g:Unknown_Genus_1000615	TACAGAGACCTCGAGCGTTATCCGGATTGATTGGGTGTAAAGCGTGCGCAGGCGGTAAATTAAGTCTGTGGTTAAATCTGGCAGCTCAACTGCAAGACTGCCACGGAAACTAGTTTACTAGAGCATGGAAGAGGTTAGCGGAATTGCCGGTGTAACGGTAAAATGTGTTAATATCGGCAAGAACACCAGAGGCGAAGGCGGCTAACTGGGACATTGCTGACGCTGTTGCACGAAAGCGTGGGGAGCGAATGGGATTAGATACCCCAGTAGTCCACGCCCTAAACGATGGATATTAGTCATTGGCAGTATCGACCCTGCCAGTGGCGGTTAAAATAGCTAACGCATTAAATATCCCACCTGGGAAGTACGGCCGCAAGGCTA
Mo1	78	0.002036123	d:Bacteria;p:Chloroflexi;c:Anaerolineae	AACGTAGGACTCGAGCGTTATCCGGAGTTACTGGGCGTAAAGCGCGGGCAGGCGGGGGTGCAAGTCTGGCGTGAAAGCTTCTGGCTCAACTGGGAGAGGCCGCCGGAGACTGCACCTCTAGAGGGCAGCAGAGGGGCGTGGAATTCCGGGTGGAGTGGTGAAATGCGTAGAGATCCGGAGGAACACCAGAGGCGAAGGCGGCGTCCTGGGCTGGCCCTGACGCTGAGCCGCGAGAGCCAGGGGAGCGAACGGGATTAGAAACCCCGGTAGTCCTGGCCGTAAACGATGTCGACTAGGTGTGGGGGCGAGGGCTTCCGCGCCGGAGCTAACGCGTTAAGTCGACCGCCTGGGGAGTACGGCCGCAAGGCTA
Mo1	79	0.002006413	d:Bacteria;p:Chloroflexi;c:Anaerolineae;o:Anaerolineales	AACGTAGGACGCGAGCGTTATCCGGATTTACTGGGCGTAAAGCGCGGGCAGGCGGGTCAGCGAGCTGGGCGTGAAATCTCTCGGCTTAACCGGGAGGGGACGCACAGGACTGCTGGTCTAGGGGGCAGCAGAGGGACGTGGAATTCCGGGTGGAGTGGTGAAATGCGTAGAGATCCGGAGGAACACCAGAGGCGAAAGCGGGGTCCTGGGCTGTACCCGACGCTGAACTGCGAAAGCCAGGGGAGCGAACGGGATTAGAAACCCCGGTAGTCCTGGCCGTAAACGATGCCAACTGGGTGTTGGGGTGAAGAACTTCAGCGCCGAAGCGAACGCGATAAGTTGGCCGCCTGGGGAGTACGACCGCAAGGTTA
Mo1	80	0.001994529	d:Bacteria;p:Proteobacteria;c:Deltaproteobacteria;o:Sva0485;f:Unknown_Family_1002580;g:Unknown_Genus_1000859	TACGGAGGGTGCAAGCGTTGTTCGGAATCACTGGGCGTAAAGCGCGTGTAGGCGGTTGAGCAAGTCAGATGTGAAATCCTTCCGCTCAACGGGAGAAGTGCATTTGAAACTACTCAACTAGAGTACGGGAGAGGAGAGTGGAATTCCCGGTGTAGAGGTGAAATTCGTAGATATCGGGAGGAACACCGGTGGCGAAGGCGGCTCTCTGGCCCGATACTGACGCTGAGGCGCGAAAGCGTGGGGAGCAAACAGGATTAGATACCCTGGTAGTCCACGCCGTAAACGTTGGGCACTAGGTGTGGGAGGTATTGACCCCTTCCGTGCCGAAGCTAACGCATTAAGTGCCCCGCCTGGGGAGTACGGCCGCAAGGTTA
Mo1	81	0.001976703	d:Bacteria	AACGTAGGGCGCGAGCGTTATCCGGATTCACTGGGCGTAAAGCGCGTTGAGGCGGCTCCGTAAGTTGGGCGTGAAAGCCCCGGGCTCAACCCGGGGAGGCCGTCCAATACTGCGGGGCTTGAGGGCAGCAGAGGGAGGTGGAATTCCCGGTGTAGTGGTGAAATGCGTAGATATCGGGAGGAACACCCGTGGCGAAGGCGGCCTCCTGGGCTGCTCCTGACGCTGAAGGCGAAAGCCAGGGGAGCGAACGGGATTAGATACCCCGGTAGTCCTGGCCGTAAACGTTGGATGCTGGGTGTGGGAGGAGATCTTCCTTCCGTGCCGAAGCTCACGCGTTAAGCATCCCGCCTGGGGACTACGGCCGCAAGGCTA
Mo1	82	0.001903419	d:Bacteria;p:Chloroflexi;c:Anaerolineae;o:Anaerolineales;f:Anaerolineaceae	CACGTAGGATCCGAGCGTTATCCGAATTTACTGGGCGTAAAGCGCGTGTAGGCGGTTCGGCAAGTTGGACGTGAAAGCTCCTGGCTCAACTGGGAGAGGTCGTTCAAAACTGCCGGGCTAGAGAGCGACAGAGGGAGGTGGAATTCCCGGTGTAGTGGTGAAATGCGTAGATATCGGGAGGAACACCAGTGGCGAAGGCGGCCTCCTGGGTCGTCTCTGACGCTCAGACGCGAAAGCTAGGGGAGCGAACGGGATTAGATACCCCGGTAGTCCTAGCCGTAAACGATGTGAACTTGGCGTCGGTGGAGTAAAAACCCATCGGTGCCGTAGCTAACGCGTTAAGTTCACCGCCTGGGGACTACGACCGCAAGGTTA
Mo1	83	0.001879651	d:Bacteria;p:Nitrospirae;c:Nitrospira;o:Nitrospirales;f:Nitrospiraceae;g:Thermodesulfovibrio	GACAGAGGTGGCAAGCGTTGCTCGGATTCACTGGGCTTAAAGGGCGCGTAGGCGGCTTTGTAAGTCCAAGGTGGAATTCCACAGCTTAACTGTGGAGCTGCCTTGGAAACTGCAAAGCTTGAGTCAGGTAGAGGAGGGCGGAATTCCCGGTGTAGCGGTGAAATGCGTAGATATCGGGAGGAAGGCCGGTGGCGAAGGCGGCCCTCTGGGCCTGTACTGACGCTGAGGCGCGAAAGCGTGGGGAGCAAACAGGATTAGATACCCTGGTAGTCCACGCCCTAAACGGTGGGCACTAGGTGTGGGGTTCGTATGGACTCTGTGCCGAAGGGAAACCATTAAGTGCCCCGCCTGGGGAGTACGACCGCAAGGTTG
Mo1	84	0.001822212	d:Bacteria;p:Firmicutes;c:Clostridia;o:Clostridiales;f:Peptococcaceae;g:uncultured_2041	TACGTAGGTGGCGAGCGTTGTCCGGAATCACTGGGCGTAAAGGGCGCGCAGGCGGTTTACTAAGTCAGTTGTGAAATATCCGGGCTTAACCTGGAGGGTGCGACTGATACTGGTAGACTTGAGTGCAGGAGAGGGCAGTGGAATTCCTAGTGTAGCGGTGAAATGCGTAGATATTAGGAGGAACACCAGTGGCGAAGGCGGCTGCCTGGACTGTAACTGACGCTGAGGCGCGAAAGCGTGGGGAGCAAACAGGATTAGATACCCTGGTAGTCCACGCCGTAAACGATGGGTACTAGGTGTAGGAGGTATCGACCCCTTCTGTGCCGGAGTTAACACAATAAGTACCCCGCCTGGGGAGTACGGCCGCAAGGTTG
Mo1	85	0.001784579	d:Bacteria;p:Acidobacteria;c:Acidobacteria;o:Subgroup_3	TACGTAGGCAGCGAGCGTTGTTCGGAATTACTGGGCGTAAAGCGTGCGTAGGCGGTCGGCTAAGTTTGGTGTGAAATCTCCCGGCTCAACCGGGAGGGTGCGCCGAAAACTGGCCGGCTAGAGTGCGGGAGAGGGAAGTGGAATTCCTGGTGTAGCGGTGAAATGCGTAGATATCAGGAGGAACACCGGTGGTGAAGACGGCTTCCTGGACCGTGACTGACGCTGAGGCACGAAAGCGTGGGGAGCAAACAGGATTAGATACCCTGGTAGTCCACGCCCTAAACGATGCAGACTTGGTGTGCGCCCTTCATTGGGTGCGTGCCGTAGCTAACGCGTTAAGTCTGCCGCCTGGGGAGTACGGTCGCAAGGCTG
Mo1	86	0.001735062	d:Bacteria;p:Actinobacteria;c:OPB41	GACGGGGGAGGCAAGCGTTGTCCGGAATTATTGGGCGTAAAGAGCGCGTAGGTGGTATATCAAGTCATTTGTGAAAACTTTAGGCTTAACTTAAAGATTGCAAGTGATACTGATATACTTGAGCACAGCAGAGGAAAGTGGAATTCCTGGTGTAGCGGTGAAATGCGCAGATATCAGGAAGAACACCAGTGGCGAAGGCGGCTTTCTGGGCTGTTGCTGACACTGAGGCGCGAAAGCTAGGGGAGCGAACAGGATTAGATACCCTGGTAGTCCTAGCCGTAAACGATGGACACTAGGTGTGGGAGGTTATCGACGCTTTCCGTGCCGAAGCTAACGCATTAAGTGTCCCGCCTGGGGAGTACGGCCGCAAGGCTA
Mo1	87	0.001725159	d:Archaea;p:Miscellaneous_Crenarchaeotic_Group;c:Unknown_Class_1002026;o:Unknown_Order_1002027	TACCCGCTCTCCGAGTGGTGGGGACGCTTATTGGGCCTAAAGCATCCGTAGCCGGCTGGACAAGTCCCCTGTTAAATCCAGCGATTCAATCGTTGGACTGCGGGGGATACTGTCCGGCTAGGGGGCGGGAGAGGCCGACGGTATTCCCGGGGTAGGGGTGAAATCCTATAATCCCGGGAGGACCACCAGTGGCGAAGGCTGTCGGCTAGAACGCGCCCGACGGTGAGGGATGAAAGCTGGGGGAGCGAACCGGATTAGATACCCGGGTAGTCCCAGCCGTAAACGATGCAGGCTAGGTGTTCGAGTGGCTACGTGCCACTCGAGTGCCGCAGGGAAGCCGTTAAGCCTGCCGCCTGGGGAGTACGGCCGCAAGGCTG
Mo1	88	0.00169743	d:Bacteria;p:Bacteroidetes	TACGGAGGTTGCAAGCGTTATCCGGATTCACTGGGTTTAAAGGGTGCGTAGGCGGGTTGGTAAGTCAGTGGTTAAAGCCTTCAGCTTAACTGAAGAAATGCCATTGATACTGCCAACCTAGAGTGTGGTTGAGGTGGCTGGAATGTGTCATGTAGCGGTGAAATGCGTAGATATGACACAGAACACCGATGGCGAAGGCAGGTCACCAAACCATCACTGACGCTGAGGCACGAAAGCGTGGGGAGCAAACAGGATTAGATACCCTGGTAGTCCACGCCCTAAACGATGGATACTCGCTATTGGCCCATTAGGGTCAGTGGCTAAGCGAAAGCGATAAGTATCCCACCTGGGGAGTACGGCCGCAAGGTTG
Mo1	89	0.001683565	d:Bacteria;p:Armatimonadetes;c:Unknown_Class_1002196;o:Unknown_Order_1002197	GACGTAAGGGGCCAGCGTTGTCCGGAATTACTGGGCGTAAAGAGCACGTAGGTGGCCTAGCAAGCGGCGGGTGAAAGCCCGCGGCTCAACCGCGGAACGGCTCGCCGAACTGCTAGGCTCGAGCGCGGGAGAGGGCAGTGGAATTCCTGGTGTAGCGGTGGAATGCGTCAATATCAGGAAGAACACCGGTGGCGAAGGCTGCTGCCTGGAACGTTGCTGACGCTGAGGTGCGAAAGCTAGGGGAGCGAACGGGATTAGATACCCCGGTAGTCCTAGCCGTAAACGATGGGCACTAGGTGTTGCCGGTTTCGACCCCGGCAGTGCTGTTAAGCTAACGCGTTAAGTGCCCCGCCTGGGGAGTACGGCCGCAAGGTTG
Mo1	90	0.00163801	d:Bacteria;p:Nitrospirae;c:Nitrospira;o:Nitrospirales;f:Nitrospiraceae;g:uncultured_2287	GACAGAGGTGGCGAGCGTTGTTCGGAATCACTGGGCTTAAAGGGCGAGTAGGCGGTAGGGCAAGTCTGAGGTGGAATCCTATGGCTCAACCATAGAACTGCCTTGGAAACTGTTCTACTTGAGTCAGTGAGGGGAGGGCGGAATTCCCGGTGTAGCGGTGAAATGCGTAGATATCGGGAGGAAGGCCGGTGGCGAAGGCGGCCCTCTGGCGCTGTACTGACGCTGAGGCGCGAAAGCGTGGGGAGCAAACAGGATTAGATACCCTGGTAGTCCACGCCCTAAACGGTGGGCATTAGGTGTAGGGCTCGTAAGGGTTCTGTGCCGAAGGGAAACCATTAAATGCCCCGCCTGGGGAGTACGGCCGCAAGGTTG
Mo1	91	0.00161028	d:Bacteria	TACGTAGGGCCCGAGCGTTATCCGGATTTACTGGGCGTAAAGCGTTTCGTAGGCGGTTGGGTAAGTAGCTGGTGAAATCCTTCGGCTCAACCGAAGAAGTGCTGGCTAAACTGCCCAACTTGGGAGCCTTAGGGGAGGCGGGAACTCCTGGTGGAGGGGTGAAATCCGTAGATATCAGGAGGAACACCAAGGGCGAAGGCACGCCTCTGGGAGGCCTCTGACGCTGAGGAACGAAAGCTAGGGGAGCGAAGCAGATTAGAGACCTGCGTAGTCCTAGCCGTAAACGCTGCTCGCTACTCCGACGGTTCCGTCGGAGACAAGCTAACGCGTTAAGCGAGCCGCCTGGGGAGTACGGCCGCAAGGCTA
Mo1	92	0.001600377	d:Bacteria;p:Lentisphaerae;c:DEV055;o:Unknown_Order_1002432;f:Unknown_Family_1002433;g:Unknown_Genus_1000584	TACAGAGGTGTCGAGCGTTGTTCGGATTTACTGGGCGTAAAGGGTGCGTAGGCGGCCGCGTATGTCGGATGTGAAATCTCGCCGCTCAACGGCGAAACGGCATCCGAAACTACGCGGCTCGAGGGCAGGAGAGGAAGGCGGAATTCTCGGTGTAGCGGTGAAATGCGTAGATATCGAGAGGAACACCGGTGGCGAAGGCGGCCTTCTGGACTGTTTCTGACGCTGAGGCACGAAGGCTGGGGGAGCAAACAGGATTAGATACCCTGGTAGTCCCAGCAGTAAACGGTGCGCACTTGGTGTGGGGCGGGCTATCCCGTTCCGTGCCGGAGCTAACGCGTTAAGTGCGCCGCCTGGGGAGTACGGCCGCAAGGTTA
Mo1	93	0.001574628	d:Bacteria;p:Proteobacteria;c:Deltaproteobacteria;o:Desulfarculales	TACGGAGGGTGCAAGCGTTGTTCGGAATCATTGGGCGTAAAGGGCGCGTAGGCGGTCCGGTAAGTCGGGTGTGAAAGCCCCGGGCTCAACCCGGGAAGTGCATTCGAAACTGCCGGACTTGAGTACGGGAGGGGGAAGTGGAATTCCTGGTGTAGGGGTGAAATCCGTAGATATCAGGAGGAACACCGGTGGCGAAGGCGACTTCCTGGACCGATACTGACGCTGAGGCGCGAAAGCGTGGGGAGCAAACAGGATTAGATACCCTGGTAGTCCACGCCGTAAACGGTGGGCACTAGGTGTGGCGGGTATCCACTCCCGCTGTGCCGTAGCTAACGCATTAAGTGCCCCGCCTGGGGAGTACGGCCGCAAGGTTG
Mo1	94	0.001574628	d:Bacteria;p:Firmicutes;c:Clostridia;o:Clostridiales;f:Caldicoprobacteraceae;g:Caldicoprobacter	TACGTAGGGGGCGAGCGTTGTCCGGAATTACTGGGCGTAAAGGGCGTGTAGGCGGCCATGTATGTCAGGTGTGAAAGGCCACGGCTCAACCGTGGTATTGCACTTGAAACTGTATGGCTTGAGTGCAGGAGAGGGAAGTGGAATTCCTAGTGTAGCGGTGAAATGCGTAGATATTAGGAGGAACACCAGTGGCGAAGGCGACTTCCTGGACTGTAACTGACGCTGAGGCGCGAAAGCGTGGGGAGCAAACAGGATTAGATACCCTGGTAGTCCACGCTGTAAACGATGGGTACTAGGTGTGGGCAGTTCACACTGTCCGTGCCGTAGCAAACGCAATAAGTATCCCGCCTGGGGAGTACGGCCGCAAGGTTG
Mo1	95	0.001535015	d:Bacteria;p:Proteobacteria;c:Alphaproteobacteria;o:Rhodospirillales;f:Rhodospirillales_Incertae_Sedis_2756;g:Candidatus_Alysiosphaera	GACGGAGGGTGCGAGCGTTGTTCGGAATCACTGGGCGTAAAGGGCGCGTAGGCGGCCGTGCGTGTCGGGTGTGAAAGCCCGGGGCTCAACCCCGGAACGGCACCCGGGACTGCGTGGCTGGAGACCGGGAGAGGAGGGTGGAATACCCAGTGTAGAGGTGAAATTCGTAGATATTGGGTGGAACACCGGTGGCGAAAGCGGCCCTCTGGTCCGGTTCTGACGCTGAGGCGCGAAAGCGTGGGGAGCAAACAGGATTAGATACCCTGGTAGTCCACGCCCTAAACGATGCAGGCCAGACGTCGGGGGATTCGTCCCTCGGTGTCGCAACCAACGTGGTAAGCCTGCCGCCTGGGGAGTACGGCCGCAAGGTTG
Mo1	96	0.001531054	d:Bacteria;p:Chloroflexi;c:uncultured	GACGTAGGAGGCGAGCGTTATCCGGATTTACTGGGCGTAAAGGGCAAGTAGGCGGTGGTCAAAGTTGGGCGTGAAAGCTCCCGGCTCAACCGGGAGAGGTCGCTCAAAACTAGGCCACTAGAGGGCAGGAGAGGGGGGCGGAATTCCTGGTGTAGCGGTGGAATGCTCAGATACCAGGAGGAACACCGGTGGCGAAGGCGGCCCCCTGGACTGCGCCTGACGCTGAGAGGCGAAAGCTAGGGGAGCGAACGGGTTTAGATATCCCGGTAGTCCTAGCCCTAAACGTTGGATACTGGGTAGCGGGGGGTTGAAATCTCCCGGTGCCGAAGCTAACGCGTTAAGTATCCCGCCTGGGGACTACGGCCGCAAGGTTA
Mo1	97	0.00151917	d:Archaea;p:Euryarchaeota;c:Methanomicrobia;o:Methanocellales	TACCGGCGGCTCGAGTGGTGGCCGATATTATTGAGTCTAAAGGGTCCGTAGCCGGCTTCGCAAGTCCCCTGGGAAATCCAGCGGCTTAACCGTTGGGCGCTCATGGGATACTACGAGGCTTGGGACTGGGAGAGGCGAGAGGTACTCGAGGGGTAGGGGTGAAATCCTGTAATCCTTCGGGGACCACCGGTGGCGAAGGCGTCTCGCCAGAACAGGTCCGACGGTGAGGGACGAAAGCTAGGGGCACGAACCGGATTAGATACCCGGGTAGTCCTAGCCGTAAACGATGCCCGCTAGGTGTCACGATAATCGTGAATTATCGTGGTGCCGTAGGGAAGCCGCGAAGCGGGCCACTTGGGAAGTACGACCGCAAGGTTG
Mo1	98	0.001509267	d:Archaea	TACCTGCGCCCCAAGTGGTATCCAGTATTATTGGGCCTAAAGCGTCCGTAGCCGGTCTGACAAGTCTTCGGTGAAATTCACTAGTAAACTAGTGAGCTTGTCGGAGATACTGTCAGACTTGGGACCGGGAGAGGGTAGGGGTACTCCTAGGGGAGGGGTAAAATCCTATAATCCTAGGGGGACCACCGGTGGCGAAGGCGCCTACCTAGAACGGTTCTGACGGTGAGGAACGAAAGCTAGGGGAGCGATCGGGATTAGATACCCCGGTAGTCCTAGCCGTAAACGATGCCCGCTTGGTGTTGCAATCTTCTCGCGAGATTGCAGTGCCGGAATGTAGATGTTAAGCGGGCCGCCTGGGGAGTACGGCCGCAAGGTTG
Mo1	99	0.001491441	d:Bacteria;p:Planctomycetes;c:Planctomycetacia;o:Planctomycetales;f:Planctomycetaceae	TACGAACCGTCCGAACGTTATTCGGAATCACTGGGCTTAAAGGGTGCGTAGGCGGCCCGGAAAGTTGGGTGTGAAATCCCTCGGCTTAACCGAGGAATGGCGCTCAAAACTACCGGGCTCGAGGGAGACAGAGGTGAGCGGAACTTAGGGTGGAGCGGTGAAATGCGTTGATATCCTAAGGAACACCGGTGGCGAAAGCGGCTCACTGGGTCTTTTCTGACGCTGAGGCACGAAAGCTAGGGGAGCGAACGGGATTAGATACCCCGGTAGTCCTAGCCGTAAACGATGAGCACTAGATCGAAGGACACCCCATAGTCTTTCGGTCGTAGCGAAAGTGTTAAGTGCTCCGCCTGGGGAGTATGGTCGCAAGGCTG
Mo1	100	0.001451827	d:Bacteria;p:Chloroflexi;c:uncultured;o:Unknown_Order_1002295;f:Unknown_Family_1002296;g:Unknown_Genus_1000423	AACGTAGGAGGCAAGCGTTATCCGGATTTATTGGGCGTAAAGCGCATGCAGGTGGTTTCGTAAGTCGGATGTGAAAGCCTCTGGCTTAACTGGAGGAGGTCGTTCGATACTGCGGAACTAGAGGTCGGAAGAGGGAAGCGGAATTCCCGGTGTAGTGGTGGAATGCGTAGATATCGGGAGGAACACCAGTGGCGAAGGCGGCTTCCTGGTCCGTACCTGACGCTAAGATGCGAAAGCGTGGGGAGCGAACGGGATTAGATACCCCGGTAGTCCACGCCGTAAACGATGGGTACTGGGTATTGGTGGTATTGACCCCATCAGTGCCGAAGCTAACGCGTTAAGTACCCCGCCTGGGGACTACGGCCGCAAGGTTA
Mo1	101	0.001449847	d:Bacteria	GACGTAGGGTCCAAGCATTATCCGGATTTACTGGGCGTAAAGAGTGCGTAGGTGCTCGTCTTAATTTCGTCTGAAAGGCTATGGCTCAACCATAGATCTGGACGAAAAATTGGACGAGTTGAGGCCGGAAGGGGCAGGTGGAATTCTCGGTGTAGGGGTGAAATCCGTTGATATCGAGAAGAACGCCAATGGCGAAGGCAGCCTGCTGGTCCGGTTCTGACACTGAGGCACGAAAGCGTGGGGAGCGAACGGGATTAGATACCCCGGTAGTCCACGCCGTAAACGATGCAGACTAGCTATTGGGAGCATCGACCCTCCTTGTAGTGAAGCTAACGCGTCAAGTCTGCCGCCTGGGAAGTACGGCCGCAAGGCTA
Mo1	102	0.001406272	d:Bacteria;p:Chloroflexi;c:Anaerolineae;o:Anaerolineales	AACGTAGGACTCAAGCGTTATCCGGAGTTACTGGGCGTAAAGGGCGGGCAGGCGGTGGTTCAAGTTGGACGTGAAAGCTCCCGGCTCAACTGGGAGAGGGCGTTCGAGACTGAGCCACTAGAGGGCAGCAGAGGGGCGTGGAATTCCGGGTGGAGTGGTGAAATGCGTAGAGATCCGGAGGAACACCAGAGGCGAAGGCGGCGTCCTGGGCTGCACCTGACGCTGAGCCGCGAAAGCCAGGGGAGCGAACGGGATTAGAAACCCCGGTAGTCCTGGCCGTAAACGATGTTCACTAAGTGTTGGGGCGGAGAGTCTCAGCGCTGAAGCTAACGCGAGAAGTGAACCGCCTGGGGAGTACGGTCGCAAGGCTA
Mo1	103	0.001396369	d:Bacteria;p:Nitrospirae;c:Nitrospira;o:Nitrospirales;f:Nitrospiraceae;g:Thermodesulfovibrio	GACAGAGGTGGCAAGCGTTGCTCGGATTCACTGGGCTTAAAGGGCGCGTAGGCGGTCTCGCAAGTCTAAGGTGGAATTCCACAGCTTAACTGTGGAACTGCCTTGGAAACTACGAGACTTGAGTCAGGTAGAGGGAGGCGGAATTCCCGGTGTAGCGGTGAAATGCGTAGATATCGGGAGGAAGGCCGGTGGCGAAGGCGGCCTCCTGGGCCTGTACTGACGCTGAGGCGCGAAAGCGTGGGGAGCAAACAGGATTAGATACCCTGGTAGTCCACGCCCTAAACGGTGGGCACTAGGTGTGGGGTCCGTATGGACTCTGTGCCGAAGGGAAACCATTAAGTGCCCCGCCTGGGGAGTACGGCCGCAAGGCTG
Mo1	104	0.001325065	d:Bacteria;p:Firmicutes;c:Clostridia	AACGTAGGGGGCGAGCGTTGTCCGGAATCACTGGGCGTAAAGGGCGAGCAGGCGGCTGCCGAAGTCGAAAGTGAAACCCCGGGGCTCAACCTCGGGCCTGCTTTTGAAACCAGGCAGCTTGAGTGCAGGAGAGGTAAGTGGAATTCCCGGTGTAGCGGTGAAATGCGTAGATATCGGGAGGAACACCAGTGGCGAAAGCGGCTTACTGGCCTGTAACTGACGCTGAGGCGCGAAAGCGTGGGGAGCAAACAGGATTAGATACCCTGGTAGTCCACGCCGTAAACGATGGGTGCTAAGTGTTGGGGGGTAGGACCCTTCAGTGCTGTAGTTAACGCAATAAGCACCCCGCCTGGGGAGTACGGTCGCAAGACTG
Mo1	105	0.001289413	d:Bacteria	TACGTAGGGGGCGAGCGTTGCCCGAATTTACTGGGCGTAAAGCGCACGTAGGCGGCTCCGTAAGTCTGGTGTGAAATCTCACGGCTCAACCGGGAGGCTGCACCAGATACTGCGGCGCTCGAGGGCGGGAGAGGAGATTGGAATTCCCGGTGTAGCGGTGAAATGCATTGATATCGGGAGGAACACCAGTGGCGAAGGCGGATCTCTGGCCCGCTCCTGACGCTGAGGTGCGAAAGCTGGGGGAGCGAAAGGGATTAGATACCCCTGTAGTCCCAGCCCTAAACGATGGGCGCTAGGTGTTGGGGGAATTACCCCTCAGCGCCGTAGCTAACGCATTAAGCGCCCCGCCTGGGGAGTACGGCCGCAAGGCTG
Mo1	106	0.00128149	d:Archaea	TACTTGCGCCCCGAGTGGTATCCAGTATTAGTTGGTCTAAAGCGTCCGTAGCCGGTTTTGTTAGTCCCTAGTGAAATCTGCTGGGAAACTGGCAGGCTTGCTGGGGATACTGCAAGACTTGGGACTGGGAGAGGGTAGAGGTACTACTAGGGAAGGGGTAAAATCCTATAATCCTAGTGGGACCACCGGTGGCGAAGGCGTCTACCTGGAACAGGTCCGACGGTGAGGGACGAAACCTAGGGGAGCGATCGGGATTAGATACCCCGGTAGTCCTAGGCGTAAACGATGCCCACTTAGTGTTACAAACCTCACGAGGGTTTGTAGTGCCGGAGCGTAGGTGTTAAGTGGGCCACCTGGGGAGTACGACCGCAAGGTTG
Mo1	107	0.001237915	d:Bacteria;p:Proteobacteria;c:Deltaproteobacteria;o:Sh765B_TzT_29	TACGGAGGGGGCAAGCGTTGCTCGGATTTACTGGGCGTAAAGGGTCCGTAGGCGGTTTCGTAAGTTAGATGTGAAATCTCAGGGCTTAACCCTGAAATTGCATCTAAAACTGCGATACTAGAGTTCGAAAGAGGTTGGCGGAATTCCCGGTGTAGCGGTGAAATGCGTAGATATCGGGAAGAACACCAGTGGCGAAGGCGGCCAACTGGTTCGACACTGACGCTGAGGGACGAAAGCGTGGGGAGCGAACGGGATTAGATACCCCGGTAGTCCACGCCCTAAACGATGGATGCTAGGTGTGGGAGCTTTTGCTTCCGTGCCGCAGTTAACGCACTAAGCATCCCGCCTGGGGAGTATGATCGCAAGATTG
Mo1	108	0.001228012	d:Bacteria;p:Proteobacteria;c:Betaproteobacteria;o:Hydrogenophilales	TACGTAGGGTGCGAGCGTTAATCGGAATTACTGGGCGTAAAGGGTGCGCAGGCGGATGTTTAAGCCAGACGTGAAAGCCCCGGGCTTAACCTGGGAGGTGCGTTTGGAACTGGACGTCTAGAGTGCGGCAGAGGGAGGTGGAATTCCACGTGTAGCAGTGAAATGCGTAGAGATGTGGAGGAACACCGATGGCGAAGGCAGCCTCCTGGGCTGACACTGACGCTCATGCACGAAAGCGTGGGGAGCAAACAGGATTAGATACCCTGGTAGTCCACGCCCTAAACGATGTCGACTGGCTGTTGGGCGGGCAACCGCTTGGTAGCGAAGCTAACGCGTGAAGTCGACCGCCTGGGGAGTACGGCCGCAAGGTTG
Mo1	109	0.001204244	d:Archaea;p:Thaumarchaeota	TACCAGCACCCTGAGTGGTCGGGACGATTATTTGGCCTAAAGCATCCGTAGTCGGTATAACAAGTCCTCTGTTAAATCCACCTGCTTAACAGGTGGGCCGCGGAGGATACTGTTATACTAGGAGGCGGGAGAGGCGAGGGGTATTCCACGGGTAAGGGTAAAATCTGTTGATCCGTGGAGGACCACCAGTGGCGAAGGCGCCTCGCTAGAACGCGCTCGACGATGAGGGATGAAAGCTGGGGGAGCAAACCGGATTAGATACCCGGGTAGTCCCAGCTGTAAACGATGTAGGCTCGATGTTGGATTAGCTCAGTGCTAATCCAGTGTCGCAGGGAAGCCGTTAAGCCTACCGCCTGGGAAGTACGGCCGCAAGGCTG
Mo1	110	0.001166612	d:Bacteria	GACGGAGGGTGCAAGCGTTATTCGGAATTATTGGGCGTAAAGGGCGTGTAGGCGGCCGGTTAAGTCAGGCGTGAAAGCCCAGGGCTCAACCCTGGAAGTGCGCTTGAAACTGATCGGCTTGAGTCCGGGAGAGGGAAGCGGAATTCCGGGTGTAGAGGTGAAATTCGTAGATATCCGGAGGAACACCGGTGGCGAAGGCGGCTTCCTGGACCGAGACTGACGCTGAGACGCGAAAGCGTGGGGAGCAAACAGGATTAGATACCCTGGTAGTCCACGCTGTAAACGATGGGCGCTAGGTGTGGGAGGTTTTGAATCCTTCCGTGCCGCAGCTAACGCATTAAGCGCCCCGCCTGGGGAGTACGGCCGCAAGGTTA
Mo1	111	0.00113096	d:Bacteria;p:Deferribacteres;c:Deferribacteres_Incertae_Sedis_11258	TACGGGGGGGGCGAGCGTTGTCCGGAATCATTGGGCGTAAAGGGCGCGTAGGCGGGATGGCAAGTCGGGGGTGAAAACCAACGGCTCAACTGTTGGCCTGCCTCCGAAACTGCCATTCTTGAGTGCGGAAGAGGGAAGTGGAATTCCTGGTGTAGCGGTGAAATGCGTAGATATCAGGAAGAACACCGGTAGCGAAGGCGGCTTCCTGGTCCGTAACTGACGCTGAGGCGCGAAAGCGTGGGGAGCAAACAGGATTAGATACCCTGGTAGTCCACGCCGTAAACGATGGGCACTAGGTGTTGGTTCGTAATGAATCAGTGCCGCAGCTAACGCATTAAGTGCCCCGCCTGGGGAGTACGGCCGCAAGGTTG
Mo1	112	0.00113096	d:Bacteria;p:Armatimonadetes;c:Unknown_Class_1002196;o:Unknown_Order_1002197;f:Unknown_Family_1002198	TACGTAGGGGGCGAGCGTTGTCCGAATTTACTGGGCGTAAAGCGCGCGTAGGCGGGTTCTTAAGTCGGGGGTGAAATCCCGAGGCTCAACCTCGGAACTGCCTCCGAAACTGGGAACCTTGAGGTATGGAGAGGGAAGTGGAATTCCTGGTGTAGCGGTGAAATGCGTAGATATCAGGAGGAACACCCGTGGCGAAGGCGGCTTCCTGGCCATCACCTGACGCTGAGGTGCGAAAGCTAGGGGAGCGAACGGGATTAGATACCCCGGTAGTCCTAGCCGTAAACGATGGATACTAGGTGTTAGTGGTATCGACCCCACTAGTGCCGTAGCTAACGCATTAAGTATCCCGCCTGGGGAGTACGGCCGCAAGGTTG
Mo1	113	0.001117095	d:Bacteria	AACGTAGGGGGCAAGCGTTACTCGGAATCACTGGGCGTAAAGGGCGCGCAGGTGGTATGGTAAGTCTTTAGGTGAAAGCCCCTGGCTCAACCAGGGAATTGCCTGAGATACTGCCATACTTGAGTCTGGCAGAGGGAAGTGGAATTCCCGGTGTAGCGGTGAAATGCGTAGATATCGGGAGGAACACTCATGGCGAAGGCATCTTCCTGGGCCAGCACTGACACTGAGGCGCGAAAGCGTGGGGAGCAAACAGGATTAGATACCCTGGTAGTCCACGCCCTAAACGATGGGCACTTGGTGTCGCGGGGTTTATTTCTGCGGCGCCGTAGCTAACGCGTTAAGTGCCCCGCCTGGGGAGTACGGCCGCAAGGTTA
Mo1	114	0.001115114	d:Bacteria;p:Armatimonadetes;c:Unknown_Class_1002196;o:Unknown_Order_1002197;f:Unknown_Family_1002198;g:Unknown_Genus_1000255	TACGTAGGGGGCGAGCGTTGTCCGAATTTACTGGGCGTAAAGCGCGCGTAGGCGGACTTTTAAGTTGTGGGTGAAATGCCGAGGCTCAACCTCGGAACTGCCTGCAAAACTGGGAGTCTTGAGGTATGGAGAGGGAAGTGGAATTCCTGGTGTAGCGGTGAAATGCGTAGATATCAGGAGGAACACCTGTGGCGAAGGCGGCTTCCTGGCCATATCCTGACGCTGAGGTGCGAAAGCCAGGGGAGCGAACGGGATTAGATACCCCGGTAGTCCTGGCCGTAAACGATGGATACTAGGTGTTAGAGGTATCGACCCCTCTAGTGCCGTAGCTAACGCATTAAGTATCCCGCCTGGGGAGTACGGCCGCAAGGCTG
Mo1	115	0.001085404	d:Bacteria;p:Planctomycetes;c:Planctomycetacia;o:Planctomycetales;f:Planctomycetaceae	GACGAACCGTCCAAACGTTATTCGGTATCACTGGGCTTAAAGGGTGCGTAGGCTGCCGAGTAAGTTGGGTGTGAAAGCCCTCGGCTCAACCGAGGAATTGCGCCCAAAACTGCTCGGCTCGAGGGAGATAGAGGTGAGCGGAACTTAGGGTGGAGCGGTGAAATGCGTTGATATCCTAAGGAACACCGGAGGCGAAAGCGGCTCACTGGGTCTTTCCTGACGCTGAGGCACGAAAGCTAGGGGAGCGAACGGGATTAGATACCCCGGTAGTCCTAGCCGTAAACGATGAGCACTTGGCCGGAGGGTCCCCCATAGCCTTCTGGCCGAAGCGAAAGCGTTAAGTGCTCCGCCTGGGGAGTATGGCCGCAAGGCTG
Mo1	116	0.001085404	d:Archaea;p:Woesearchaeota__DHVEG_6_;c:Unknown_Class_1002110	TCCCGGCAGTCCAAGTCGCAGCCACAATTATTGGGTCTAAAACATCCGTAGCTTGTTTTGTAAGTCTCTTGTGAAATTCTAACTCTTAAGGTTAGAGCGTGCAAGAGAAACTGCAAAGCTTGAGACTGGGGGGTGTGGAGAGTACAGTCAAGGTAGTGGTAAAATACGTTGATCTTGGCTGGACTAACAACTAGCGAAGGCACTCCACAATAACAGTTCTGACAGTGAGGGATGAAGGCTAGGGGCGCAAAATGGATTAGATACCCATGTAGTCCTAGCTGTAAACACTGCACACTAAACATCGGGATCTCCTCGAGAGATTTCGGTGCTGAAGGGAAGCTGAAAAGTGTGCTACCTGGGAAGTATAGCCGCAAGGCCG
Mo1	117	0.001053714	d:Bacteria;p:Chlorobi;c:Ignavibacteria;o:Ignavibacteriales;f:BSV26;g:Unknown_Genus_1000366	TACGTAGGGTGCGAGCGTTGTCCGGATTCACTGGGTGTAAAGGGTCCGCAGGCGGGTCGGTCAGTCGTTGGTGAAATTCCAGGGCTTAACTCTGGAACTGCCGACGATACTGCCGATCTTGAGTACGGAAGAGGAAGATGGAATTCCTGGTGTAGCGGTGAAATGCGTAGATATCAGGAAGAACACCGGTGGCGAAGGCGGTCTTCTGGTCCGTTACTGACGCTCAGGGACGAAAGCGTGGGGAGCAAACAGGATTAGATACCCTGGTAGTCCACGCCCTAAACGATGGATACTCGATGTCGGGCCGCAAGGCTCGGTGTCTAAGCTAACGCGTTAAGTATCTCACCTGGGGAGTACGATCGCAAGGTTG
Mo1	118	0.001039849	d:Bacteria;p:Nitrospirae;c:Nitrospira;o:Nitrospirales;f:Nitrospiraceae	GACAGAGGTGGCAAGCGTTGTTCGGAATCACTGGGCTTAAAGGGCGTGTAGGCGGCATTGCAAGTCTGGGGTGGAATCCGGTGGCTTAACCACCGAACTGCCCTGGAAACTGCGATGCTTGAGTCAGTGAGGGGAGGGCGGAATTCCCGGTGTAGCAGTGAAATGCGTAGATATCGGGAGGAAGGCCGGTGGCGAAGGCGGCCCTCTGGTGCTTGACTGACGCTGAGGCGCTAAAGCGTGGGGAGCAAACAGGATTAGATACCCTGGTAGTCCACGCCCTAAACGGTGGGCATTAGGTGTAGGGCTCGCAAGGGCTCTGTGCCGAAGGGAAACCATTAAATGCCCCGCCTGGGGAGTACGGCCGCAAGGTTG
Mo1	119	0.001037868	d:Bacteria;p:Aminicenantes;c:Unknown_Class_1002187;o:Unknown_Order_1002188	TACGTAGGGGGCAAGCGTTACTCGGAATTACTGGGCGTAAAGGGTGTGTAGGCGGCCGGGTAAGTCGAAGATGAAATCCCATGGCTCAACCATGGAATTGTCTTCGATACTGTCCGGCTTGAGGGTAGTGGAGGAGAGCGGAATTCCCGGTGGAGCGGTGAAATGCGTAGATATCGGGAGGAACACCGGAGGCGAAGGCGGCTCTCTATGCTACTCCTGACGCTGAGGCACGAAAGCTAGGGGAGCAAACGGGATTAGATACCCCGGTAGTCCTAGCCTTAAACGATGGGCACTAGATATTCCCGCAGTTTTGCGGGAGTGTCGAAGCTAACGCGTTAAGTGCCCCGCCTGGGGAGTACGGCCGCAAGGCTG
Mo1	120	0.001025984	d:Bacteria;p:Firmicutes;c:Clostridia;o:Clostridiales	TACGTAGGTGGCGAGCGTTGTCCGGAATTACTGGGTGTAAAGGGCGTGCAGGCGGGGGTGCAAGTCGAATGTGAAATACCCTGGCTCAACTGGGGGATTGCATTTGAGACTGCGCTTCTTGAGTGCTGGAGAGGGAAGTGGAATTCCCGGTGTAGCGGTGAAATGCGTAGATATCGGGAGGAACACCAGTGGCGAAGGCGGCTTCCTGGACAGCAACTGACGCTGAGGCGCGAAAGCGTGGGGAGCAAACAGGATTAGATACCCTGGTAGTCCACGCTGTAAACGATGGATACTAGGTGTAGGGGGTATAAAATCCCTCTGTGCCGGAGTTAACACAATAAGTATCCCACCTGGGGAGTACGGCCGCAAGGTTG
Mo1	121	0.001006178	d:Bacteria	AACGTAGGGGGCGAGCGTTATCCGGAATCACTGGGCGTAAAGCGCGTGCAGGCGGTCTGGTAGGTTGGACGTGAAAGCTCCTGGCTCAACTAGGAGAGGCCGTTCAAAACCGCCAGACTTGAGGGCGGAAGAGGGGAGTGGAATTCCCGGTGTAGCGGTGGAATGCGCAGATATCGGGAGGAACACCCGTGGCGAAAGCGGCTCCCTGGTCCGCACCTGACGCTCAGACGCGAAAGCGTGGGGAGCGAACGGGATTAGATACCCCGGTAGTCCACGCCGTAAACGATGGATGCTAGGTGTGGGAGGTCTTGACCCCTTCCGTGCCATAGCTAACGCGTTAAGCATCCCGCCTGGGGACTACGGCCGCAAGGTTA
Mo1	122	0.000990332	d:Bacteria;p:Lentisphaerae	TACAGAGGTGGCGAGCGTTGTTCGGATTTACTGGGCGTAAAGGGTGCGTAGGCGGTTCTGTGTGTCGGATGTGAAATCCCATCGCTCAACGATGGAACTGCATTCGAAACTACAGGACTAGAGTATGGGAGAGGAGAGTGGAATTCTCGGTGTAGCGGTGAAATGCGTAGATATCGAGAGGAACACCGGTGGCGAAGGCGACTCTCTAGAACAATACTGACGCTGAGGCACGAAAGCTAGGGGAGCAAACAGGATTAGATACCCTGGTAGTCCTAGCCCTAAACGGTGTACACTTGGTGTAGGAAGTTTGACCCTTCCTGTGCCGAAGCTAACGCGATAAGTGTACCGCCTGGGGAGTACGGCCGCAAGGTTA
Mo1	123	0.000988352	d:Bacteria	GACGTAGGGGGCGAGCGTTGCCCGGATTTACTGGGCGTAAAGCGGGTGTAGGCGGCCGGGTAAGTCCCGTGTGAAAGCCCACGGCTCAACCGTGGGACGTCGCGGGAAACTGCCCGGCTTGAGGGCAGCAGAGGGTGGTGGAATTCCCGGTGTAGCGGTGAAATGCGTAGAGATCGGGAGGAACGCCAGTGGCGAAGGCGGCCACCTGGGCTGTCCCTGACGCTCAGACCCGAAAGCTGGGGGAGCGAACGGGATTAGATACCCCGGTAGTCCCAGCCCTAAACGATGCTCACTAGGTGTCGGGGGGTCACTCCCTCGGTGCCGAAGCTAACGCATTAAGTGAGCCGCCTGGGGAGTACGGCCGCAAGGCTA
Mo1	124	0.00098241	d:Bacteria;p:Nitrospirae;c:Nitrospira;o:Nitrospirales;f:Nitrospiraceae	GACAGAGGTGGCGAGCGTTGTTCGGAATTACTGGGCTTAAAGGGCGAGTAGGCGTTCTAATAAGTCAGGTGTGGAATCTTTCTGCTTAACGGAAAGACTGCATCTGAAACTATTAGGATTGAGTCAGTGAGGGGAGGGCGGAATTCCTGGTGTAGCGGTGAAATGCGTAGATATCAGGAGGAAGGCCGGTGGCGAAGGCGGCCCTCTGGCACTGTACTGACGCTGAGGCGCGAAAGCGTGGGGAGCAAACAGGATTAGATACCCTGGTAGTCCACGCCCTAAACGGTGGGCACTAGGTGTAGGGCTCGTAAGGGTTCTGTGCCGAAGGGAAACCATTAAGTGCCCCGCCTGGGGAGTACGGCCGCAAGGTTG
Mo1	125	0.000974487	d:Bacteria;p:Cyanobacteria;c:Cyanobacteria;o:SubsectionI;f:FamilyI;g:Synechococcus	GACGGAGGAGGCAAGCGTTATCCGGAATTATTGGGCGTAAAGGGTACGTAGGCGGCTGGCCAAGTCTGGGGTCAAAGACCACAGCTTAACTGTGGAAAGGCCCTGGAAACTGGCCGGCTAGAGTGAGGTAGGGGTTGCGGGAATTCCCGGTGTAGCGGTGAAATGCGTAGAGATCGGGAAGAACACCTGAGGCGGAAGCGCGCAACTGGGCCTCAACTGACGCTGAGGTACGAAAGCTAGGGGAGCGAATGGGATTAGATACCCCAGTAGTCCTAGCCGTAAACGATGGACACTAGACGTTGGCCGTATCAACCCGGTCAGTGTCGGAGCTAACGCGTTAAGTGTCCCGCCTGGGGAGTACGCACGCAAGTGTG
Mo1	126	0.000948738	d:Bacteria;p:Chloroflexi;c:Chloroflexia;o:Chloroflexales	GACGGAGGGGGCAAGCGTTGTCCGGAATCACTGGGCGTAAAGCGCGTGTAGGCGGTCGCGTGCGTCGGTGCTGAAAGCGCCCGGCTTAACCGGGCGAGGCGTGCCGATACGATGCGACTGGAGGCAGGCAGAGGGCGGCGGAATTCCGGGTGTAGCGGTGAAATGCGTAGAGCTCCGGAGGAACGCCGGTGGGGCAGCCGGCCGCCTGGGCCTGACCTGACGCTGAGACGCGACAGCGTGGGGAGCAAACCGGATTAGATACCCGGGTAGTCCACGCCGTAAACGCTGCCGGCTCGGTGACTGGGCGCCTGTGAAGGCGCCTGGGCGCCTTAGCTCACGCGGTAAGCCGGCCGCCTGGGGAGTACGAGCGCAAGCTTA
Mo1	127	0.000948738	d:Bacteria;p:Chloroflexi;c:uncultured;o:Unknown_Order_1002295;f:Unknown_Family_1002296;g:Unknown_Genus_1000423	AACGTAGGAGGCGAGCGTTATCCGGAATCACTGGGCGTAAAGGGCAAGTAGGCGGTGGTCGAAGTTGGGCGTGACAGGTCTCGGCTTAACCGGGAGAGGTCGTCCAAAACTCGGCCACTAGGGAGCAGGAGAGGAAGGCGGAACTCCTAGTGTAGCAGTGGAATGCTTAGAGATTAGGAGGAACACCGGTGGCGAAGGCGGCCTTCTGGCCTGCATCCGACGCTGAGAGGCGAAAGCTAGGGGAGCGAACGGGCTTAGATACCCCGGTAGTCCTAGCCGTAAACGGTGGATACTAGGTATTGGGGGTGACACTCCCGCAGTGCCGAAGCCAACGCGTTAAGTATCCCGCCTGGGGACTACGACCGCAAGGTTA
Mo1	128	0.000938835	d:Bacteria	TACGTAGGTGGCAAGCGTTACTCGGAATTACTGGGTGTAAAACGTAGGTAGGTGGTTTGATAAATACAGTGTGAAATTCTCGAGCTTAACTCGAGCGCTGCGCTGTAAACTGTCAGACTAGAGTTAGGTCGAGGTGAACGGAATTCCCGGTGTAGCGGTGAAATGCGTAGATATCGGGAGGAACACCAGTGGCGAAAGCGGTTCACCAGGCCTATACTGACACTGAGCTACGAAAGCGTGGGGAGCAAACAGGATTAGATACCCTGGTAGTCCACGCTGTAAACCATGCGAACTAGATGCTCGACCCGATTTTTTAGATCGGGATGAGTGTCGTAGTTAACACGTTAAGTTCGCTACCTGGGAAGTACGGCCGCAAGGTTG
Mo1	129	0.000936854	d:Bacteria;p:Proteobacteria;c:Betaproteobacteria	TACGTAGGGTGCGAGCGTTAATCGGAATTACTGGGCGTAAAGCGTGCGCAGGCGGCCTTCTAAGTCAGGTGTGAAAGCCCCGGGCTTAACCTGGGAATGGCGCTTGAAACTGGAGGGCTTGGAGTGCGGCAGAGGGGGGTGGAATTCCTGGTGTAGCGGTGAAATGCGTAGAGATCAGGAGGAACACCGATGGCGAAGGCAGCCCCCTGGGCCGCGTCTGACGCTCAGGCACGAAAGCGTGGGGAGCAAACAGGATTAGATACCCTGGTAGTCCACGCCCTAAACGATGTCGACTAGTTGTTGGGGGAGTTAAATCCTTCGGTAACGCAGCCAACGCGTGAAGTCGACCGCCTGGGGAGTACGGCCGCAAGGTTA
Mo1	130	0.000928932	d:Bacteria;p:Firmicutes;c:Clostridia;o:Clostridiales;f:Syntrophomonadaceae	GACGTAGGGGGCGAGCGTTGTCCGGAATTACTGGGCGTAAAGAGCGTGTAGGCGGGCTGTTAAGTCAGGTGTGAAATACCGCAGCTCAACTGCGGGGTGGCACTTGATACTGGCAGTCTTGAGGGCAGGAGAGGGAAGTGGAATTCCTGGTGTAGCGGTGAAATGCGTAGATATCAGGAGGAACACCAGTGGCGAAGGCGGCTTCCTGGACTGACCCTGACGCTGAGACGCGAAAGCGTGGGGAGCAAACAGGATTAGATACCCTGGTAGTCCACGCTGTAAACGATGGGCACTAGGTGTAGGAGGTATCGACCCCTTCTGTGCCGCAGCTAACGCAATAAGTGCCCCGCCTGGGGAGTACGGTCGCAAGGCTG
Mo1	131	0.000915067	d:Bacteria	TACGGAGGGTGCGAGCGTTGTTCGGAATCACTGGGCGTAAAGAACTCGTAGGCGGTTATGCAAGTCGAATGTGAAATCCCACAGCTCAACTGTGGAACTGCATTCGAAACTGCATAGCTAGAGTATGGGAGAGGGGGGTGGAATTCCCGGTGTAGGGGTGAAATCCATAGATATCGGGAGGAACACCAGTGGCGAAGGCGACTCCCTGGCCCAATACTGACGCTGAGGAGTGAAAGCGTGGGGAGCAAACAGGATTAGAGACCCTGGTAGTCCACGCTGTAAACGATGGGTGCTTGATGTCGGGAAGTTTAACTTCTCGGTGTCGTAGCTAACGCGATAAGCACCCCGCCTGGGGACTACGGCCGCAAGGTTA
Mo1	132	0.000913086	d:Bacteria;p:Proteobacteria;c:Deltaproteobacteria;o:Myxococcales;f:bacteriap25;g:Unknown_Genus_1000832	TACAGAGGGTGCAAGCGTTGTCCGGAATTACTGGGTGTAAAGGGCGCGTAGGCGTTTGGATGTGTCAGATGTGAAATTCCATAGCTTAACTATGGAACTGCATTTGAAACTATCCAAATAGAGTGCAGGAGGGGAAAGTGGAATTCCCGGTGTAGAAGTGAAATTCGTAGATATCGGGAGGAATACCGGTGGCGAAGGCGACTTTCTGGCCTGCTACTGACGCTGAGGCGCGAAAGCGTGGGGAGCAAACAGGATTAGATACCCTGGTAGTCCACGCTGTAAACGATGGATACTAGGTGTTGCGGGAGTTGACCCCCGCAGTGCCGTAGCTAACGCGATAAGTATCCCACCTGGGGAGTACGGCCGCAAGGTTA
Mo1	133	0.000905164	d:Bacteria;p:Planctomycetes;c:Planctomycetacia;o:Planctomycetales;f:Planctomycetaceae	TACGAGAGGCCCGAACGTTATTCGGAATTACTGGGCTTAAAGAGTCCGTAGGCGGCTCAGAAAGTGGGGTGTGAAAGCCCTCGGCTCAACCGAGGAATTGCGCTCCAAACTCCTGAGCTAGAGGAACCTAGAGGTGAGCGGAACTGATGGTGGAGCGGTGAAATGCGTTGATATCATCAGGAACACCGGAGGCGAAGGCGGCTCACTGGGGGTTTTCTGACGCTGAGGGACGAAAGCTAGGGGAGCAAACGGGATTAGATACCCCGGTAGTCCTAGCTGTAAACGATGAGCACTGGACCGGAGATCTGCACAGGTTTTCGGTCGTAGCGAAAGTGTTAAGTGCTCCGCCTGGGGAGTATGGTCGCAAGGCTG
Mo1	134	0.000901202	d:Bacteria;p:Chloroflexi;c:uncultured;o:Unknown_Order_1002295	AACGTAGGAGGCGAGCGTTATCCGGATTCACTGGGCGTAAAGGGCAAGTAGGCGGTCGTTTAAGTTGGGCGTGACAGTTCTCGGCTTAACTGAGAGAGGACGTCCAATACTAAGCGACTAGAGGGCAGGAGAGGGAAGTGGAATTCCCAAAGTAGCGGTGGAATGCTCAGAGATTGGGAGGAACACCAGTGGCGAAGGCGGCTTCCTGGCCTGCACCTGACGCTGAGAGGCGAAAGCTAGGGGAGCGAACGGGATTAGATACCCCGGTAGTCCTAGCTGTAAACGGTGGATACTAGGTATTGGCGATCGAGGTCGTCAGTGCCGAAGCAAACGCGTTAAGTATCCCGCCTGGGGACTACGACCGCAAGGTTA
Mo1	135	0.000877434	d:Bacteria	TACGTAGGGGGCAAGCGTTGTCCGGATTCACTGGGCGTAAAGCGCACGCAGGCGGTTCTGCAAGTCGGACGTGAAATCCCGCGGCTCAACCGTGGAATTGCGTTCGATACTGCAGGGCTTGAGCACGGGAGAGGAAGGTGGAATTCCCGGTGTAGCGGTGAAATGCGCAGATATCGGGAGGAACACCAGTGGCGAAGGCGGCCTTCTGGCCCGTTGCTGACGCTCAGGTGCGAAAGCCAGGGGAGCAAACAGGATTAGATACCCTGGTAGTCCTGGCTGTAAACGATGGACGCTAGGTGTTGGAGGGGATGCCCTTCAGTGCCGCAGCTAACGCATTAAGCGTCCCGCCTGGGGAGTACGGTCGCAAGACTG
Mo1	136	0.000873473	d:Bacteria;p:Firmicutes;c:OPB54	TACGTAGGGGGCGAGCGTTGTCCGGAATTACTGGGCGTAAAGGGCGTGTAGGCGGCCTGTTAAGTCAGGTGTGAAAGGCAAGGGCTCAACCTTTGGATTGCACTTGAAACTGGCGGGCTTGAGGGCAGGAGAGGGGAGTGGAATTCCCGGTGTAGCGGTGAAATGCGTAGATATCGGGAGGAACACCAGTGGCGAAGGCGGCTCTCTGGACTGCACCTGACGCTGAGGCGCGAAAGCTAGGGGAGCGAACAGGATTAGATACCCTGGTAGTCCTAGCTGTAAACGATGGATGCTAGGTGTGGGAGGTATCGACCCCTTCCGTGCCGGAGTAAACGCAATAAGCATCCCGCCTGGGGAGTACGGCCGCAAGGTTG
Mo1	137	0.000871492	d:Bacteria	GACGTAGGGTGCGAGCGTTATCCGGATTTACTGGGCGTAAGGCGTTTCGTAGGCGGTCTTAAAAGTCGCGCCTTAAATCCTAGGGCTCAACCTTAGGGCTGGGTGCGATACTTTAAGACTAGAGGATTTCGGGGGGTGCTGGAATTCGCGGTGTAGCAGTGAAATGCGTTGATATCGCGAGGAACACCAAGGGCGAAGGCAAACACCTAAGGAATTCCTGACGCTGAGGAACGAAAGCTAGGGGAGCGAACGGGATTAGAGACCCCGGTAGTCCTAGCCGTAAACGATGCTCGCTAGCTGCTTGCTCTTTTTGGGTAAGTGGCGCAAGCTAACGCGTTAAGCGAGCCGCCTGGGGAGTACGGCCGCAAGGCTA
Mo1	138	0.000869512	d:Bacteria;p:Proteobacteria	TACGGAGGGTGCAAGCGTTGTTCGGATTTACTGGGCGTAAAGGGCGCGTAGGCGGCTTGGTAAGTCGGGTGTGAAATCCTTCCGCTCAACGGAAGAAGTGCACCCGAAACTGCCTGGCTCGAGTTTAGGAGAGGAGAGCGGAATTCCCGGTGTAGAGGTGAAATTCGTAGATATCGGGAGGAACACCCGTGGCGAAAGCGGCTCTCTGGCCTAATACTGACGCTGAGGCGCGAAAGCGTGGGGAGCAAACAGGATTAGATACCCTGGTAGTCCACGCCCTAAACGGTGAGAACTAGGTGTGGTGGGTGTTAATACCTGCTGTGCCGCAGCTAACGCATTAAGTTCTCCGCCTGGGGAGTACGGCCGCAAGGTTG
Mo1	139	0.000867531	d:Bacteria;p:Firmicutes;c:Clostridia;o:Clostridiales;f:Caldicoprobacteraceae;g:Caldicoprobacter	TACGTAGGGGGCGAGCGTTGTCCGGAATTACTGGGCGTAAAGGGCGTGTAGGCGGCTGGCTAAGTCAGGTGTGAAAGGCCACGGCTCAACCGTGGTATTGCACATGAAACTGGCCGGCTTGAGTGCAGGAGAGGGAAGTGGAATTCCTAGTGTAGCGGTGAAATGCGTAGATATTAGGAGGAACACCAGTGGCGAAGGCGACTTTCTGGACTGTAACTGACGCTGAGGCGCGAAAGCGTGGGGAGCAAACAGGATTAGATACCCTGGTAGTCCACGCTGTAAACGATGGATACTAGGTGTGGGCAGTTCACACTGTCCGTGCCGCAGCAAACGCATTAAGTATCCCGCCTGGGGAGTACGGCCGCAAGGTTG
Mo1	140	0.000859609	d:Bacteria	TACGTAGGGGGCGAGCGTTACCCGGATTCACTGGGCGTAAAGCGGGTGTAGGCGGCTCGGTAAGTCGGGTGTGAAATCCCACAGCTCAACTGTGGAATTGCGCCCGAAACTGCTGAGCTTGGGGCCGGTAGAGGGAGACGGAACTGCCGGTGTAGGGGTGAAATCCGTAGATATCGGCAGGAACGCCGGTGGGGAAGCCGGTCTCCTGGGCCGCGCCCGACGCTGAGACCCGAAAGCTAGGGGAGCAAACCGGATTAGATACCCGGGTAGTCCTAGCCGTAAACGATGCCCACTAGGTGTGGGGGATTAATTCCTCCGTGCTGTAGCTAACGCGTTAAGTGGGCCGCCTGGGGAGTACGCCCGCAAGGGTG
Mo1	141	0.000857628	d:Bacteria	GACGGAGGGTGCGAGCGTTATTCGGAATCATTGGGCGTAAAGGGCGTGTAGGCGGCCGGTTAAGTCAGGGGTGAAAGCCCGGGGCTCAACCTCGGAAGTGCCTCTGATACTGGCTGGCTTGAGTCCGGGAGAGGGAAGCGGAATTCCGGGTGTAGAGGTGAAATTCGTAGATATCCGGAGGAACACCGGTGGCGAAGGCGGCTTCCTGGACCGAGACTGACGCTGAGACGCGAAAGCGTGGGGAGCAAACAGGATTAGATACCCTGGTAGTCCACGCTGTAAACGATGGGCGCTAGGTGTGGGGGGTTTTAATCCCTCTGTGCCGCAGCTAACGCATTAAGCGCCCCGCCTGGGGACTACGGCCGCAAGGCTA
Mo1	142	0.00083386	d:Bacteria;p:Aminicenantes;c:Unknown_Class_1002187;o:Unknown_Order_1002188	TACGTAGGGGGCAAGCGTTACTCGGAATTACTGGGCGTAAAGGGTGTGTAGGCGGCCGAGCAAGTCGAAGATGAAATCCCAGGGCTCAACCCTGGAATTGTCTTTGATACTGCTTGGCTTGAGGGTAGTGGAGGAGAGCGGAATTCCCGGTGGAGCGGTGAAATGCGTAGATATCGGGAGGAACACCAGAGGCGAAGGCGGCTCTCTATGCTACTCCTGACGCTGAGGCACGAAAGCTAGGGGAGCAAACGGGATTAGATACCCCGGTAGTCCTAGCCTTAAACGATGGGCACTAGATATTCCTGCATTTTTGTAGGAGTGTCGAAGCTAACGCGTTAAGTGCCCCGCCTGGGGAGTACGGCCGCAAGGCTG
Mo1	143	0.000827918	d:Bacteria	GACGTAGGGGGCGAGCGTTGTCCGGATTCACTGGGCGTAAAGCGCGTGTAGGCGGTTCGGCAAGTCCCGTGTGAAAGCCTCCGGCTCAACCGGAGAACGCCGCGGGATACTGCCGGGCTCGAGGGCGGTAGAGGGTGATGGAATTCCCGGTGTAGCGGTGAAATGCGTAGATATCGGGAGGAACGCCAGTGGCGAAGGCGGTCACCTGGGCCGTCCCTGACGCTGAGACGCGAAAGCTAGGGGAGCGAACGGGATTAGATACCCCGGTAGTCCTAGCCGTAAACGATGCTCACTAGGTGTTGGGGGGTTACTCCCTCAGTGCCGAAGCTAACGCATTAAGTGAGCCGCCTGGGGAGTACGGCCGCAAGGTTG
Mo1	144	0.000816034	d:Archaea;p:Euryarchaeota;c:Thermoplasmata;o:Thermoplasmatales	TACCCGCGGCCCGAGTGGTGGTCGATATTATTGAGCCTAAAACGTCCGTAGCCGGTCTCGTAAATCCCTGGGTAAATCGGCCAGCTTAACTGTCCGAATTCCGGGGAGACTGCGGGACTTGGGACCGGGAGAGGTCAGAGGTACTTCCGGGGTAGGGGTAAAATCCTGTAATCCTGGAAGGACCACCGGTGGCGAAGGCGTCTGACTAGAACGGATCCGACGGTGAGGGACGAAGCCCTGGGGCGCAAACGGGATTAGATACCCCGGTAGTCCAGGGTGTAAACGCTGCGGGCTTGGTGTTGGGGGTCCTTTGGGGGCGCCCAGTGCCGGAGAGAAGTTGTTAAGCCTGCTGCTTGGGGAGTACGTCCGCAAGGATG
Mo1	145	0.000812073	d:Bacteria;p:Chloroflexi;c:Anaerolineae;o:Anaerolineales;f:Anaerolineaceae	CACGTAGGATCCGAGCGTTATCCGAATTTACTGGGCGTAAAGCGCGTGCAGGCGGCCGGGCAAGTTGGACGTGAAAGCTCCTGGCTCAACTGGGAGAGGTCGTTCAAGACTGCCGGGCTAGAGGGCGACAGAGGGAGGTGGAATTCCCGGTGTAGTGGTGAAATGCGTAGAGATCGGGAGGAACACCAGAGGCGAAGGCGGCCTCCTGGGTCGCCCCTGACGCTCAGACGCGAAAGCTAGGGGAGCGAACGGGATTAGATACCCCGGTAGTCCTAGCCGTAAACGATGTGGACTTGGCGTGGGTGGGGTCAAATCCATCCGTGCCGGAGCTAACGCGGTAAGTCCACCGCCTGGGGACTACGGCCGCAAGGTTA
Mo1	146	0.000776421	d:Bacteria;p:Chloroflexi	AACGTAGGACGCGAGCGTTATCCGGATTTACTGGGCGTAAAGCGCGTGCAGGCGGCCGGTTAAGTCGTGCGTGAAAGCTCCCTGGCTCAACCGGGAGAGGTCGTACGAAACTGGCTGGCTAGAGGGCAGTAGAGGCGCGTGGAATTCCGGGTGTAGTGGTGAAATGCGTAGATATCCGGAGGAACACCAGTGGCGAAGGCGGCGCGCTGGGCTGTACCTGACGCTAAGACGCGAAAGCATGGGGAGCGAACGGGATTAGAAACCCCGGTAGTCCATGCTGTAAACGATGTGCACTAGGCGTAGGAGAGGTCACACTCTGCTGTGCCGAAGCTAACGCGCTAAGTGCACCGCCTGGGGACTACGGCCGCAAGGCTA
Mo1	147	0.000766517	d:Bacteria	TACGTAGGGGGCGAGCGTTGCCCGGATTTACTGGGCGTAAAGCGCACGTAGGCGGCACCGTAAGTCTGGTGTGAAATCTCACGGCTCAACCGGGAGGCTGCACCAGATACTACGGCGCTCGAGGGCAGGAGAGGGGATTGGAATTCCCGGTGTAGCGGTGAAATGCATTGATATCGGGAGGAACACCAGTGGCGAAGGCGGATCCCTGGCCTGCTACTGACGCTGAGGTGCGAAAGCTGGGGGAGCGAAAGGGATTAGATACCCCTGTAGTCCCAGCCCTAAACGATGGGTGCTAGGTGTTGGGGGGATTTACCCCTCAGTGCCGCAGCTAACGCATTAAGCACCCCGCCTGGGGAGTACGGCCGCAAGGCTG
Mo1	148	0.000764537	d:Bacteria;p:Acidobacteria;c:Acidobacteria;o:Subgroup_3;f:PAUC26f	TACGTAGGCAGCAAGCGTTGTTCGGAGTTACTGGGCGTAAAGGGTGTGTAGGCGGTGCTCTAAGTTCGGTGTGAAATCTCCCGGCTCAACTGGGAGGGTGCGCCGAATACTGGAGTGCTCGAGCGCGGGAGAGGAAAGCGGAATTCCTGGTGTAGCGGTGAAATGCGTAGATATCAGGAGGAACACCGGTGGTGAAGACGGCTTTCTGGACCGCTGCTGACGCTGAGACACGAAAGCGTGGGGAGCAAACAGGATTAGATACCCTGGTAGTCCACGCCCTAAACGATGCATACTTGGTGTGGGCCGTTCAGTCGGTCCGTGCCGTAGCTAACGCGTTAAGTATGCCGCCTGGGGAGTACGGTCGCAAGGCTG
Mo1	149	0.000764537	d:Bacteria	TACGTAGGGTGCAAGCGTTACTCGGATTTACTAGGCGTAAAGCGCGTGTAGGCGGAGTTTTAAGTCCATCGTGAAAGCTCCTGGCCCAACCAGGAAGGGTCGATGGATACTGAAACTCTAGAGTGAGGCAGGGGGAATCGGAATTCCCGGTGTAGCGGTGAAATGCGTAGATATCGGGAGGAACGCCGAAGGCGAAAGCGGGTTCCTGGGCCTTTACTGACGCTGAGACGCGAAAGCTAGGGGAGCAAACAGGATTAGATACCCTGGTAGTCCTAGCCGTAAACGATGTAGACTAGGTATGGGAGGTATCGACCCCTTCCGTGCCGCAGCTAACGCGTTAAGTCTACCGCCTGGGGAGTACGGCCGCAAGGTTA
Mo1	150	0.000758595	d:Bacteria;p:Planctomycetes;c:Planctomycetacia;o:Planctomycetales	GACGAACCGAGCGAACGTTGTTCGGAATCACTGGGCTTAAAGGGCGCGTAGGCGGGCCACCAAGTCGGGGGTGAAATCCTCCCGCTCAACGGGAGAATGGCCTTCGATACTGGCGGTCTCGAGGGGGGTAGGGGCGTGCGGAACACTGGGTGGAGCGGTGAAATGCGTTGATATCCAGTGGAACTCCGGTGGCGAAGGCGGCACGCTAGACCCCATCTGACGCTGAGGCGCGAAAGCCAGGGGAGCAAACGGGATTAGATACCCCGGTAGTCCTGGCCCTAAACGATGAGAACTAGGTAGTCGGCCAGACATGGGCGGACTGCCGCAGCGAAAGTGCTAAGTTCTCCGCCTGGGGAGTATGGTCGCAAGGCTG
Mo1	151	0.000758595	d:Bacteria;p:Chloroflexi;c:uncultured;o:Unknown_Order_1002295;f:Unknown_Family_1002296;g:Unknown_Genus_1000423	AACGTAGGAGGCGAGCGTTATCCGGATTTACTGGGCGTAAAGCGCGTGTAGGCGGTGCTCTAAGTTGGACGTGAAATCTCTCGGCCTAACCGGGAGGGGCCGTTCAATACTGGAGCACTTGAGGGCAGAAGAGGGAAGTGGAATTCCCGGTGTAGCGGTGGAATGCGTAGATATCGGGAGGAACACCAGTGGCGAAGGCGGCTTCCTGGTCTGCCCCTGACGCTGAGACGCGAAAGCTAGGGGAGCGAACGGGATTAGATACCCCGGTAGTCCTAGCCGTAAACGATGGATACTAGGTGTTGGTGGTATTGACCCCACCAGTGCCGAAGCTAACGCGTTAAGTATCCCGCCTGGGGACTACGACCGCAAGGTTA
Mo1	152	0.000746711	d:Bacteria;p:Chloroflexi;c:uncultured;o:Unknown_Order_1002295;f:Unknown_Family_1002296;g:Unknown_Genus_1000423	GACGTAGGAGGCGAGCGTTATCCGGATTTACTGGGCGTAAAGCGCACGCAGGCGGCTTCGTTAGTCGGATGTGAAAGCTCCTGGCTTAACTGGGAGAGGCCATTCGATACTGCGGGGCTTGAGGTTGGAAGAGGGGTGTGGAATTCCCGGTGTAGTGGTGGAATGCGTAGATATCGGGAGGAACACCTGTGGCGAAGGCGGCACCCTGGTCCACACCTGACGCTGAGGTGCGAAAGCGTGGGGAGCAAACAGGATTAGATACCCTGGTAGTCCACGCTGTAAACGATGTCAACTGGGTGTCGGTGGTTTTACACTATCGGTGCCGAAGCTAACGCGTTAAGTTGACCGCCTGGGGACTACGGCCGCAAGGCTA
Mo1	153	0.000734827	d:Bacteria;p:Firmicutes;c:Clostridia;o:Clostridiales;f:Ruminococcaceae	TACGTAGGTGGCGAGCGTTGTCCGGAATTACTGGGTGTAAAGGGCGTGTAGGCGGGTAAGCAAGTCAGGTGTGAAATACCGCAGCTCAACTGAGGTATTGCATCTGAAACTGCTAATCTTGAGTACTGGAGAGGGAAGCGGAATTCCTAGTGTAGCGGTGAAATGCGTAGAGATTAGGAGGAACACCAGTGGCGAAGGCGGCTTCCTGGCCAGAGACTGACGCTGAGGCGCGAAAGCGTGGGGAGCAAACAGGATTAGATACCCTGGTAGTCCACGCTGTAAACGATGGATACTAGGTGTAGGTGGTAAGAAACCATCTGTGCCGGAGTTAACACAATAAGTATCCCACCTGGGGAGTACGGCCGCAAGGTTG
Mo1	154	0.000701155	d:Bacteria;p:Chloroflexi	AACGTAGGAGGCTAGCGTTATCCGGATTTACTGGGCGTAAAGCGCGCGTAGGCGGCTCCGTAAGTCGGGCGTGAAATCTCCTGGCTCAACTGGGAGGGGTCGTCCGATACTGCGGAGCTTGAGGGCAGGAGAGGGAGGTGGAATTCCCGGTGTAGTGGTAAAATGCGTAGATATCGGGAGGAACACCAGTGGCGAAGGCGGCCTCCTGGCCTGCCCCTGACGCTGAGGCGCGAAAGCGTGGGGAGCGAACGGGATTAGATACCCCGGTAGTCCACGCCGTAAACGATGGTGGCTAGGTGTTGGCGGTATTGACCCCGTCTGTGCCGAAGCTAACGCGTTAAGCCACCCGCCTGGGGACTACGGCCGCAAGGCTA
Mo1	155	0.00068531	d:Bacteria;p:Gemmatimonadetes;c:Gemmatimonadetes;o:Gemmatimonadales	TACAGAGGGTGCGAGCGTTGTCCGGAATCACTGGGCGTAAAGGGCGCGTAGGCGGCTTGCTGCGCGTGCGGTGAAAGCCCGGGGCTCAACCCCGGGTCTGCCGTGCGAACGAGCGAGCTAGAGTCCGGTAGAGGCCGATGGAATTCCGGGTGTAGCGGTGGAATGCGTAGAGATCCGGAAGAACACCGGTGGCGAAGGCGGTCGGCTGGGCCGGTACTGACGCTGAGGCGCGAAAGCGTGGGGAGCAAACAGGATTAGATACCCTGGTAGTCCACGCTGTAAACGATGGGCACTAGATCCTTGGGGGAGCGACCCCCTGGGGGTCGGCGCTAACGCATTAAGTGCCCCGCCTGGGGAGTACGGCCGCAAGGCTG
Mo1	156	0.000683329	d:Bacteria;p:Aminicenantes;c:Unknown_Class_1002187;o:Unknown_Order_1002188;f:Unknown_Family_1002189;g:Unknown_Genus_1000249	TACGTAGGGGGCAAGCGTTACTCGGAATTACTGGGCGTAAAGGGTGAGTAGGCGGCTGGGTAAGTCAAGGATGAAATCCCGAGGCTCAACTTCGGAACCGTCCTTGAAACTGCTCAGCTTGAGGGTAGTTGAGGAGAGCGGAATTCCCGGTGGAGCGGTGAAATGCGTAGATATCGGGAGGAACACCTGAGGCGAAGGCGGCTCTCTAAGCTACTCCTGACGCTGAATCACGAAAGCTAGGGGAGCAAACGGGATTAGATACCCCGGTAGTCCTAGCCGTAAACGATGGGCACTAGATATTCCGGCGTTTTCGCTGGAGTGTCGTAGCTAACGCGTTAAGTGCCCCGCCTGGGGAGTACGGTCGCAAGGCTG
Mo1	157	0.000669465	d:Bacteria;p:Aquificae;c:Aquificae;o:Aquificales;f:Hydrogenothermaceae;g:Sulfurihydrogenibium	TACGTAGGTCCCGAACGTTGCGCGAATTTACTGGGCGTAAAGGGTCCGTAGGCGGTCTAGCAAGTGGTCGGTGAAATTTCACGGCTCAACCGTGAAACTGCCTTCCAAACTGCTAGACTTGAGGCAGGAAGAGGTCGGCGGAATTCCCGGTGTAGCGGTGAAATGCGTAGATATCGGGAGGAACACCAGTGGCGAAGGCGGCCGACTGGAACTGCCCTGACGCTGAGGGACGAAAGCTAGGGGAGCAAACCGGATTAGATACCCGGGTAGTCCTAGCCGTAAACGATGGATGCTAGATGTGGGCTACTATTGTAGCCCGTGCCGTAAGCTAACGCGTTAAGCATCCCGCCTGGGAAGTACGGCCGCAAGGTTG
Mo1	158	0.000665503	d:Bacteria;p:Firmicutes	TACGTAGGGGGCGAGCGTTGTCCGGAATTACTGGGCGTAAAGCGCATGTAGGCGGCCTGTTAAGTCAGGTGTGAAAGCTTGCGGCTCAACCGTAGGACTGCACATGAAACTGGCGGGCTTGAGGGCAGGAGAGGAGAGCGGAATTCCTAGTGTAGCGGTGAAATGCGTAGATATTAGGAGGAACACCAGTGGCGAAGGCGGCTCTCTGGACTGAACCTGACGCTGAGGTGCGAAAGCTAGGGGAGCGAACGGGATTAGATACCCCGGTAGTCCTAGCCGTAAACGATGGGCACTAGGTGTGGGAGGTATCGACCCCTTCTGTGCCGGAGCAAACGCAATAAGTGCCCCGCCTGGGGAGTACGGCCGCAAGGTTG
Mo1	159	0.000661542	d:Bacteria;p:Firmicutes;c:Clostridia;o:Clostridiales;f:Ruminococcaceae	TACGTAGGTGGCGAGCGTTGTCCGGAATTACTGGGTGTAAAGGGCGCGTAGGCGGGGATGTAAGTCAGATGTGAAATACCGGGGCTTAACTTCGGGGCTGCATCTGAAACTGTGTCTCTTGAGTGCTGGAGAGGAAAGCGGAATTCCTAGTGTAGCGGTGAAATGCGTAGATATTAGGAGGAACACCAGTGGCGAAGGCGGCTTTCTGGACAGTAACTGACGCTGAGGCGCGAAAGCGTGGGGAGCAAACAGGATTAGATACCCTGGTAGTCCACGCCGTAAACGATGGATACTAGGTGTAGGAGGTATCGACCCCTTCTGTGCCGGAGTTAACACAATAAGTATCCCACCTGGGGAGTACGGCCGCAAGGTTG
Mo1	160	0.000659561	d:Bacteria	TACGTAGGGTCCAAGCGTTACCCGGATTTACTGGGCGTAAAGCGCGTGTAGGCGGCTCTAGAAGTTTCTCTTGAAATCTTTGGGCCCAACCCAAAGACTGGGAGGAATACTCTAGAGCTAGAATCTGGCAGGGGCTGGTAGAACTTTGGGTGGAGCGGTAAAATGCGTTGATATCCAAAGGAATACCGATGGCGAAGGCAGCCAGCTGGGCCAGCATTGACGCTGAGACGCGAAAGCGTGGGGAGCGAACGGGATTAGATACCCCGGTAGTCCACGCCGTAAACGATGCAGACTAGCCATTGGAAACATCGACCCTTCCTGTGGCGAAGCTAACGCGTTAAGTCTGCCGCCTGGGGAGTACGGCCGCAAGGCTA
Mo1	161	0.000653619	d:Bacteria	TACGTAGGGGGCTAGCGTTGTCCGGATTTACTGGGCGTAAAGAGCGCGCAGGCGGCTCCGTTAGTCGGCTGTGAAATCTCCCGGCTCAACCGGGAGGGGCCGGTCGATACTGCGGGGCTCGGAGGCGGTAGGGGGAGATGGAATTCCCGGTGTAGTGGTGAAATGCGTAGATATCGGGAGGAACACCGATGGCGAAAGCGATCTCCTGGGCCGCCCTCGACGCTGAGGCGCGAAAGCGTGGGGAGCGAACTGAATTAGATACTCAGGTAGTCCACGCCCTAAACGATGGACGCTAGGTGTGGGGGGTATCGACCCCTCCCGTGCCGCAGCTAACGCAATAAGCGTCCCGCCTGGGGAGTACGGCCGCAAGGCTA
Mo1	162	0.000641735	d:Bacteria	TACGTAGGTGGCAAGCGTTGTTCGGAATCATTGGGCGTAAAGGGCATGTAGGTGGTCTTACAAGTGTGAGTTGAAATACCGAAGCTTAACTTTGAGTATGGCTTGCAAACTGTAAGACTGGAGTGTAGAAGGGGAGACTGGAATTCCGCGTGTAGGGGTGAAATCTGTAGATATGCGGAAGAATACCTGTGGCGAAGGCGAGTCTCTGGTCTACAACTGACACTGAAATGCGAAAGTGTGGGGAGCAAACAGGATTAGATACCCTGGTAGTCCACACTGTAAACGTTGTACACTAGGCGTTAGGAGAATTAATCTTCTAGTGCCGAAGCTAACGCGTTAAGTGTACCGCCTGGGGAGTATGCTCGCAAGGGTG
Mo1	163	0.000637774	d:Bacteria	TACGTATGGGGCGAGCGTTGTTCGGATTCACTGGGCGTAAAGGGCGTGTAGGTGGTGCGGTAAGTCGGATGTGAAATCTCCAGGCTCAACCTGGAAATTGCATTCGAAACTGCCGTGCTTGAGTACCAGAGAGGGAGACGGAATTCCTGGTGTAGGGGTGAAATCTGTAGATATCAGGAAGAACACCGGTGGCGAAGGCGGTCTCCTGGCTGGATACTGACACTGAGGCGCGAAAGCTAGGGGAGCAAACAGGATTAGATACCCTGGTAGTCCTAGCCGTAAACGTTGTGCACTAGGTGTAAGTGGTTTCAATCCACTTGTGCCGCAGCTAACGCATTAAGTGCACCGCCTGGGGAGTATGCTCGCAAGGGTG
Mo1	164	0.000637774	d:Bacteria;p:Spirochaetae;c:Spirochaetes;o:Spirochaetales;f:Spirochaetaceae;g:Treponema	CACGTAAGGGGCGAGCGTTGTTCGGAATTATTGGGCGTAAAGGGCGCGTAGGCGGTACTGCAAGCCCGGCGTGAAAACCAGGGGCTTAACTTCTGGCTTGCGCTGGGAACTGCGGTACTAGAGTCACGGAAGGGGAGCTGGAATTCCAGGTGTAGGGGTGAAATCTGTAGATATCTGGAAGAACACCGGTGGCGAAGGCGAGCTTCTGGCTGATGACTGACGCTGAGGCGCGAAAGCGTGGGGAGCAAACAGGATTAGATACCCTGGTAGTCCACGCCATAAACGATGTACACTAGGCGTTGGGCCGTGTGGCTCGGTGCCGAAGCAAACGTGATAAGTGTACCGCCTGGGGAGTATGCCCGCAAGGGTG
Mo1	165	0.000623909	d:Bacteria	TACGTAGGGGGCGAGCGTTGTCCGAAGTTACTGGGCGTAAAGCGCGCGTAGGCGGGCTGGTAAGTCGGGAGTGAAAGGCTCGGGCTCAACCGGAGCAGTGCTTCCGAAACTGCCAGTCTTGAGGGCGGTAGGGAGAAGTGGAATGGCTGGTGTAGCGGTGAAATGCGTAGATATCAGTCGGAACACCGGTGGCGAAGGCGGCTTCTTGGGCCGTTCCTGACGCTGAGGCGCGAAAGCCAGGGGAGCGAACGGGATTAGATACCCCGGTAGTCCTGGCCGTAAACGATGGATACTAGGTGTTGGGGGTATCGACCCCCCCAGTGCCGTAGCTAACGCCTTAAGTATCCCGCCTGGGGAGTACGGCCGCAAGGTTG
Mo1	166	0.000619948	d:Bacteria;p:Bacteroidetes;c:Sphingobacteriia;o:Sphingobacteriales	TACGGAGGGTGCGAGCGTTATCCGGAATCACTGGGTTTAAAGGGTGCGTAGGCGGCTCGGTAAGTCAGTTGTGAAAGCCCCTTGCTTAACGAGGGAGGTGCGATTGATACTGTCGAGCTTGAATCGGGATGAGGCAGGCGGAATGTGGCATGTAGCGGTGAAATGCATAGATATGCCATAGAACACCGATTGCGAAGGCAGCCTGCTGGGCCTGTATTGACGCTGAGGCACGAAAGCGTGGGGAGCAAACAGGATTAGATACCCTGGTAGTCCACGCCCTAAACGATGCTTACTTGCTGTTCGCGGGTAACCGGGAGCGGCGGAGCGAAAGCGTTAAGTAAGCCACCTGGGGAGTACGCCGGCAACGGTG
Mo1	167	0.000617967	d:Bacteria	TACGTAGGGGGCGAGCGTTGTCCGAAGTTACTGGGCGTAAAGCGCGCGTAGGCGGTCTCTTAAGTGACTGGTGAAATCCCCGGGCTCAACTTGGGAGCGACTGGTCATACTGGGAGACTGGAGTGTGGGAGAGGAGAGTGGAACTCCTGGTGTAGCGGTGATATGCGTAGAGATCAGGAAGAACACCCGTGGCGAAGGCGGCTCTCTGGACCACAACTGACGCTGAGGCGCGAAAGCCAGGGGAGCGAACGGGATTAGATACCCCGGTAGTCCTGGCCCTAAACGATGGATACTAGGTGTGGGGGGTATCGACCCCTCCCGCGCCGCAGCTAACGCATTAAGTATCCCGCCTGGGGAGTACGGCCGCAAGGTTG
Mo1	168	0.000617967	d:Bacteria	TACGTAAGGGGCTAGCGTTGCTCGGAATCACTGGGCGTAAAGGGCGTGTAGGCGGTTATACAAGTTGAATGTAAAATTCCGTAGCTCAACTACGGGTATGCATTTAAAACTGTATAACTTGAGTTTGGTAGAGGGTGATGGAATTCCCGGTGTAGCGGTGAAATGCGTAGATATCGGGAGGAACACCGAAGGCGAAGGCAGTCATCTATACTAAGACTGACGCTGAGGCGCGAAAGCATGGGGATCAAACAGGATTAGATACCCTGGTAGTCCATGCTGTAAACGATGTGCACTAGGAGTTGGGGTTTTCCTTGGCTCCGTAGCAAACGCGATAAGTGCACCGCCTGGGGAGTACGGCCGCAAGGTTG
Mo1	169	0.000590238	d:Bacteria;p:Chlorobi;c:Chlorobia;o:Chlorobiales	TACGTAGGACCCGAGCGTTGTCCGGAATCACTGGGTGTAAAGGGTGCGTAGGCGGATTTGTGCGTCAGGGGTTAAATACTCTGGCTCAACCAGAGAACTGCCCTTGAAACGGCAAGTCTTGAGTGCGAGAGAGGATGGTGGAATTCCTGGTGTAGCGGTGAAATGCGTAGATATCAGGAGGAACACCAGTGGCGAAGGCGGCCATCTGGCTCGCAACTGACGCTGAGGCACGAAAGCGTGGGGATCAAACAGGATTAGATACCCTGGTAGTCCACGCCCTAAACGATGTATGCTTGGTGTTGGGAGCATAGCTCTCAGTGCCGGAGGTAACCCGTTAAGCATACCACCTGGGGAGTACGATCGCAAGGTTG
Mo1	170	0.000588257	d:Bacteria;p:Hydrogenedentes;c:Unknown_Class_1002397;o:Unknown_Order_1002398	TACGGAGGTCCCGAGCGTTGTTCGGAATTACTGGGCGTAAAGGGAGCGTAGGCGGACAGGTCAGTCGGAAGTGAAAATCCGGGGCTTAACCTCGGACCTGCTTTCGATACTGCCTGTCTTGAGTTCGCGAGAGGAAGATGGAATTCAGGGTGTAGCGGTGAAATGCACAGATATCCTGAGGAACACCGGTGGCGAAAGCGGTCTTCTGGCGCGAAACTGACGCTGAGGCTCGAAAGCGTGGGGAGCAAACAGGATTAGATACCCTGGTAGTCCACGCCGTAAACGTTGTGTGCTAGGTGTTGGAGGTATTGACCCCTTCAGTGCCGCAGTTAACGCATTAAGCACACCGCCTGGGGAGTACGCTCGCAAGAGTG
Mo1	171	0.000582315	d:Bacteria	TACGTAGGGTGCAAGCGTTATCCGGATTTACTGGGCGTAAAGAGTCTCGTAGGCGATTAGCTAAGTTTTTGGTTAAAGCCCAAGGCTCAACCTTGGAAAAGCCAAAAAGACTAGCTAAATAGAGAAAATCAGGGGGTGCCGGAACACTCGGTGTAGGGGTGAAATCCGTTGATATCGAGTGGAACACCAAGGGCGAAGGCGAGCACCTGGGATTTTCTGACGCTGATGAACGAAAGCTAGGGGAGCAAAGCAGATTAGAGACCTGCGTAGTCCTAGCCGTAAACGATGTTCGCTAGCTTTTCCTGCTTTGCGGGAGAGGCGTAAGCTAACGCGTTAAGCGAACCGCCTGGGGAGTACGGCCGCAAGGCTA
Mo1	172	0.000580335	d:Bacteria;p:Chloroflexi;c:SAR202_clade	TACGTAGGAGGCGAGCGTTGTCCGGAATTACTGGGCGTAAAGGGCGTGTAGGCGGCTTGCCAAGTCTCATGTAAAATCTCCTGGCTCAACTGGGAGGGGTCATGGGAAACTGGCAGGCTTGAGGGCAGCAGAGGAAGGTGGAATTCCCGGAGTAGTGGTGAAATACGTAGATACCGGGAGGAACACCAGTGGCGAAGGCGGCCTTCTGGGCTGTCCCTGACGCTGAGGCGCGAAAGCGTGGGGAGCAAACCGGATTAGATACCCGGGTAGTCCACGCCCTAAACGATGGGTGCTAGGTATGGGGGGTATCGACCCCTCCCGTGCCGTAGCTAACGCATTAAGCACCCCGCCTGGGGAGTACGGCCGCAAGGCTA
Mo1	173	0.000576373	d:Bacteria;p:Chloroflexi;c:Anaerolineae;o:Anaerolineales	CACGTAGGATCCGAGCGTTATCCGAATTTACTGGGCGTAAAGCGCGTGCAGGCGGTCTGGTAAGTTGGATGTGAAAGCTCCCGGCTCAACTGGGAGAGGCCGTTCAAAACTACCAGACTCGAGGGCAGTAGAGGGAGGTGGAATTCCCGGTGTAGTAGTGAAATGCGTAGATATCGGGAGGAACACCAGTGGCGAAGGCGGCCTCCTGGACTGCTTCTGACGCTAAGACGCGAAAGCTAGGGGAGCGAACGGGATTAGAAACCCCGGTAGTCCTAGCCGTAAACGATGTAGACTGGGTGTCGGTGGCGTAAAATCCATCGGTACCGTAGCTAACGCGTTAAGTCTACCGCCTGGGGACTACGGCCGCAAGGTTA
Mo1	174	0.000574393	d:Bacteria;p:Firmicutes;c:Clostridia	TACGTAGGGGGCGAGCGTTGTCCGGAATTACTGGGCGTAAAGGGCGTGTAGGCGGGGCAGCAAGTTGCGGGTAAAAAACCAGGGCTCAACCCTGGGGGTGCCTGCGAAACTGCTGTTCTTGAGGGCGGGAGAGGAGAGTGGAATTCCCGGAGTAGCGGTGAAATGCGTAGATACCGGGAGGAACACCAGTGGCGAAGGCGGCTCTCTGGACCGACCCTGACGCTGAGGCGCGAAAGCCAGGGGAGCGAACGGGATTAGATACCCCGGTAGTCCTGGCCGTAAACGATGGTCACTAGGTGTGGGTGGTGATAAGCCATCCGTGCCGGAGCCAACGCAATAAGTGACCCGCCTGGGGAGTACGGCCGCAAGGTTG
Mo1	175	0.000568451	d:Bacteria	AACGGAGGGAGCAATCGTTATTCGGATTTACTGGGCGTAAAGCGCACGTAGGTGGCTAAGCAGGTCACATGTTAAAGCCCCTTGCTCAACGAGGGAAAAGCATGTGAAACCGTTTAGCTTGAGTTCAGGGGAAGTAGACGGAATTCCCGGTGGAGCGGTGAAATGCGTAGATATCGGGAGGAACACCTGCGGCGAAAGCGGTCTACTAAACTGATACTGACACTGAGGTGCGAAAGCTAGGGGAGCAAACAGGATTAGATACCCTGGTAGTCCTAGCCGTAAACGATGGACACTAGGTGTGCCTCTCTTTGAGAGACGTGCCGAAGCTAACGCTTTAAGTGTCCCGCCTGGGGAGTACAGTCGCAAGGCTG
Mo1	176	0.000560528	d:Bacteria;p:Planctomycetes	GACGGACCGTCCGAACGTTATTCGGTATCACTGGGCTTAAAGGGTGCGTAGGCGGTCCCGTAAGTCGGGTGTGAAATCCCTCGGCTCAACCGAGGAATGGCGCCCGAAACTGCGGGGCTAGAGGGAGGTAGAGGCGAGTGGAACTTGCGGTGGAGCGGTGAAATGCGTTGATATCGCAAGGAACACCGGTGGCGAAGGCGGCTCGCTGGGCCTTCCCTGACGCTGAGGCACGAAAGCTAGGGGAGCGAACGGGATTAGATACCCCGGTAGTCCTAGCCCTAAACGCTGAGCACTAGACCGGAGGGTCCCCCATAGCTTTCCGGTCGAAGGGAAACCGTTAAGTGCTCCGCCTGGGGAGTATGGCCGCAAGGCTG
Mo1	177	0.000560528	d:Bacteria	TACGTAGGAGGCGAGCGTTATCCGGATTCACTGGGCGTAAAGCGCGCGCAGGTGGTCCTGCAAGTCGTGCGTGAAAGCCCCTGGCTCAACTGGGGGAGGCCGTACGATACTGCAGGGCTTGAGGTCAGGAGAGGGGGGCGGAATTCCCGGTGTAGCGGTAAAATGCGTAGATATCGGGAGGAACACCAGTGGCGAAGGCGGCTCCCTGGCCTGCACCTGACGCTGAGGCGCGAAAGCGTGGGGAGCGATCGGGATTAGATACCCCGGTAGTCCACGCCGTAAACGATGGGTGCTAGGTGTTGGTGGTATCGACCCCATCAGCGCCGCAGCTAACGCGTTAAGCACCCCGCCTGGGGACTACGGCCGCAAGGCTA
Mo1	178	0.000556567	d:Bacteria;p:Chloroflexi;c:KD4_96;o:Unknown_Order_1002266;f:Unknown_Family_1002267;g:Unknown_Genus_1000396	TACGTAGGTGGCGAGCGTTGTCCGGATTTACTGGGCGTAAAGAGCGCGCAGGCGGTCGGCCAAGTCGAGTGTGAAAGCCCCCGGCTCAACTGGGGAGGGTCACTCGATACTGGCCGACTCGAAGGCGGGAGAGGGAAGCGGAATTCCCGGTGTAGCGGTGAAATGCGTAGATATCGGGAGGAACACCAGTGGCGAAGGCGGCTTCCTGGCCCGTTCTTGACGCTGAGGCGCGAAAGCTAGGGGAGCGAACGGGATTAGATACCCCGGTAGTCCTAGCCGTAAACGATGGACACTAGGTGTTGGTGGTATCAACCCCGCCAGTGCCGAAGCTAACGCATTAAGTGTCCCGCCTGGGGAGTACGGCCGCAAGGCTA
Mo1	179	0.000556567	d:Bacteria	TACGGAGGGGGCAAGCGTTGTTCGGAATTATTGGGCGTAAAGGGCGCGTAGGCGGCTAGGTAAGTCAAACGTGAAAGCCCTCGGCTTAACCGAGGAGGGCCGTTTGAAACTACTTAGCTTGAGGACGGGAGAGGAGAGTGGAATTCCCAGTGTAGCGGTGAAATGCGTAGATATTGGGGAGAACACCGGTGGCGAAGGCGGCTCTCTGGACCGTAACTGACGCTGAGGCGCGAAAGCTAGGGGAGCAAACGGGATTAGATACCCCGGTAGTCCTAGCCCTAAACGATGGGCACTAGGTGTGGAAGGTGACGACCCCTTCTGTGCCGTAGCTAACGCATTAAGTGCCCCGCCTGGGGAGTACGGTCGCAAGGCTG
Mo1	180	0.000556567	d:Bacteria;p:Chloroflexi;c:Anaerolineae;o:Anaerolineales;f:Anaerolineaceae;g:Anaerolinea	CACGTAGGAGACGAGCGTTATCCGGATTTACTGGGTGTAAAGCGCGTGTAGGCGGCGAGGTAAGTTGGATGTGAAAGCTCCCGGCTTAACTGGGAGAGGTCGTTCAAGACTGCCTGGCTAGAGTGCAGCAGAGGGGAGTGGAATTCCGAGTGTAGCGGTAAAATGCATAGATATTCGGAAGAACACCAGTGGCGAAGGCGGCTCTCTGGGCTGCAACTGACGCTCAGACGCGAAAGCTAGGGGAGCGAACGGGATTAGAGACCCCGGTAGTCCTAGCCGTAAACGATGTGAACTAGGCGTAGGCGGGTTGAAATCCGACTGTGCCGGAGCGAACGCGATAAGTTCACCACCTGGGGACTACGGCCGCAAGGTTA
Mo1	181	0.000540721	d:Bacteria	AACGTAGGAGGCAAGCGTTACCCGGATTTACTGGGCGTAAAGCGTGTGCAGGCGGCACGACAGGTCGGGCGTGAAAGCCCCTGGCTCAACTGGGGGAGGCCGTCCGAAACCGTCGGGCTTGAGCACCGGAGAGGGGCGTGGAATTCCCGGTGGAGCGGTGAAATGCGTAGAGATCGGGAGGAACACCAGTGGCGAAGGCGGCGTCCTGGCCGGTTGCTGACGCTCAGACACGAAAGCTTGGGGAGCGAACGGGATTAGAAACCCCGGTAGTCCAAGCCCTAAACGATGGACACTAGGTGTGGGAGGTCTGAACCCCTTCCGTGCCGAAGCTAACGCGTTAAGTGTCCCGCCTGGGGACTACGGCCGCAAGGTTA
Mo1	182	0.000528837	d:Bacteria	GACGAGTACCCCAAGCGTTGTCCGGAATCACTGGGCGTAAAGGGTGAGTAGGGGGATTGATTAGTCTCATCTTAAAGATCTGCGCTCAACGCAGGGAATGGATGAGAAACGGTTAATCTTTGAGGATGCGAGAGGTGTGCGGAACTCACGGTGTAGGGGTGAAATCCGTTGATATCGTGGGGAACACCAAAGGCGAAGGCAGCACACTGGCGCATTCCTGACCCTGAATCACGAAAGCGTGGGCATAAAAAAGGATTAGATACCCTTGTATTCCACGCCCTAAACGATGTTCACTAGCTTTTCCAAGTATCGACCCTTGGAGAGGCGAAGCTAACGCGTTAAGTGAACCGCCTGGGAAGTACGGCCGCAAGGCTA
Mo1	183	0.000528837	d:Bacteria;p:Firmicutes;c:OPB54;o:Unknown_Order_1002379	CACGTAGGGGGCGAGCGTTGTCCGGAATTACTGGGCGTAAAGGGCGCGCAGGCGGCCTGTTAAGTCGAGTGTGAAATTGCAGGGCTCAACCCTGCAACTGCGCTTGAAACTGGCGGGCTTGAGGTCAGGAGAGGGAAGTGGAATTCCCGGTGTAGCGGTGAAATGCGTAGATATCGGGAGGAACACCAGTGGCGAAGGCGGCTTCCTGGACTGCACCTGACGCTGAGGCGCGAAAGCTAGGGGAGCGAACGGGATTAGATACCCCGGTAGTCCTAGCCGTAAACGATGGGCACTAGGTGTGGGAGGTATCGACCCCTCCCGTGCCGCAGTTAACACAATAAGTGCCCCGCCTGGGGAGTACGGCCGCAAGGTTG
Mo1	184	0.00050507	d:Archaea;p:Euryarchaeota;c:Thermoplasmata;o:Thermoplasmatales	TACCTGCAGCCCAAGTGGTGACTGTTATTATTGGGCCTAAAACGTCCGTAGCCGGTCCTGTAAATGCTTGGGTAAATCGTATCGCTTAACGATACGAATTCCGAGTAGACTGCAGGACTTGAGATCGGGAGAAGATAGAGGTACTCCTGGGGTAGAGGTGAAATTCTGTAATCCTAGGGGGACCACCAGTGGCGAAGGCGTCTATCTAGAACGAGTCTGACGGTCAGGGACGAAGCCCTGGGGCGCAAACGGGATTAGATACCCCGGTAGTCCAGGGTGTAAACGCTGCTCGCTTGATGTTAGCTGGGCTCAGAGCCTGGCTAGTGTCGGAGAGAAGTTGTTAAGCGAGCTGCCTGGGGAGTACGGTCGCAAGACTG
Mo1	185	0.00050507	d:Bacteria;p:Armatimonadetes;c:Unknown_Class_1002196;o:Unknown_Order_1002197;f:Unknown_Family_1002198;g:Unknown_Genus_1000255	TACGTAGGGGGCCAGCGTTGTCCGGAATTACTGGGCGTAAAGCGCACGCAGGCGGCCTGGTAAGCGGAGGGTTCAATCTCGGGGCTCAACCCCGAAGCCGCTCTCCGAACTGCCAGACTAGAGCACGGGAGAGGGCAGTGGAATTCCCGGTGTAGCGGTGGAATGCGTAAATATCGGGAGGAACACCAGTGGCGAAGGCTGCTGCCTGGAACGTTGCTGACGCTGAGGTGCGAAAGCCAGGGGAGCGAACGGGATTAGATACCCCGGTAGTCCTGGCCGTAAACGATGCTCACTAGGTGTTGCCGGCATCGACCCCGGCAGTGCTGTTCTGCTAACGCGCTAAGTGAGCCGCCTGGGGAGTACGGTCGCAAGGCTG
Mo1	186	0.000503089	d:Bacteria;p:Actinobacteria;c:Coriobacteriia;o:Coriobacteriales;f:Coriobacteriaceae;g:uncultured_826	TACGTAGGGGGCTAGCGTTATCCGGATTCATTGGGCGTAAAGCGCGCGTAGGCGGGCTGTTAAGTCAGATGTGAAAACCGGGGGCTCAACCCGCGGCCTGCATCTGAAACTGGCAGCCTCGAGTCTGGTAGAGGAAAGTGGAATTCCCAGTGTAGCGGTGAAATGCGCAGATATTGGGAGGAACACCAGTGGCGAAGGCGGCTTTCTGGGCCACGACTGACGCTGAGGCGCGAAAGCTAGGGGAGCAAACAGGATTAGATACCCTGGTAGTCCTAGCCGTAAACGATGGGCACTAGGTGTGGGAGGTCATCGACTCCTTCCGTGCCGCAGCTAACGCATTAAGTGCCCCGCCTGGGGAGTACGGCCGCAAGGTTA
Mo1	187	0.000501108	d:Archaea	TCCCGGCGGTCCGAGTGGGACTCACTTTTATTGGGTCTAAAACATCCGTAGCTGGCTTTGTAAGTCTTGTGTTAAATTGTTGGGCTTAACCCAACAGCTGCACAAGATACTGCATAGCTAGAGACTGGGAGACGTAGCGAGTACGGCCGAGGTAGCGGTAAAATGTGTTAATCTCGGCTGGACTAACAATGGCGAAGGCACGCTACGAGAACAGCTCTGACGGTGAGGGATGAAGGCCAGGGGCGCAAAATGGATTAGATACCCATGTAGTCCTGGCTGTAAACCCTGCTCACTAAACATCGTGATCTCCTCGAGAGATTGCGGTGCTGAAGGGAAGCCGAGAGTGAGCTACCTGGGGAGTATAGTCGCAAGACCG
Mo1	188	0.000493186	d:Bacteria;p:Chloroflexi	AACGTAGGGGGCGAGCGTTATCCGGAATTACTGGGCGTAAAGCGCGTGCAGGCGGCTTGGTAGGTTGGACGTGAAAGCTCCTGGCTTAACTGGGAGAGGCCGTTCAAAACCACCAGGCTTGAGGGCGGAAGAGGGGAGTGGAATTCCCGGTGTAGTGGTGGAATGCGTAGATATCGGGAGGAACACCTGTGGCGAAGGCGGCTCCCTGGTCCGTACCTGACGCTCAGACGCGAAAGCGTGGGGAGCGAACGGGATTAGATACCCCGGTAGTCCACGCCGTAAACGATGGATGCTAGGTGTGGGAGGTCTTGACCCCTTCCGTGCCGTAGCTAACGCGTTAAGCATCCCGCCTGGGGACTACGGCCGCAAGGTTA
Mo1	189	0.000491205	d:Bacteria	AACGTAGGGGGCGAGCGTTGCTCGGATTCACTGGGTGTAAAGGGCGCGTAGGCGGATAAACAAGTCGGATGTGAAATCCCGGGGCTCAACCTCGGAACTGCATCCGAAACTGTTTATCTAGAGTAGTGGAGAGGAAAGCGGAACTCCTGGTGTAACGGTGAAATGTGTAGATATCAGGAGGAACGCCGATAGCGAAGGCAGCTTTCTAGACACTTACTGACGCTGAGGCGCGAAAGCGTGGGGAGCAAACAGGATTAGATACCCTGGTAGTCCACGCTGTAAACGATGGGTGCTAGATGTTGGGTGTCAAAACCCAGCGTCGAAGCTAACGCATTAAGCACCCCACCTGGGGACTACGGCCGCAAGGTTG
Mo1	190	0.000487244	d:Bacteria;p:TA06	TACGGAGGTGGCGAGCGTTGTCCGGAATCACTGGGCGTAAAGGGTGTGTAGGCGGCCTGATGTGTCGGGTGTGAAAGCCCCCGACTCAATTGGGGAATGGCATCCGAAACTATCGGGCTTGAGGCCGTGAGGGGAGAGTGGAACTCGCGGTGTAGCGGTAGAATGCGTGGATATCGCGAGGAATGCCGATGGCGAAGGCGGCTCTCTGGTGCGGTCTCGTGAGAGAGCCAGTTGGTTATTATCTTCGGGTAGTGATCGACTGGTCCTGACGCTGAAACACGAAAGCTGGGGGAGCAAACGGGATTAGATACCCCGGTAGTCCCAGCCCTAAACGATGTGCACTTGGCATATGCCGTTTGGGTGTGTGCCGGAGGTAACCTGTTAAGTGCACCGCCTGGG…
Mo1	191	0.000485263	d:Bacteria;p:Proteobacteria;c:Deltaproteobacteria	TACGGAGGGTGCAAGCGTTGTTCGGAATTACTGGGCGTAAAGCGCGTGTAGGCGGTCTAGCAAGTCAGATGTGAAATCCCTTGGCTCAACCAAGGAAGGGCATTTGAAACTGCTAGACTTGAGTACGGGAGGGGGAAGCGGAATTCCCGGTGTAGAGGTGAAATTCGTAGATATCGGGAGGAACACCGGTGGCGAAGGCGGCTTCCTGGACCGATACTGACGCTGAGACGCGAAAGCGTGGGGAGCAAACAGGATTAGATACCCTGGTAGTCCACGCTGTAAACGGTGGGCACTAGGTGTTGTGGGTATTGACCCCCGCAGTGCCGAAGCTAACGCATTAAGTGCCCCGCCTGGGGAGTACGGCCGCAAGGCTA
Mo1	192	0.000479321	d:Bacteria;p:Chloroflexi;c:uncultured;o:Unknown_Order_1002295;f:Unknown_Family_1002296;g:Unknown_Genus_1000423	TACGTAGGGTGCGAGCGTTGCCCGGATTTACTGGGCGTAAAGCGTGTGTAGGCGGTTCGGCAAGTTGGGCGTGAAAGCCCCCGGCTCAACCGGGGGAGGCCGTCCAAAACTGCCGGACTCGAGGGCGGAAGAGGAAGGTGGAATTCCCGGTGTAGCGGTGAAATGCGTAGATATCGGGAGGAACACCAGTGGCGAAGGCGGCCTTCTGGTCCGTTCCTGACGCTGAGACACGAAGGCTAGGGGAGCGAACAGGATTAGATACCCTGGTAGTCCTAGCAGTAAACGATGGGCACTAGGTGTCGGTGGTGTTCACCCCATCGGTGCCGTAGCCAACGCGTTAAGTGCCCCGCCTGGGAACTACGGCCGCAAGGCTA
Mo1	193	0.00047734	d:Bacteria;p:Firmicutes;c:Clostridia;o:Clostridiales	TACGTAGGGGGCAAGCGTTGTCCGGAATTACTGGGCGTAAAGGGTGCGTAGGCGGTATTTCAAGTCAGATGTGAAATCCCCGGGCTTAACTCGGGTGGTGCATTTGAAACTGGGGTACTCAGAGTGCAGGAGAGGGAAGCGGAATTCCTAGTGTAGCGGTGAAATGCGTAGATATTAGGAGGAACACCAGTGGCGAAGGCGGCTTTCTGGACTGTAACTGACGCTGAGGCACGAAAGCGTGGGGAGCAAACAGGATTAGATACCCTGGTAGTCCACGCTGTAAACGATGGATACTAGGTGTAGGGGGCGTACTGCCTTCTGTGCCGCAGCAAACGCAGTAAGTATCCCGCCTGGGGAGTACGGCCGCAAGGTTG
Mo1	194	0.00047536	d:Bacteria;p:Chloroflexi	AACGTAGGAGGCGAGCGTTATCCGGATTTACTGGGCGTAAAGCGCGTGCAGGTGGCCGTGTAAGTCGGATGTGAAATCTCTCGGCTCAACCGGGAGGGGTCGTCCGAAACTGCACGGCTTGAGGGCGGGAGAGGGAAGTGGAATTCCCGGTGTAGTGGTGGAATACGTAGATATCGGGAGGAACACCAGTGGCGAAGGCGGCTTCCTGGCCCGCCCCTGACACTCAGACGCGAAAGCGTGGGGAGCGAACGGGATTAGATACCCCGGTAGTCCACGCCGTAAACGATGGATACTAGGTATTGGTGGTATTGACCCCGCCAGTGCCGAAGCTAACGCGTTAAGTATCCCGCCTGGGGACTACGGCCGCAAGGCTA
Mo1	195	0.000473379	d:Bacteria	TACGGAGATGGCGAGCGTTGTTCGGATCTACTGGGCGTAAAGGGCGCGTAGGCGGCGGCGCACGTCGGTTGTGAAATCCCCCGGCTCAACCGGGGAATTGCTTCCGAAACCGCGTCGCTCGAGTGTGGGAGGGGAGGGTGGAACTCCTGGTGGAGCGGTGAAATGCGTAGATATCAGGAGGAACGCCGGAGGCGAAGGCGACCCTCTGGTCCACAACTGACGCTGAGGCGCGAAAGCTAGGGGAGCAAAAGGGATTAGATACCCCTGTAGTCCTAGCCGTAAACGATGGGCACTAAGTAGGAGGATCCCTACGGTCTTCCTGCCGAAGCTAACGCATTAAGTGCCCCGCCTGGGGAGTACGGCCGCAAGGCTA
Mo1	196	0.000467437	d:Bacteria;p:Planctomycetes;c:Planctomycetacia;o:Planctomycetales	GACGAACCGGCCGAACGTTATTCGGAATCACTGGGCTTAAAGGGTGCGTAGGCGGCGCGGAAAGTAGGGTGTGAAAGCCCTCGGCTCAACCGAGGAATGGCGCCCTAAACTACCGTGCTCGAGGGAGGCAGAGGTGAGCGGAACTACCGGTGGAGCGGTGAAATGCATTGATATCGGTAGGAACACCAGTGGCGAAAGCGGCTCACTGGGCCTCTTCTGACGCTGAGGCACGAAAGCTAGGGGAGCAAACGGGATTAGATACCCCGGTAGTCCTAGCCGTAAACGCTGAGCACTTGGCTGGAGAATACGTCACTGATTTTCCGGCCGTAGCGAAAGTGTTAAGTGCTCCGCCTGGGGAGTATGGTCGCAAGGCTG
Mo1	197	0.000465456	d:Bacteria;p:Chloroflexi	AACGTAGGAGGCGAGCGTTATTCGGATTTACTGGGCGTAAAGCGCGTGCAGGCGGCTCTGTAAGTCAGGCGTGAAATCTCCCGGCTTAACTGGGAGGCTGCGTCTGATACTGCAGGGCTAGAGGTCGGGAGAGGGAAGTGGAATTCCCGGTGTAGCGGTGGAATGCGTAGATATCGGGAGGAACACCAGTGGCGAAGGCGGCTTCCTGGCCCGCACCTGACGCTCAGACGCGAAAGCGTGGGGAGCGAACGGGATTAGATACCCCGGTAGTCCACGCCGTAAACGATGGATACTAGGTGTCGGTGGTGTTGACCCCATCGGCGCCGTAGCTAACGCGTTAAGTATCCCGCCTGGGGACTACGGCCGCAAGGCTA
Mo1	198	0.000461495	d:Bacteria;p:Proteobacteria;c:Betaproteobacteria	TACGTAGGGTGCGAGCGTTAATCGGAATTACTGGGCGTAAAGCGTGCGCAGGCGGCTCATTAAGACAGGCGTGAAATCCCTGGGCTTAACCTAGGAACTGCGCTTGTGACTGGTGGGCTGGAGTGTGTCAGAGGGAGGTGGAATTCCACGTGTAGCAGTGAAATGCGTAGAGATGTGGAGGAACACCGATGGCGAAGGCAGCCTCCTGGGACAACACTGACGCTCATGCACGAAAGCGTGGGGAGCAAACAGGATTAGATACCCTGGTAGTCCACGCCCTAAACGATGTCGACTAGTCGTTGGTGGAGGAATCCATTAGTGACGCAGCTAACGCGTGAAGTCGACCGCCTGGGGAGTACGGCCGCAAGGTTA
Mo1	199	0.000461495	d:Bacteria;p:Firmicutes	CACGTAGGGGGCGAGCGTTGTCCGGAATTACTGGGCGTAAAGGGCGTGTAGGCGGCCCTGCAAGTCAGGTGTGAAATCCCCCGGCTCAACCGGGGAATAGCACATGAAACTGTGGGGCTTGAGTGCAGGAGAGGGGAGCGGAATTCCCGGTGTAGCGGTGAAATGCGTAGATATCGGGAGGAACACCAGTGGCGAAGGCGGCTCTCTGGACTGTAACTGACGCTGAGGCGCGAAAGCTGGGGGAGCGAACGGGATTAGATACCCCGGTAGTCCCAGCCGTAAACGATGGGTACTAGGTGTTGGTGGAGCTATCTATCAGTGCCGCAGTTAACACATTAAGTATCCCGCCTGGGGAGTACGGCCGCAAGGTTG
Mo1	200	0.000455553	d:Bacteria;p:Candidate_division_OP3;c:Unknown_Class_1002231;o:Unknown_Order_1002232	TACGGAGGTGGCGAGCGTTACTCGGATTCATTGGGTGTAAAGGGCAGGTAGGCGGACCGAAAAGTCTTATCTGAAATCCTTAGGCTTAACCTAAGAACGGGATAAGAAACTTTCGGTCTTGAGGCTGGAAGAGGAAGATGGAATTCCCGGTGTAAGGGTGAAATCTGTAGATATCGGGAGGAACACCAGTGGCGAAGGCGATCTTCTAGTCCAGACCTGACGCTGAGCTGCGAAAGCTAGGGGAGCAAACAGGATTAGATACCCTGGTAGTCCTAGCCGTAAACGATGAGCACTAGGTGTTGGAAGGTTAACTTTCAGCGCCGTAAGATAACTCGTTAAGTGCTCCACCTGGGGACTACGGCCGCAAGGTTA
Mo1	201	0.000451592	d:Bacteria;p:Firmicutes;c:Clostridia;o:Clostridiales;f:Syntrophomonadaceae	GACGTAGGGGGCGAGCGTTGTCCGGAATTACTGGGCGTAAAGAGCACGTAGGCGGGGACTTAAGTCAGGTGTGAAAGACCGGAGCTCAACTTCGGGGTGGCACCTGAGACTGGGTTTCTTGAGGGCAGGAGAGGAAAGTAGAATTCCTGGTGTAGCGGTGAAATGCGTAGAAATCAGGAGGAATACCAGTGGCGAAGGCGGCTTTCTGGACTGACCCTGACGCTGAGGTGCGAAAGCGTGGGTAGCAAACAGGATTAGATACCCTGGTAGTCCACGCTGTAAACGATGGATACTAGGTGTAGGAGGTATCGACCCCTTCTGTGCCGCAGCTAACGCAATAAGTATCCCGCCTGGGGAGTACGATCGCAAGGTTG
Mo1	202	0.000449611	d:Bacteria;p:Proteobacteria;c:Deltaproteobacteria;o:Sh765B_TzT_29;f:Unknown_Family_1002579;g:Unknown_Genus_1000858	TACGGAGGGGGCAAGCGTTGCTCGGACTTACTGGGCGTAAAGGGTCCGTAGGCGGCTTCATAAGTTAGATGTGAAAGCCCAGGGCTCAACCCTGAAATTGCATCTAAAACTGTGGAGCTAGAGTCTAGGAGAGGTCGGCGGAATTCCCGGTGTAGCGGTGAAATGCGTAGATATCGGGAGGAACACCAGTGGCGAAGGCGGCCGACTGGCCTAGTACTGACGCTGAGGGACGAAAGCGTGGGGAGCGAACCGGATTAGATACCCGGGTAGTCCACGCCCTAAACGATGGATGCTAGGTGTGGGAGTGCAAACTTCCGTGCCGCAGCTAACGCATTAAGCATCCCGCCTGGGGAGTATGGTCGCAAGGCTG
Mo1	203	0.000433766	d:Bacteria;p:Chloroflexi	AACGTAGGAGGCGAACGTTATCCGGATTTACTGGGCGTAAAGAGCGCGAAGGCGGCTTCGCAAGTCGGGCGTGAAATCTCCCGGCTCAACTGGGAGGGGCCGTTCGATACTGCGAGGCTTGAGGACGGGAGAGGGGAGTGGAATTCCCGGTGTAGCGGTGGAATGCGCAGAGATCGGGAGGAACACCAGTGGCGAAGGCGGCTCCCTGGCCCGGTCCTGACGCTCAAGCGCGAAAGCGTGGGGAGCGAACGGGATTAGATACCCCGGTAGTCCACGCCGTAAACGATGGGTGCTAGGTGTTGGTGGTGTTGACCCCATCAGTGCCGAAGCTAACGCGATAAGCACCCCGCCTGGGGACTACGGCCGCAAGGCTA
Mo1	204	0.000425843	d:Bacteria;p:Proteobacteria;c:Deltaproteobacteria;o:Syntrophobacterales;f:Syntrophobacteraceae	TACGGAGGGTGCGAGCGTTATTCGGAATTACTGGGCGTAAAGCGCGTGTAGGCGGGGGTGCAAGTCTGATGTGAAAGCCCCGGGCTTAACCTGGGAAGTGCATTGGAAACTGCATTTCTTGAGTGCTGGAGAGGAAGGGGGAATTCCCGGTGTAGAGGTGAAATTCGTAGAGATCGGGAGGAATACCAGTGGCGAAGGCGCCCTTCTGGACGGCAACTGACGCTGAGACGCGAAAGCGTGGGGAGCAAACAGGATTAGATACCCTGGTAGTCCACGCTGTAAACGATGAGAACTAGGTGTAGCGGGTACTCATTCCTGCTGTGCCGCAGCTAACGCGTTAAGTTCTCCGCCTGGGGATTACGGTCGCAAGACTA
Mo1	205	0.000419901	d:Bacteria;p:Bacteroidetes;c:Cytophagia	TACGGAGGGCGCAAGCGTTGCCCGGAATCACTGGGTGTAAAGGGTGCGTAGGCGGGGCTGTAAGTCAGGGGTGAAATCCTTCGGCTCAACCGGAGAATTGCCCCTGATACTGCAGCTCTTGAGTCCCGGAGAGGCCGCTGGAATTCGTGGTGTAGCGGTGAAATGCGTAGATATCACGAGGAACACCAGAGGCGAAGGCGGGCGGCTAGACGGGTACTGACGCTGAGGCACGAAAGCGTGGGGAGCAAACAGGATTAGATACCCTGGTAGTCCACGCCGTAAACGATGGATGCTCGGCGTTGCTGCCTTCGGGCGGCAGTGCCTAAGCTAACGCGTTAAGCATCCCACCTGGGGAGTACGGCCGCAAGGTTG
Mo1	206	0.00041792	d:Bacteria;p:Proteobacteria;c:Deltaproteobacteria;o:GR_WP33_30	TACGGAGGGTGCGAGCGTTGTTCGGAATCACTGGGCGTAAAGCGCGTGTAGGCGGTCTGGCAAGTCTGGTGTGAAAGCCCGGGGCTCACCCCCGGAAGTGCACTGGAAACTGCCAGACTCGAGTCCCGGAGAGGAGAGTAGAATTCCTGGTGTAGCGGTGAAATGCGTAGATATCAGGAGGAATACCGGTGGCGAAGGCGGCTCTCTGGACGGTGACTGACGCTGAGACGCGAAAGCGTGGGGAGCAAACAGGATTAGATACCCTGGTAGTCCACGCTGTAAACGATGAGCACTAGGTGTCGCGGGTATTGACCCCTGCGGTGCCGCAGCTAACGCAGTAAGTGCTCCGCCTGGGGACTACGGCCGCAAGGTTA
Mo1	207	0.000413959	d:Bacteria	GACAGAGGGGGCAAGCGTTGCTCGGAATCACTGGGCGTAAAGGGCGCGTAGGCGGGGCGGCAAGTCGGTCGTGAAAGCCCCCGGCTCAACCGGGGAAGGTCGGCCGAGACTGCCGTTCTTGAGGGATGCAGAGGAGACTGGAATTCCCGGTGTAGCGGTGAAATGTGTAGAGATCGGGAGGAACACCGGTGGCGAAGGCGGGTCTCTGGGCATCTCCTGACGCTGAGGCGCGAAAGCGTGGGGAGCAAACGGGATTAGATACCCCGGTAGTCCACGCCGTAAACGATGACGACTAGGTGTGGGGTGGTTCAGTCCACTCCGTGCCGCAGCTAACGCATTAAGTCGTCCGCCTGGGGAGTACGGCCGCAAGGTTG
Mo1	208	0.000413959	d:Bacteria;p:Chloroflexi;c:uncultured;o:Unknown_Order_1002295;f:Unknown_Family_1002296;g:Unknown_Genus_1000423	AACGTAGGAGGCGAGCGTTATCCGGATTTACTGGGCGTAAAGGGCAAGTAGGCGGTGGCCAAAGTTGGGCGTGACATTTTCCGGCTCAACTGGAAGGGGTCGTTCAAAACTAGGCCACTAGAGGGCAGGAGAGGGAAGCGGAATTCCTAGTGTAGCGGTGGAATGCTCAGATATTAGGAAGAACACCAGTGGCGAAGGCGGCTTCCTGGCCTGTACCTGACGCTGAGAGGCGAAAGCTAGGGGAGCGAACGGGCTTAGATACCCCGGTAGTCCTAGCCGTAAACGTTGGATACTGGGTATTGGGGGTGACAATGCCCTCAGTGCCGAAGCAAACGCGTTAAGTATCCCGCCTGGGGACTACGGCCGCAAGGTTA
Mo1	209	0.000408017	d:Bacteria;p:Chloroflexi;c:Dehalococcoidia	TACGTAGGAGGCGAGCGTTATCCGGATTTACTGGGCGTAAGGTGGGTGTAGGCGGCTCTTCAAGTCAAATGTAAAATCTCTCGGCTTAACTGAGAGGGAACATTTGATACTGTTGGGCTTGAGTGCAGTAGAGGGAAGCGGAATTCCCGGTGTAGTGGTGAAATGCGTAGATATCGGGAGGAACACCAGTGGCGAAAGCGGCTTCCTGGGCTGCCACTGACGCTGAGGCCCGAAAGCGTGGGGAGCGAACAGGATTAGATACCCTGGTAGTCCACGCCCTAAACGATGGACACTAGGTATGGGGAGTATCGATCCTCTCCGTGCCGAAGCTAACGCATTAAGTGTCCCGCCTGGGGAGTACGGCCGCAAGGCTA
Mo1	210	0.000408017	d:Bacteria	AACGTAGGGTGCGAGCGTTATCCGGATTTACTGGGCGTAAAGGGCACGCAGGCGGCTCTGCGAGTCGGGTGTGAAAGCCCCTGGCTCAACTGGGGGAGGTCGCTCGATACTGCGGGGCTAGAGGTCGGGAGAGGGGCGTGGAATTCCCGGTGTAGCGGTGGAATGCGTAGAGATCGGGAGGAACGCCGGTGACGAAGGTGGCGCCCTGGCCCGCACCTGACGCTGAGGTGCGAAAGCGTGGGGAGCGAACGGGATTAGATACCCCGGTAGTCCACGCTGTAAACGATGGCGACTGGGTGTGGGTGGTGGAAACTCCATCCGTGCCGAAGCTAACGCGTTAAGTCGCCCGCCTGGGGAGTACGGCCGCAAGGTTG
Mo1	211	0.000406036	d:Bacteria;p:Firmicutes;c:Clostridia;o:Clostridiales;f:Clostridiaceae_1;g:Caloramator	TACGTAGGTGGCGAGCGTTGTCCGGAATTACTGGGCGTAAAGGGTGCGTAGGCGGCTCCTTAAGTGAGGTGTGAAATCCCTGGGCTCAACCCAGGAACTGCACTTCAAACTGGGGAGCTAGAGTGCAGGAGAGGAAAGCGGAATTCCCGGTGTAGCGGTGAAATGCGTAGAGATCGGGAGGAACACCAGTGGCGAAGGCGGCTTTCTGGACTGTAACTGACGCTGAGGCACGAAAGCGTGGGGAGCAAACAGGATTAGATACCCTGGTAGTCCACGCTGTAAACGATGAGTGCTAGGTGTGGGAGGCGTAGCCTTCCGTGCCGCAGTTAACACATTAAGCACTCCGCCTGGGGAGTACGGTCGCAAGATTA
Mo1	212	0.000406036	d:Bacteria;p:Nitrospirae;c:Nitrospira;o:Nitrospirales;f:Nitrospiraceae;g:uncultured_2287	GACAGAGGTGGCAAGCGTTGTTCGGAATTACTGGGCTTAAAGGGCGAGTAGGCGGTGAGATAAGTCTAAGGTGGAATCCTCTGGCTTAACCAGAGAATTGCCTTAGATACTGTTTCACTTGAGTCAGTGAGGGGAGGGCGGAATTCCCGGTGTAGCGGTGAAATGCGTAGATATCGGGAGGAAGGCCGGTGGCGAAGGCGGCCCTCTGGCGCTGAACTGACGCTGAGGCGCGAAAGCGTGGGGAGCAAACAGGATTAGATACCCTGGTAGTCCACGCCCTAAACGGTGGGCATTAGGTGTAGGGTCTGTAAAGGCTCTGTGCCGAAGGGAAACCATTAAATGCCCCGCCTGGGGAGTACGGCCGCAAGGTTG
Mo1	213	0.000404056	d:Bacteria;p:Aminicenantes;c:Unknown_Class_1002187;o:Unknown_Order_1002188;f:Unknown_Family_1002189;g:Unknown_Genus_1000249	TACGTAGGGGGCGAACGTTACTCGGAATTACTGGGCGTAAAGGGTGTGTAGGTGGTCGAGTAAGTCAAAGATGAAATCCCGAGGCTCAACTTCGGAATGGTCTTTGATACTGCTCGGCTTGAGGGTAGTGGAGGAGAATGGAATTCCCGGTGGAGCGGTGAAATGCGTAGATATCGGGAGGAACACCAGAGGCGTAAGCGATTCTCTATGCTACTCCTGACACTGAAACACGAAAGCTAGGGGAGCAAACGGGATTAGATACCCCGGTAGTCCTAGCCATAAACGATGGACACTAGATATTCCTGCGCTTATGTGGGAGTGTCGAAGCTAACGCGTTAAGTGTCCCGCCTGGGGAGTACGGTCGCAAGGCTG
Mo1	214	0.000400094	d:Bacteria;p:Nitrospirae;c:Nitrospira;o:Nitrospirales;f:Nitrospiraceae;g:uncultured_2287	GACAGAGGTGGCGAGCGTTGTTCGGAATTACTGGGCTTAAAGGGCGCGTAGGCGGTGGTGCAAGTCTGGGGTGGAATTCTATGGCTTAACTATAGGACTGCCCTGGAAACTGCATTACTTGAGTCGGTGAGGGGAAGGCGGAATTCCTGGTGTAGCGGTGAAATGCGTAGATATCAGGAGGAAGGCCTGTGGTGAAGACGGCCTTCTGGCACTTGACTGACGCTGAGGCGCGAAAGCGTGGGGAGCAAACAGGATTAGATACCCTGGTAGTCCACGCCCTAAACGGTGGGTACTAGGTGTGGGGTCTGTAAGGGCTCTGTGCCGAAGGGAAACCATTAAGTACCCCGCCTGGGAAGTACGGCCGCAAGGTTG
Mo1	215	0.000398114	d:Bacteria;p:Chloroflexi;c:Caldilineae;o:Caldilineales;f:Caldilineaceae;g:Litorilinea	TACGTAGGTGGCGAGCGTTATCCGGAATTACTGGGCGTAAAGCGCACGCAGGCGGCCCTTTAAGTCTGACGTGAAAGCTCCTGGCTTAACTGGGAGAGGGCGTTAGAGACTGGGGGGCTTGAGGCGATGAGAGGGGTGCGGAATTCCCGGTGTAGTGGTGGAATGCGTAGATATCGGGAGGAACACCAGTGGCGAAAGCGGCACCCTGGCATTGGCCTGACGCTCAGGTGCGAAAGCGTGGGGAGCGAACGGGATTAGATACCCCGGTAGTCCACGCTGTAAACGATGAACACTAGGTGTGGGTGGAGTTAAATCTGTCCGTGCCGAAGCTAACGCGCTAAGTGTTCCGCCTGGGGAGTACGGCCGCAAGGCTA
Mo1	216	0.000394152	d:Bacteria;p:Chlorobi	AACGTAGGGCCCGAGCGTTGTCCGGAATCACTGGGTGTAAAGGGTGCGTAGGCGGGCGTGCGCGTCTGGGGTGAAAGGCTCCGGCTCAACCGGAGACATGCCCTGGGTACGGCACGTCTTGGGTGCGGGAGAGGGCGATGGAATTCCTGGTGTAGCGGTGAAATGCGTAGATATCAGGAGGAACACCGGTGGCGAAGGCGGTCGCCTGGCCCGCAACCGACGCTGAGGCACGAAAGCGTGGGGAGCAAACAGGATTAGATACCCTGGTAGTCCACGCCCTAAACGATGCGCGCTTGCTGTTGGGCTGCCTTCGGGCGGCTCAGTGGCGGAGGTAACCCGTTAAGCGCGCCACCTGGGGAGTACGCTCGCAAGGGTG
Mo1	217	0.00038821	d:Bacteria;p:Chloroflexi;c:Anaerolineae;o:Anaerolineales;f:Anaerolineaceae	CACGTAGGAGGCAAGCGTTATCCGGATTTACTGGGCGTAAAGCGCGTGCAGGCGGTTCAGAAAGTTGGATGTGAAAGCTCCTGGCTTAACTGGGAGAGGTCGTTCAATACTTCTGGACTAGAGTATGGGAGAGGGAGGTGGAATTCCGGGTGTAGTGGTGAAATGCGTAGATATCCGGAGGAACACCAGTGGCGAAAGCGGCCTCCTGGCCCAAAACTGACGCTCAGACGCGAAAGCTAGGGTAGCAAACGGGATTAGAGACCCCGGTAGTCCTAGCCGTAAACGATGCGAACTTGGCGTTGGCGGGTTTAAATCCGTCAGTGCCGAAGCTAACGCGATAAGTTCGCCGCCTGGGGACTACGGCCGCAAGGTTA
Mo1	218	0.00038623	d:Bacteria;p:Chloroflexi;c:SHA_26;o:Unknown_Order_1002287	TACGTAGGAGGCGAGCGTTGTCCGGATTTATTGGGCGTAAAGCGCGCGCAGGTGGTTGGATAAGTTGGGTGTGAAAGACCCTGGCTTAACTAGGGGAGGCCACTCAAAACTATCCAGCTTGAGGGCAGCAGAGGAAAGTGGAATTCCCGGTGTAGTGGTGAAATGCGTAGATATCGGGAGGAACACCAGTGGCGAAGGCGGCTTTCTGGGCTGTCGCTGACGCTGAGGCGCGAAGGCGTGGGGAGCGAACCGGATTAGATACCCGGGTAGTCCACGCGGTAAACGATGGACACTAGGTGTAGGGGGTATCGACCCCCTCTGTGCCGAAGCTAACGCATTAAGTGTCCCGCCTGGGGAGTACGGCCGCAAGGCTA
Mo1	219	0.000384249	d:Bacteria	AACGTAGACCTCAAGCGTTATCCGGATTTATTGGGCGTAAAGCGCGTGTAGGGGGTTCTATGCGTCTTATGTTAAAGGCCACTGCCCAACGGTGGAAATGCATAAGATACGATAGAGCTAGAGGAAGTTAGAGGTGCTAGGAACGCATGGTGTAGGGGTGAAATCCGTTGATATCATGCGGAACACCAAAGGCGAAGGCAAGGCACTGGGACTTTCCTGACCCTGAGACGCGAAAGCGTGGGGAGCAAAAAGGATTAGATACCCTTGTAGTCCACGCCCTAAACGATGCCTGCTAGCTGTTTCGAGTATCGACCCTCGGAGTGGCGAAGCTAACGCGTTAAGCAGGCCGCCTGGGAAGTACGGCCGCAAGGCTA
Mo1	220	0.000382268	d:Bacteria;p:Chlorobi;c:Chlorobia;o:Chlorobiales;f:OPB56;g:Unknown_Genus_1000362	TACGTAGGACCCAAGCGTTATCCGGATTCACTGGGTGTAAAGGGTGTGTAGGCGGGCGTGCGCGTTCGGGGTGAAAGGTTCCGGCTCAACCGGAAATATGCCTCGGATACGGCACGTCTTGAGTGCGGGAGAGGACGGTGGAATTCCTGGTGTAGCGGTGAAATGCGTAGATATCAGGAGGAACACCAGTGGCGAAGGCGGCCGTCTGGCCCGCAACTGACGCTGAAACACGAAAGCGTGGGGATCAAACAGGATTAGATACCCTGGTAGTCCACGCCCTAAACGATGCATGCTTGGTGTCGGAGTCTTCGTACTTCGGTGCCGGAGGTAACCCGTTAAGCATGCCACCTGGGAAGTACGGTCGCAAGGCTG
Mo1	221	0.000380288	d:Bacteria	TACGGAGGGGGCCAGTGTTGTTCGGAATTACTGGGCGTAAAGGGCGCGCAGGCGGCCCGGCCAGTCGAGTGTGAAAGCCCTCGGCTTCACCGAGGAAGGGCGCTCGACACTACCGGGCTAGAGGACGGGAGAGGGCAGTGGAACTCTCGGTGTAGGGGTGAAATCTGTAGAGATCGAGAGGAACACCGGTGGCGAAGGCGGCTGCCTGGCCCGTTGCTGACGCTGAGGCGCGAAAGCGTGGGGAGCAAACAGGATTAGATACCCTGGTAGTCCACGCCCTAAACGATGGGCACTAGGTGTGGGCGGTGGTCAGTCCGTCCGTGCCGGAGCTAACGCAGTAAGTGCCCCGCCTGGGGAGTACGGTCGCAAGGCTG
Mo1	222	0.000378307	d:Bacteria;p:Chloroflexi;c:Anaerolineae;o:Anaerolineales;f:Anaerolineaceae;g:uncultured_1395	AACGTAGGATCCGAGCGTTATCCGAATTTACTGGGCGTAAAGCGCGTGCAGGCGGTTCGGTAAGTTGGGTGTGAAATCTCCCGGCTCAACTGGGAGAGGTCGCTCAATACTGTCGGACTAGAGGATGGTAGAGGGAGGTGGAATTCCCGGTGTAGCGGTGAAATGCGTAGATATCGGGAGGAACACCAGTGGCGAAGGCGGCCTCCTGGACCATACCTGACGCTCAGACGCGAAAGCTAGGGGAGCGAACGGGATTAGAAACCCCGGTAGTCCTAGCCGTAAACGATGTGGACTTGGCGTTGGTGGGGTAAAAGCCATCAGTGCCGTAGCTAACGCGTTAAGTCCACCGCCTGGGGACTACGGCCGCAAGGTTA
Mo1	223	0.000366423	d:Bacteria;p:Firmicutes;c:OPB54;o:Unknown_Order_1002379;f:Unknown_Family_1002380;g:Unknown_Genus_1000552	TACGTAGGTGGCGAGCGTTGTCCGGAATTACTGGGCGTAAAGGGCGTGTAGGCGGCCTTTTAAGTCAGACGTGAAAACCCTGGGCTTAACCCAGGACCTGCGTTTGATACTGAAGGGCTTGAGGACCGGAGAGGGCAGTGGAATTCCCAGTGTAGCGGTGAAATGCGTAGATATTGGGAGGAACACCAGTGGCGAAGGCGACTGCCTGGACGGCGCCTGACGCTGAGGCGCGAAAGCCAGGGGAGCAAACGGGATTAGATACCCCGGTAGTCCTGGCTGTAAACGATGGGTACTAGGTGTGGGAGGTATCGACCCCTTCCGTGCCGCAGCTAACACAATAAGTACCCCGCCTGGGGAGTACGGCCGCAAGGTTG
Mo1	224	0.00035652	d:Bacteria;p:Acidobacteria;c:Acidobacteria;o:Subgroup_6;f:Unknown_Family_1002141;g:Unknown_Genus_1000164	TACGGGGGGGGCGAGCGTTGTTCGGAATTACTGGGCGTAAAGGGCGCGTAGGCGGCCGGCTCAGTCAGACGTGAAATCCCTCGGCTCAACCGGGGAACTGCGTCTGATACTGGCTGGCTCGAATCCGGGAGAGGGAAGTGGAATTCCAGGTGTAGCGGTGAAATGCGTAGATATCTGGAGGAACACCGGTGGCGAAGGCGGCTTCCTGGACCGGTATTGACGCTGAGGCGCGAAAGCCAGGGGAGCAAACGGGATTAGATACCCCGGTAGTCCTGGCCCTAAACGATGAATGCTTGGTGTGGCGGGTATCGATCCCTGCCGTGCCGAAGCTAACGCATTAAGCATTCCGCCTGGGGAGTACGGTCGCAAGGCTG
Mo1	225	0.000354539	d:Bacteria	GACGGGAGGGGCAAGCGTTACCCGGATTCATTGGGTGTAAAGGGTCTGTAGGCGGTCAGGTGTGTTGTGCCTGAAATCCTCTGGCTCAACCAGAGAATTGGGTACAAAACTATCTGACTTGAGTCTGGACGAGGGGAGCGGAACTGCCGGTGTAGCGGTGAAATGCGTAGATATCGGCAGGAACACCAGTGGCGAAGGCGGCTCTCTATTCCAGTACTGACGCTGAGGGACGAAAGCGTGGGGAGCGATCGGGATTAGATACCCCGGTAGTCCACGCCGTAAACGATGGATGCTGGGTGTCGGTCCGTTTATCGGGTCGGTGCCGAAGCAAACGCGTTAAGCATCCCACCTGGGGACTACGGCCGCAAGGTTG
Mo1	226	0.000352558	d:Bacteria;p:Firmicutes	GACGTAGGGGGCGAGCGTTGTCCGGAGTTACTGGGCGTAAAGGGCGTGTAGGCGGTCCTCTAAGTCAGGTGTGAAATTCCAGGGCTCAACTCTGGAGCTGCGCTTGAAACTGGGGGACTAGAGGGCAGGAGAGGGAAGTGGAATTCCCGGTGTAGCGGTGAAATGCGTAGATATCGGGAGGAACACCAGTGGCGAAGGCGGCTTCCTGGACTGGCCCTGACGCTGAGGCGCGAAAGCTAGGGGAGCAAACAGGATTAGATACCCTGGTAGTCCTAGCCGTAAACGATGGGTGCTAGGTGTGGGGGGTATTGACTCCCTCCGTGCCGGAGTTAACACAATAAGCACCCCGCCTGGGGAGTACGGCCGCAAGGCTA
Mo1	227	0.000352558	d:Bacteria;p:Firmicutes;c:Clostridia;o:Clostridiales	TACGTAGGGGGCGAGCGTTGTCCGGAATTACTGGGCGTAAAGGGCGTGTAGGCGGGTAATTAAGTCAGATGTGAAAGACCAGGGCTCAACCTTGGGGCGGCATCTGAAACTGATTACCTTGAGGGCAGGAGAGGAAAGTGGAATTCCTAGTGTAGCGGTGAAATGCGTAGATATTAGGAGGAACACCAGTGGCGAAGGCGGCTTTCTGGCCTGTGCCTGACGCTGAGACGCGAAAGCGTGGGGAGCAAACAGGATTAGATACCCTGGTAGTCCACGCCGTAAACGATGGGTACTAGGTGTAGGAGGTATCGACCCCTTCTGTGCCGGAGTAAACACAATAAGTACCCCGCCTGGGGAGTACGGCCGCAAGGTTG
Mo1	228	0.000346616	d:Bacteria;p:Chloroflexi	AACGTAGGACGCGAGCGTTATCCGGATTTACTGGGCGTAAAGCGCGTTGAGGCGGTCCCGTAAGTTGGGCGTGAAAGCCCTGGGCTCAACCCGGGGAGGCCGTTCAATACTGCGGGACTTGAGGGCAGGAGAGGGAGGTGGAATTCCCGGTGTAGTGGTGAAATGCGTAGATATCGGGAGGAACACCAGTGGCGAAGGCGGCCTCCTGGCCTGCTCCTGACGCTGAAGGCGAAAGCCAGGGGAGCGAACGGGATTAGATACCCCGGTAGTCCTGGCCGTAAACAATGGATGCTGGGTGTGGGGGGATAAATTCCCTCTGTGCCGAAGCTAACGCGTTAAGCATCCCGCCTGGGGACTACGGCCGCAAGGCTA
Mo1	229	0.000346616	d:Bacteria;p:Chloroflexi;c:Anaerolineae;o:Anaerolineales;f:Anaerolineaceae;g:uncultured_1395	AACGTAGGGCTCGAGCGTTATCCGGATTTACTGGGCGTAAAGGGCGGGCAGGCGGCCTGTTAAGTCGGACGTGAAAGCTCCCGGCTCAACCGGGAGAGGCCGTTCGAGACTGGCGGGCTAGAGGGCAGCAGAGGGGCGTGGAATTCCGGGTGGAGTGGTGAAATGCGTAGAGATCCGGAGGAACACCAGAGGCGAAGGCGGCGCCCTGGGCTGCACCTGACGCTGAGCCGCGAAAGCCAGGGGAGCGAACGGGATTAGAAACCCCGGTAGTCCTGGCCGTAAACGATGTCGACTAGGTGTTGGGGCGGAGCGCCTCAGCGCCGGAGCGAACGCGATAAGTCGACCGCCTGGGGAGTACGGCCGCAAGGCTA
Mo1	230	0.000344636	d:Bacteria;p:Armatimonadetes;c:Unknown_Class_1002196;o:Unknown_Order_1002197	TACGTAGGGGGCGAGCGTTGTCCGAATTTACTGGGCGTAAAGCGCGTGTAGGCGGTCTCTTAAGTGGGGTGTGAAATCCCGCAGCTCAACTGCGGAACTGCACTTCAAACTGGGGGGCTTGAGTCTGGGAGAGGAGAGTGGAATTCCTGGTGTAGCGGTGAAATGCGTAGATATCAGGAGGAACACCCGTGGCGAAGGCGGCTCTCTGGTCCAGTACTGACGCTGAGACGCGAAAGCTAGGGGAGCGAACGGGATTAGATACCCCGGTAGTCCTAGCCGTAAACGATGGATACTAGGTGTAAGTGGTATCGACCCCACTTGTGCCGAAGCTAACGCATTAAGTATCCCGCCTGGGGAGTACGGCCGCAAGGTTG
Mo1	231	0.000342655	d:Bacteria;p:Proteobacteria;c:Gammaproteobacteria	TACAGAGGGTGCGAGCGTTAATCGGAATTACTGGGCGTAAAGCGTGCGTAGGCGGCCCGTTAAGTCAGGTGTGAAATCCCGGAGCTTAACTTCGGAACTGCATTTGATACTGGCGGGCTCGAGTGTGGTAGAGGGTAGCGGAATTCCCGGTGTAGCGGTGAAATGCGTAGATATCGGGAGGAACACCAGTGGCGAAGGCGGCTACCTGGACCAACACTGACGCTGAGGCACGAAAGCGTGGGGAGCAAACAGGATTAGATACCCTGGTAGTCCACGCCCTAAACGATGGGCACTAGACGTCGGGAAGTTTATCTTCTTGGTGTCGCCGCTAACGCATTAAGTGCCCCGCCTGGGGAGTACGGCCGCAAGGTTA
Mo1	232	0.000338694	d:Bacteria	TACGGAGGGTGCAAGCGTTGTCCGGATTTATTGGGCGTAAAGAGTCCGAAGGTGGTCTGGAAAGTTACTTTTCAAAGACTACGGCTCAACCGTAGGAAGGGAAGTAATACTCCCAGACTCGAAGAGTGAAGGGGCTACTGGAACTGTCGGTGTAGGGGTGAAATCCGTTGATATCGACAGGAACGCCAAAGGCGAAGGCGGGTAGCTGGGCACTTCTTGACACTCTAGGACGAAGGCTAGGGGAGCGAACCGGATTAGAGACCCGGGTAGTCCTAGCAGTAAACTATGCCCGCTAGCGGTGTGTTAAGCGCCGCGTAAGCTAACGCGTTAAGCGGGCCGCCTGGGGAGTACGGCCGCAAGGCTA
Mo1	233	0.000338694	d:Bacteria	TACGTAAGGGGCTAGCGTTGCTCGGAATCACTGGGTGTAAAGGGCGTGTAGGCGGTTATACAAGTCAAATGTAAAATCCCATAGCTCAACTATGGGTTTGCGTTTGAAACTGTATAGCTAGAGTCTGGTAGAGGGTGATGGAATTCCCGGTGTAGCGGTGAAATGCGTAGATATCGGGAGGAACACCGAAGGCGAAGGCAGTCATCTATACCAAGACTGACGCTGAGGCGCGAAAGCGTGGGGAGCAAACAGGATTAGATACCCTGGTAGTCCACGCCGTAAACGATGTGTGCTAGGAGTTGGGAAATTTTTCTTAGCTCCGAAGCCAACGCGTTAAGCACACCACCTGGGGAGTACGGCCGCAAGGTTG
[truncated: 4,314 more rows]
