# Supplementary material for: Function-driven single-cell genomics uncovers cellulose-degrading bacteria from the rare biosphere
Source: ISME J. 2019 Nov 21;14(3):659–75. doi: 10.1038/s41396-019-0557-y (PMC7031533; doi:10.1038/s41396-019-0557-y)
Supplement: Supplementary file 3 — 16S rRNA gene sequences [file 41396_2019_557_MOESM3_ESM.txt]

>CoSAG_01|GBS_1
AGAGTTTGATCCTGGCTCAGGATGAACGCTAGCGGCAGGCCTAACACATGCAAGTCGAACGGCAGCGCGTTCCGAGCAATCGGAATGGCGGCGAGTGGCGCACGGGTGAGTAACACGTATGCAACCTGCCTCTTACCGGGAAATAGCTCGGAGAAATCCGGATTAATGTCCCATAATATCAACGATTCGCATGAATTGTTGATTAAAGTCGGCAACGGCGGTAAGAGATGGGCATGCGTCCCATTAGCTAGTTGGTGAGGTAACGGCTCACCAAGGCTACGATGGGTAGGGGTCCTGAGAGGGTTATCCCCCACACTGGTACTGAGACACGGACCAGACTCCTACGGGAGGCAGCAGTGAGGAATATTGGTCAATGGGCGAAAGCCTGAACCAGCCATGCCGCGTGCAGGATGAAGGCCCTATGGGTTGTAAACTGCTTTTCTACGGGAAGAAACCCTCGATTTCGTATCGAGGCTGACGGTACCGTAGGAATAAGCACCGGCTAACTCCGTGCCAGCAGCCGCGGTAATACGGAGGGTGCAAGCGTTATCCGGATTCATTGGGTTTAAAGGGTCCGCAGGCGGGGCCGTAAGTCAGGGGTGAAAGCCTGCAGCTTAACTGTAGAATTGCCTCTGATACTGCGGTTCTTGAGTTCGGTCGGCGTGGGTGGAATGTACGGTGTAGCGGTGAAATGCTTAGATATCGTACAGAACACCGATCGCGAAGGCAGCTCACGAGGCCGATACTGACGCTCAGGGACGAAAGCGTGGGGAGCAAACAGGATTAGATACCCTGGTAGTCCACGCCCTAAACGATGATCACTCGCTGTCGGCGATATACTGTCGGTGGCTAAGCGAAAGCATTAAGTGATCCACCTGGGGAGTACGCTCGCAAGGGTGAAACTCAAAGGAATTGACGGGGGCCCGCACAAGCGGTGGAGCATGTGGTTTAATTCGATGGTACGCGAGGAACCTTACCAGGGCTTGAACGCACTACGACAGACCGGGAAACCGGTCCTTCCTTCGGGACGGAGTGCGAGGTGCTGCATGGCTGTCGTCAGCTCGTGCCGTGAGGTGTTGGGTTAAGTCCCGCAACGAGCGCAACCCCTATCGCTAGTTGCCAGCGGTTCGGCCGGGGACTCTAGCGAAACTGCCCGCGCAAGCGGTGAGGAAGGAGGGGACGACGTCAAGTCATCACGGCCCTTACGTCCTGGGCGACACACGTGCTACAATGGCTACTACAGAGGGTCGCCACCTGGTAACAGGGAGCCAATCCCTAAAAGTAGCCTCAGTTCGGATTGAGGGCTGCAACTCGCCCTCATGAAGCCGGAATCGCTAGTAATCGGGTATCAGCCATGATCCGGTGAATACGTTCCCGGGCCTTGTACACACCGCCCGTCAAGCCATGGGAGTCGGGGGCACCTGAAGTCGGTAACCGCAAGGAGCCGCCTAGGGTGAAACCGATGACTGGGGCTAAGTCGTAACAAGGTAGCCGTACCGGAAGGTGCGGCTGGAACACCT
>CoSAG_02|GBS_2
CTAACACATGCAAGTCAGGGAGAAAGGGATAGCAATATCCCGAGTAAACCGGCGCACGGGTGAGTAACGCGTAGGTAATTTGCCCTGGAGACTGGGATAACCTTGCGAAAGCGAGGCTAATACCGGATAGGCAATTTTGGGGCATCCCAAAATTGTTAAAGGATTGGCAACAATCCGCTCCAGGATAAGCCTGCGTCCGATTAGCTAGTTGGTAGGGTAATGGCCTACCAAGGCGACGATCGGTAGCTGGTCTGAGAGGATGATCAGCCACACTGGGACTGAGACACGGCCCAGACTCCTACGGGAGGCAGCAGTGAGGAATATTGGGCAATGCCCGAAAGGGTGACCCAGCAACGCCGCGTGGAGGATGAAGTCCTTCTGGACGTAAACTCCTTTTAGGGGGGACGAAAAGCCCGATATGTCGGGAACTGACGGTACCCCCAGAAAAAGCACCGGCTAACTACGTGCCAGCAGCCGCGGTAATACGTAGGGTGCAAGCGTTGTCCGGATTCACTGGGTGTAAAGGGTGCGCAGGCGGGCTCTTAAGTCAAAGGTGAAATCTCCCGGCTTAACCGGGAAATTGCCTTTGATACTGAGAGCCTTGAGTACGGGAGAGGGAGATGGAATTCCAGGTGTAGCGGTGAAATGCGTAGATATCTGGAGGAACACCGGAGGCGAAGGCGGTCTCCTGGCCCGTTACTGACGCTCAGGCACGAAAGCGTGGGGAGCAAACAGGATTAGATACCCTGGTAGTCCACGCCCTAAACGATGGGTACTAGATGTCGGCTCCGAAAGGGGTCGGTGTCGAAGCTAACGCATTAAGTACCCCACCTGGGGAGTACGATCGCAAGGTTGAAACTCAAAGGAATTGACGGGGGCCCGCACAAGCAGTGGAGCATGTGGTTTAATTCGATGCAACGCGAAGAACCTTACCTGGGCTCGAAAGACTGGATTATCCACCGATGAAAGTCGGTGGAGCCGCAAGGCAATCCAGACAGGTGCTGCATGGCTGTCGTCAGCTCGTGTCGTGAGATGTTGGGTTAAGTCCCGCAACGAGCGCAACCCCTATCCCTAGTTGCCATCAGGTAATGCTGGGCACTCTAGGGAGACTGCCTACGCAAGTAGTGAGGAAGGTGGGGATGACGTCAAGTCCTCATGGCCCTTACGCCCAGGGCTACACACGTGCTACAATGGGTGCTACAAAGGGCTGCGAAACCGCGAGGTGGAGCCAATCCCAAAAAAGCACCCTCAGTTCGGATTGGAGTCTGCAACTCGACTCCATGAAGCTGGAATTGCTAGTAATCGCGCATCAGCACGGCGCGGTGAATACGTTCCCGGGCCTTGTACACACCGCCCGTCAAGCCATGGAAGCCGGGGGTACCCGAAGTCGCTAGCCCAACTCCGAGCAATCGGGGAGGGAGGCGCCTAAGGTAAAACCGGTGACTGGGGCTAAGTCGTAACAAGGTAGCCGTACCGGAAGGTGCGGCTGGATCACCT
>CoSAG_03|GBS_3
AGAGTTTGATCCTGGCTCAGGATGAACGCTAGCGGCAGGCCTAATACATGCAAGTCGAGGGCTGTCATAGTAGCGATACTATGATGACCGGCGGACGGGTGCGTAACGCGTACGCAACCTACCTCTTACAGGAGGATAGCTCTCGGAAACGGGAATTAATACTCCATAATATCCTATTGGGGCATCCTGATAGGATTAAAGCCGTGAGGCGGTAAGAGATGGGCGTGCGTCCGATTAGCTAGTTGGTAGGGTAACGGCCTACCAAGGCGATGATCGGTAGGGGAACTGAGAGGTTGGTCCCCCACACGGGCACTGAGACACGGGCCCGACTCCTACGGGAGGCAGCAGTAAGGAATATTGGACAATGGGCGGAAGCCTGATCCAGCCATGCCGCGTGCAGGAAGAAGGCCCTATGGGTTGTAAACTGCTTTTGCAGGGGAGAAATAAGGGGGATTAATCCTTCGATGATAGTACTCTGCGAATAAGCATCGGCTAACTTCGTGCCAGCAGCCGCGGTAAGACGAAGGATGCGAGCGTTATCCGGATTCACTGGGTTTAAAGGGTGCGTAGGCGGTCTAGTAAGTTTCAGGTTAAAGACTGGTGCTCAACATCAGGATTGCTTGAAAAACTGCTGGACTTGAGATAGGTCGGCGTTGCTGGAATATGGCAAGTAGAGGTGAAATTCATAGATATGCCATAGAACACCGATAGCGAAGGCAGGCGACGAGGCCTTATCTGACGCTGAGGCACGAAAGCGTGGGGAGCAAACAGGATTAGATACCCTGGTAGTCCACGCTGTAAACGATGATGACTTGTTGTTTGGGAGAGAATCCTGAGTGACAAAGCGAAAGCGATAAGTCATCCACCTGGGGAGTACGCCGGCAACGGTGAAACTCAAAGGAATTGGCGGGGGCCCGCACAAGCGGAGGAGCATGTGGTTTAATTCGATGGTACGCGAGGAACCTTACCTGGGCTTGAAAGTTAGGGACGGACGCTGAAAGGTGTCTTTCGCCGCAAGGCGACCCGAAACTAGGTGCTGCATGGCTGTCGTCAGCTCGTGCCGTGAGGTGTTTGGTTAAGTCCATCAACGAGCGCAACCCCTATCGTTAGTTGCCAACGTGTAGAGGCGGGGACTCTAACGAGACTGCCGGCGCAAGCTGGAGGAAGGAGGGGACGACGTCAAGTCATCACGGCCCTTACGTCCAGGGCTACACACGTGCTACAATGGTGGAAAACAGAGGGTAGCGAAGCTGAAAGGCGGAGCCAATCTCCGAAACTCCACCTCAGTTCGGATTGGGGTCTGCAACTCGACCTCATGAAGCTGGATTCGCTAGTAATCGCGCATCAGCCACGGCGCGGTGAATACGTTCCCGGGCCTTGCACACACCGCCCGTCAAGCCATGGGAGTCGGGGGCGCCTGAAGTCGATTCCCGCGAGGGGTTGCCTAGGGCGAAACCGATGACTGGGGCTAAGTCGTAACAAGGTAGCCGTACCGGAAGGTGCGGCTGGAATACCT
>CoSAG_04|GBS_4
AGGGTTTGATTCTGGCTCAGGACTAACGCTGGCGGCGTGCCTAATACATGCAAGTCGGACGGGAATTTCTGGTAGTAATATCAGAAATTTCAGTGGCAAACGGGTGAGTAATGAATGGGTAACATACCCTGAAGATTGGGATAACTATTCGAAAGGATAGCTAATACCGAATAATATCTGATAATCCCAAGATTGTCAGATTAAAGGATGGCCTCTGCTTGCAAGCTATCGCTTCAGGATTGGCCCATTTCCTATCAGCTAGTTGGTAAGGTAATGGCTTACCAAGGCTATGACGGGTAGCCGGCCTGAGAGGGTGTTCGGCCACACTGGAACTGCGACACGGTCCAGACTCCTACGGGAGGCAGCAGTAGGGAATTTTCCGCAATGGGCGAAAGCCTGACGGAGCGACGCCGCGTGAGGGATGAAGGTCTTCGGATTGTAAACCTCTTTTTACAGGGAATAAAATTATTAAAATGAATAATTTTAATAATTGACAGTACCTGTAGAATAAGCTACGGCTAACTCTGTGCCAGCAGCCGCGGTAATACAGAGGTAGCAAGCGTTGTCCGGATTCACTGGGCATAAAGGGCTTGTAGGTGGCCTTATAAGTCAGTTGTGAAATCGTTTTGCTTAACAAAACAATTGCAACTGATACTGTAAGGCTTGAGTGCAGGAGGGGAAAATGGAATTTCCGGTGTAGCGGTGAAATGCGTAGATATCGGAAAGAACACCAGTGGCGAAGGCGGTTTTCTGGCCTGCAACTGACACTGAGGAGCGAAAGCCAGGGGAGCAAACGGGATTAGATACCCCGGTAGTCCTGGCTGTAAACGATGCACACTAGGTATAGGAGATTTATTTCTTCTGTGCCGCCGATAATTCATTAAGTGTGCCGCCTGGGGACTACGGCCGCAAGGTTGAAACTCAAAGAAATTGACGGGGGCCCGCACAAGCGGTGGAGCATGTGGTTCAATTCGACGCAACGCGAAGAACCTTACCTGGGCTTGACATGCTTGATGAAATCCTTGTGAAAACTTGGACCTCTATCAGCAATGGTAGACATCAGCACAGGTGCTGCATGGTTGTCGTCAGCTCGTGCCGTGAGGTGTTGGGTTAAGTCCTCTAACGAGCGCAACCCCTACTATTAGTTGCCAGCGGGTAAAGCCGGGCACTCTAATAGAACTGCCTGGGATAACCAGGAGGAAGGCGGGGATGACGTCAAATCCTCATGGCCCTTATGTCCAGGGCTACACACGTGCTACAATGGCGAGTACAGCGAGTTGCAACACCGTGAGGTGAAGCCAATCTCTTAAAACTCGTCTCAGTTCAGATTGGAGTCTGCAATTCGACTCCATGAAGGCGGAATCGCTAGTAATCGCGGATCAGCTACGCCGCGGTGAATACGTTCCCGGGCCTTGTACACACCGCCCGTCACGCCACGAAAGTTGTTTGTACCTAAAGACATTGATCCAACCCGCAAGGGAGGTAAATGGCTAAGGTATGAACAATGATTGGGGCGAAGTCGTAACAAGGTAGTCGTACCGGAAGGTGCGGCTGGATCACCT
>CoSAG_05|GBS_5
AGAGTCTGATCCTGGCTCAGAGTGAACGCTGGCGGCGTGCCTAACACATGCAAGTCGAGCGGAACTATTTTGCCCGCAAGGGCAGGATAGTTTAGCGGCAAACGGGTGAGTAACACACGAACAACTTACCCTTAACACAGGGATAACTTTGCGAAAGCAGAGCTAATACCTGATGTACTCTAAAGAGTGAAATTCTCTTTAGAGTAAAGGTTATCGCAAGATAATCGGTTAAGGATAGGTTCGTGGCCTATCAGGTAGTTGGTAGGGTAACGGCCTACCAAGCCTATGACGGGTAGCCGGGCTGAGAGGCTGGCCGGCCACAGGGGCACTGAGACACGGGCTCCACTCCTACGGGAGGCAGCAGTGGGGAATTTTGGGCAATGGGGGAAACCCTGACCCAGCGACGCCGCGTGAGGGATGAAGGTCTTCGGATTGTAAACCTCTTTTCTGGGGGAAGAAGTCTCGCACCCAACTTGTTCGTTTTTGAAGAAAGGATTTTTGTTTTTTCTTACTTACTTATAAAACACCCATTAGCAAAGCAAGTTGAGTGCGGGATTGACGGTACTCCAGGAATAAGCCACGGCCAACTACGTGCCAGCAGCCGCGGTAATACGTAGGTGGCAAGCGTTACTCGGAATTACTGGGTGTAAAATGTAGGTAGGCGGTAAGATAAGTATAATGTGAAATGCCAAGGCTTAACCTTGGTGCTGCATTATAGACTATCTTACTAGAATCAAGTCGAGGTGAACGGAATTCCCGGTGTAGCGGTGAAATGCGTAGATATCGGGAGGAACACCAGTGGCGAAAGCGGTTCACCAGGCTTGTATTGACGCTGAGCTACGAAAGCGTGGGGAGCAAACAGGATTAGATACCCTGGTAGTCCACGCTGTAAACCATGCGAACTAGATGCTCGACCCGATTTTTTTAGATCGGGATGGGTGTCGAAGCTAACGCGATAAGTTCGCTACCTGGGAAGTACGGCCGCAAGGTTGAAACTCAAAGGAATTGACGGGGGCTCGCACAAGCGGTGGAGCATGTGGTTTAATTCGACGCAACGCGAAGAACCTTACCCGGGCTTGAACTGCCAGTAGTACGATCCCGAAAGGGAAAGGATTCCATCGCAAGATGGAAAGCTGGTAGAGGTGCTGCATGGTTGTCGTCAGCTCGTGCCGTGAGGTGTATGGTTAAGTCCCACAACGAGCGCAACCCTTGCCCTATGTTGCTACCCAGCACTTTTGGGTGGTTGCAAAACCACTCAAAAGTGCTGGGGCACTCTTAGGGGACTGCCTGGGTTAACCAGGAGGAAGGTGGGGATGACGTCAAATCATCATGGCCTTTATGTCCGGGGCCACACACGTGCTACAATGGCTGCTACAGAGGGAAGCGAACCCGCGAGGGGGAGCAAATCCCAGAAAAGCAGCCCCAGTTCAGATCGTGGTCTGCAACTCGACCACGTGAAGCCGGAATCGCTAGTAATCGCAGATCAGCAGGCTGCGGTGAATGCGTTCTCGAGCCTTGTACACACCGCCCGTCACGCCATGGGAGCCGGGGATAATTGAATCTCGCTTTTTAGTGGGAGAGATTATGCCTGGTGACTGGGGCGAAGTCGTAACAAGGTAGGCGTACGGGAACGTGCGCCTGGATCACCT
>CoSAG_07|GBS_7
AGAGTTTGATCCTGGCTCAGGATGAACGCTAGCGGCAGGCCTAATACATGCAAGTCGGACGGCATCACGGGTAGCAATACCTGGTGGCGAGTGGCGCACGGGTGCGTAACGCGTATGCAACCTACCCTTAACCGGGACATAACCTGGCGAAAGCCGGGCTAATATCCCATGAGGTTTAGATATGGCATCATACCTAAATCAAAGTCTGCGAAGGTGGTTAAGGATGGGCATGCGTCCCATTAGCTAGTTGGTGGGGTAAAGGCTCACCAAGGCGACGATGGGTAGGGGTTCTGAGAGGAAGGTCCCCCACACTGGTACTGAGACACGGACCAGACTCCTACGGGAGGCAGCAGTAAGGAATATTGGGCAATGGTCGGAAGACTGACCCAGCCATGCCGCGTGCAGGAAGAAGGCCCTATGGGTTGTAAACTGCTTTAGCCAGGGGCTAAACCTACCGATGCGTCGGTAGCTGAAGGTACCTGGAGAATAAGCATCGGCTAACTCCGTGCCAGCAGCCGCGGTAATACGGAGGATGCGAGCGTTATCCGGATTTACTGGGTTTAAAGGGTGCGCAGGCGGTTGATTAAGTCAGAGGTGAAAGCCCTATGCTCAACATAGGGATTGCCTTTGATACTGATCAGCTAGAGTGAAGATGGAGTGGGTGGAATGTGTTGTGTAGCGGTGAAATGCATAGATATAACACAGAACACCGATCGCGAAGGCAGCTCACTAAACTTCAACTGACGCTCATGCACGAAAGCGTGGGGATCAAACAGGATTAGATACCCTGGTAGTCCACGCTGTAAACGATGATCACTAGCTGTTGGTGCGTAAAGTATCAGTGGCTAAGCGAAAGTGATAAGTGATCCACCTGGGGAGTACGACCGCAAGGTTGAAACTCAAAGGAATTGACGGGGGCCCGCACAAGCGGAGGAGCATGTGGTTTAATTCGATGATACGCGAGGAACCTTACCAGGGCTCGAACGCAGGGGGGATATACCTGAAAGGGTATAGCCAGCGATGGCCGCCTGCGAGGTGCTGCATGGTTGTCGTCAGCTCGTGCCGTGAGGTGTCAGGTTAAGTCCTATAACGAGCGCAACCCCTACTCATAGTTGCCAGCGGATAAAGCCGGGGACTCTATGGGAACTGCCTGCGCAAGCAGAGAGGAAGGAGGGGATGACGTCAAATCAGCACGGCCCTTATGTCCTGGGCTACACACGTGCTACAATGGGCGGTACAGAGGGCAGCGACCACGTGAGTGGGAGCCAATCCTAGAAAGCCGCTCTCAGTTCGGATTGGAGTCTGCAACCCGACTCCATGAAGTTGGATTCGCTAGTAATCGCGCATCAGCCATGGCGCGGTGAATACGTTCCCGGGCCTTGTACACACCGCCCGTCAAGCCATGGGAGCTGGGGGTGCCTGAAGTCCGTGACCCTTCGGGGAGCGGCCTAGGGTAAACTCAGTGACTGGGGCTAAGTCGTAACAAGGTAGCCGTACCGGAAGGTGTGGCTGGAATACCT
>CoSAG_08|GBS_8
AGAGTTTGATCCTGGCTCAGGATGAACGCTAGCGGCAGGCCTAACACATGCAAGTCGAGGGGCAGCGGGTGTAGCAATACATGCCGGCGACCGGCGCACGGGTGAGTAACGCGTATGTAACCTACCTTTTACTGGGGGATAGCCCCGAGAAATCGGGATTAATACCCCATATTATTATGAACGGGCATCCGTTTATAATGAAAGCTCCGGCGGTAAAAGATGGGCATGCGTGCCATTAGCTAGTTGGTGAGGTAACGGCTCACCAAGGCTACGATGGCTAGGGGGTCTGAGAGGATGATCCCCCACACTGGTACTGAGACACGGACCAGACTCCTACGGGAGGCAGCAGTGAGGAATATTGGGCAATAGGCGCAAGCCTGACCCAGCCATGCCGCGTGCAGGATGAAGGCCCTATGGGTTGTAAACTGCTTTTGTACGGGACGAAACTCCCGATCGTGATCGGGACTGACGGTACTGTACGAATAAGCATCGGCTAACTCCGTGCCAGCAGCCGCGGTAATACGGAGGATGCAAGCGTTATCCGGATTCATTGGGTTTAAAGGGTGCGTAGGCGGGGCGGTAAGTCAGTGGTGAAAGCCTGCAGCTTAACTGTAGAATTGCCATTGATACTGTCGCTCTTGAATGCGGTTGAGGCAGGCGGAATGTGTAATGTAGCGGTGAAATGCTTAGATATTACACAGAACACCGATTGCGTAGGCAGCTTGCTAAACCGTGATTGACGCTGAGGCACGAAAGCGTGGGGAGCAAACAGGATTAGATACCCTGGTAGTCCACGCTGTAAACGATGATCACTCGCTGTTGGCGATATACTGTCAGCGGCTAAGCGAAAGCATTAAGTGATCCACCTGGGGAGTACGACGGCAACGTTGAAACTCAAAGGAATTGACGGGGGCCCGCACAAGCGGAGGAACATGTGGTTTAATTCGATGATACGCGAGGAACCTTACCTGGGCTTAAATGGGAGACGACTTCTGCCGAAAGGTGGATTTCCTTCGGGACGGCTCTCAAGGTGCTGCATGGTTGTCGTCAGCTCGTGCCGTGAGGTGTCGGGTTAAGTCCCATAACGAGCGCAACCCCTATCGTTAGTTGCCAACGGGTAATGCCGGGGACTCTAGCGAAACTGCCAGCGTAAGCTGTGAGGAAGGTGGGGATGACGTCAAATCAGCACGGCCCTTACGTCCAGGGCTACACACGTGTTACAATGGCCGGTACAGAGGGCTGCTACTGGGCGACCAGATGCTAATCTCTAAAGCCGGTCTTAGTTCGGATTGAAGTCTGAAACTCGACTTCATGAAGTTGGATTCGCTAGTAATCGCGCATCAGCCACGGCGCGGTGAATCCGTTCCCGGGCCTTGTACACACCGCCCGTCAAGCCATGGAAGCCAGGGGTACCTGAAGTCCGTCACCGCAAGGAGCGGCCTAGGGTAAAACTGGTGACTGGGGCTAAGTCGTAACAAGGTAGCCGTACCGGAAGGTGCGGCTGGAACACCT
>SAG_10|GBS_10
AGAGTTTGATCCTGGCTCAGGACGAACGCTGGCGGCGTGCCTAATACATGCAAGTCGAGCGGACGATTCAAAAGCTTGCTTTTGAATCGTTAGCGGCGGACGGGTGAGTAACACGTGGGCAACCTGCCCTGTAGACGGGGATAACACCGAGAAATCGGTGCTAATACCGGATAACACGAAAGACCGCATGGTTTTTCGTTGAAAGGCGGCGCAAGCTGTCGCTACAGGATGGGCCCGCGGCGCATTAGCTAGTTGGTGAGGTAACGGCTCACCAAGGCGACGATGCGTAGCCGACCTGAGAGGGTGATCGGCCACACTGGGACTGAGACACGGCCCAGACTCCTACGGGAGGCAGCAGTAGGGAATCTTCCGCAATGGACGAAAGTCTGACGGAGCAACGCCGCGTGAGCGAAGAAGGCCTTCGGGTCGTAAAGCTCTGTTGTTAGGGAAGAACAAGTACCGCAGTCACTGGCGGTACCTTGACGGTACCTAACGAGAAAGTCACGGCTAACTACGTGCCAGCAGCCGCGGTAATACGTAGGTGGCAAGCGTTGTCCGGAATTATTGGGCGTAAAGCGCGCGCAGGCGGTTCCTTAAGTCTGATGTGAAAGTCCACGGCTCAACCGTGGAGGGTCATTGGAAACTGGGGGACTTGAGTGCAGAAGAGGAGAGCGGAATTCCACGTGTAGCGGTGAAATGCGTAGAGATGTGGAGGAACACCAGTGGCGAAGGCGGCTCTCTGGTCTGTAACTGACGCTGAGGCGCGAAAGCGTGGGGAGCAAACAGGATTAGATACCCTGGTAGTCCACGCCGTAAACGATGAGTGCTAAGTGTTAGAGGGTATCCGCCCTTTAGTGCTGTAGCTAACGCATTAAGCACTCCGCCTGGGGAGTACGCTCGCAAGAGTGAAACTCAAAGGAATTGACGGGGGCCCGCACAAGCGGTGGAGCATGTGGTTTAATTCGAAGCAACGCGAAGAACCTTACCAGGTCTTGACATCCCCTGACAACCCGAGAGATCGGGCGTTCCCCCTTCGGGGGGACAGGGTGACAGGTGGTGCATGGTTGTCGTCAGCTCGTGTCGTGAGATGTTGGGTTAAGTCCCGCAACGAGCGCAACCCTCGACCTTAGTTGCCAGCATTCAGTTGGGCACTCTAAGGTGACTGCCGGCTAAAAGTCGGAGGAAGGTGGGGATGACGTCAAATCATCATGCCCCTTATGACCTGGGCTACACACGTGCTACAATGGGCGGTACAAAGGGTCGCGAACCCGCGAGGGGGAGCCAATCCCAAAAAGCCGCTCTCAGTTCGGATTGCAGGCTGCAACTCGCCTGCATGAAGCCGGAATCGCTAGTAATCGCGGATCAGCATGCCGCGGTGAATACGTTCCCGGGCCTTGTACACACCGCCCGTCACACCACGAGAGTTTGCAACACCCGAAGTCGGTGAGGTAACCCTTATGGGAGCCAGCCGCCGAAGGTGGGGCAAATGATTGGGGTGAAGTCGTAACAAGGTAGCCGTATCGGAAGGTGCGGCTGGATCACCT
>CoSAG_11|GBS_11
AGAGTTTGATCCTGGCTCAGGATGAACGTTGGCGGCGTGCCTGAGATATGCAAGTCGAGCGCGCCCTCCGATTCGGAGGGCAGCGGCGAACGGCTGAGTAACACGTAGGAACCTGCCCCTTTCTGGACCATAGTCCGCCGAAAGGCGGAGTAATTGTCCATAGTATCCGACGTTTCGTCGGATTAAAGAGAGTAACTTCTCGGAAAGGGAGGGGCCTGCGGCCTATCAGGTAGTTGGTAGGGTGACGGCCTACCAAGCCAATGACGGGTAGCTGGCCTTATGAGGGTGGTCAGCCAGAGGGGGACTGAGACACGGCCCCCACTCCTACGGGAGGCAGCAATCAGGAATAGTCGGCAATGGGCGAAAGCCTGACCGCGCGACGCCGCGTGCGGGAAGAAGCTCTTCGGAGTGTAAACCGCTGTGGTAAGGGAGGAAGCCCTCCGATTTAGGAGAGTTGACAGTACCTTACTAGAAAGGGGCCGCTAACTGCGTGCCAGAAGCGTCGGTAATACGTGGGCCCCAAACGTTATCCGGTGTCACTGGGCGTAAAGGGTCGTGTAGGCGGTCTGGTAAGTTTTTGTTTAAAGCCCACGGCTTAACCGTGGACCCGGCAAAAATACTACCAGACTTGAACATTCTTTAAGGAGACGGGAACTTGCGGTGGAGTAGTGAAATGCGTTGATACCGCAGGGAACACCGATGGCGAAGGCACGTCTCTTCAAGGATGTTGACGCTGAGACACGAAAGCTAGGGGAGCGAAGCAGATTAGAGACCTGCGTAGTCCTAGCCGTAAACGCATGTCTGCTAGCTGTGTTTTTCCCTCCGATTCGGAGGGTAAGGCATGGCGAAGGTAACCCGTTAAGCAGACCGCCTGGGGAGTACGGCCGCAAGGCTAAAACTCAAAGGAATTGGCGGGGAGGCACCCAACCAGTGGAACATGTGGTTCAATTCGAGACGAACCGAAGCACCTCACCAGGGTTTGACATGCTATCGTGTACCCAAAAGGAAACTTTTGGGGATCCCAAAAGGATGATAGCAAAAGGTGCTGCATGGCTGTCGTCAGCTCGTTCCGTGAGGAGTGCCCTTAAGTGGGACAACGAGCGCAACCCCCATCCTGTGTTAGAAATGTCACAGGAGACGGTCCTTCGATTCGAAGGAAGGAAGGAGGGGTAGACGTCAAGTCAGCATGGTCCTTATGCCCTGGGCGACACACATGTTACAATGGGAAGGACAGTGAGTTTATTGCCACACCGCAAGGTGGAGCTAATCTCCAAACCTTCCCTCAGTGGGGATTGAGGTCTGCAACTCGACCTCATGAACGCGGAATTGGTAGTAATCGCGGATCAGCCATGCCGCGGTGAATACGTTCTTGCCTCTTGCACACACCGCCCGTCAAGCCAACAAAGTCGAGGATGATTGAACCCTCCGAGCCGGAGGGGAAATCATCTTCGGCGATGGGGGTTAAGTCGTAACAAGGTAGCTGTTCTGGAAGGAGCAGCTGGATCACCT
>SAG_14|GBS_14
AGAGTTTGATCCTGGCTCAGGGTGAACGCTAGCGGCGGGCCTAACACATGCAAGTCGTGCGGTCCCGGGGAAACCCGGGATAGCGGCGGACGGGTGCGTAACACGTAGGTAACCTGCCCTCTGGAGGGGGATAACTCCGGGAAACTGGAGCTAATACCCCATAAAGCAAGGGCACCGCATGGTGGGCTTGCTAAAGCCGAAAGGCGCCAGAGGAGGGGCCTGCGGCCGATTAGCTTGTTGGTAGGGTAACGGCCTACCAAGGCGATGATCGGTAGCTGGTCTGAGAGGATGGCCAGCCACAGGGACACTGAGACACGGGTCCCACTCCTACGGGAGGCAGCAGTGGGGAATATTGGACAATGGGCGAAAGCCTGATCCAGCCACGCCGCGTGCCGGAAGAAGGCCTTAATGGTTGTAAACGGCTTTTCTCAGGGAGAAAAGGGGAGGTCGCCTCCCTGTGATCGTACCTGAGGAATAAGCGCCGGCTAACTACGTGCCAGCAGCCGCGGTAAGACGTAGGGCGCAAGCGTTACCCGGAGTTACTGGGCTTAAAGGGTCCGTAGGCGGCCTTATGCGTCCCGGGTCAAAGACCCGCGCTCAACGTGGGGAAGGCTCGGGATACGATAGGGCTAGAGACAGTCCGGGGCCACTGGAATTCCCGGTGTAGCGGTGAAATGCGTAGATATCGGGAGGAACACCGTTCGCGAAGGCGGGTGGCTAGGGCTGCTCTGACGCTGAGGGACGAAAGCGTGGGGAGCAAACAGGATTAGATACCCTGGTAGTCCACGCCCTAAACGATGCGCACTCGCTGGAGGGGCGTAAGCTTCTCTGGCCAAGGGAAACCGTTAAGTGCGCCGCCTGGGGACTACGCCCGCAAGGGTGAAACTCAAAGGAATTGGCGGGGGCCCGCACAAGCGGTGGAGCATGTGGTTTAATTCGATGGTACGCGTAGGACCTTACCTGGGCTCGAACGCACTCGGAAGGCCTGCCGAAAGGTGGGCCGTCCCTTCGGGGACCGGGTGCGAGGTGCTGCATGGCTGTCGTCAGCTCGTGCTGTGAGGTGTTGGGTTAAGTCCCGCAACGAGCGCAACCCCTGTCCGCAGTTGCCCATCGGGAACTCTGCGGAGACCGCTCCCGCAAGGGAGAGGAAGGAGGGGACGACGTCAAGTCATCATGGCCCTTACGTCCAGGGCGACACACGTGCTACAATGGGAGGGGACAGCGGGTTGCAACCGGGCGACCGGAAGCCAATCCCTCAAACCCCCCCTCAGTTCAGATTGGAGTCTGCAACTCGACTCCATGAAGTCGGAATCGCTAGTAATCGCGGATCAGCCATGCCGCGGTGAATACGTTCCCGGGCCTTGCACACACCGCCCGTCACGCCATGGGAGCCGGGGGCACCCAAAGGCGCCTCACCCGCGCTCAAGGTGAACCTGGTGACTGGGGCGAAGTCGTAACAAGGTAGTCGTACGGGAACGTGCGGCTGGATTACCT
>SAG_15|GBS_15
AGAGTTTGATCCTGGCTCAGGGTGAACGCTAGCGGCGGGCCTAACACATGCAAGTCGTGCGGTCCCGGGGAAACCCGGGATAGCGGCGGACGGGTGCGTAACACGTAGGTAACCTGCCCCCTGGAGGGGGATAACCCTGGGAAACCAGGGCTAATACCCCATAAAGCAAGGGCACCGCATGGTGGGCTTGCTAAAGCCGAAAGGCGCCAGGGGAGGGGCCTGCGGCCGATTAGCTTGTTGGTAGGGTAACGGCCTACCAAGGCGATGATCGGTAGCTGGTCTGAGAGGATGGCCAGCCACAGGGACACTGAGACACGGGTCCCACTCCTACGGGAGGCAGCAGTGGGGAATATTGGACAATGGGCGAAAGCCTGATCCAGCCACGCCGCGTGCCGGAAGAAGGCCTTAATGGTCGTAAACGGCTTTTCTCAGGGAGAAAAGGGGAGGTCTCCTCCCTCTGATCGTACCTGAGGAATAAGCGCCGGCTAACTACGTGCCAGCAGCCGCGGTAAGACGTAGGGCGCAAGCGTTACCCGGAGTTACTGGGCTTAAAGGGTCCGTAGGCGGCTCTGTGCGTCCCGGGTCAAAGACCCGCGCTCAACGTGGGGAAGGCTCGGGATACGATAGGGCTAGAGACAGCCCGGGGCCACTGGAATTCCCGGTGTAGCGGTGAAATGCGTAGATATCGGGAGGAACACCGTTCGCGAAGGCGGGTGGCTAGGGCTGCTCTGACGCTGAGGGACGAAAGCGTGGGGAGCAAACAGGATTAGATACCCTGGTAGTCCACGCCCTAAACGATGCGCACTCGCTGGAGGGGTGTAAGCCTCTCTGGCCAAGGGAAACCGTTAAGTGCGCCGCCTGGGGAGTACGCTCGCAAGGGTGAAACTCAAAGGAATTGGCGGGGGCCCGCACAAGCGGTGGAGCATGTGGTTTAATTCGATGGTACGCGTAGGACCTTACCTGGGCTCGAACGCACTCGGAAGGCCTGCCGAAAGGTGGGCCGTCCCTTCGGGGACCGGGTGCGAGGTGCTGCATGGCTGTCGTCAGCTCGTGCTGTGAGGTGTTGGGTTAAGTCCCGCAACGAGCGCAACCCCTGCCCGCAGTTGCCCCTCGTGGGAACTCTGCGGGGACCGCTCCCGCAAGGGAGAGGAGGGAGGGGACGACGTCAAGTCATCATGGCCCTTACGTCCAGGGCGACACACGTGCTACAATGGGAGGGGACAGCGGGTTGCAACCGGGCGACCGGAAGCCAATCCCTCAAACCCCCCCTCAGTTCAGATTGGAGTCTGCAACTCGACTCCATGAAGTCGGAATCGCTAGTAATCGCGGATCAGCCATGCCGCGGTGAATACGTTCCCGGGCCTTGCACACACCGCCCGTCACGCCATGGGAGCCGGGGGCACCCAAAGGCGCCTCACCCGCGCTCAAGGTGAACCCGGTGACTGGGGCGAAGTCGTAACAAGGTAGTCGTACGGGAACGTGCGGCTGGATTACCT
>SAG_16|GBS_16
AGAGTTTGATCCTGGCTCAGGGGGAACGCTGGCGGCGTGCCTAATGCATGCAAGTCGGACGGGAGCACGCTTTGGCGTGCCGACCGTGGCGGACGGGTGCGTAACACGTGGGGAACCTGCCCGGGTGCGGGGGATAACCCGGGGAAACTCGGGCTAATACCCCATACGCTCGGCTGGTGGTGGGCTAGCTGAGGAAAGGCGCTGGTGAGGCGCTGTGCTCGGAGGGCCCTGCGGCCTATCAGCTAGACGGTAGGGTAACGGCCTACCGTGGCGATGACGGGTAGCTGGTCTGAGAGGATGGCCAGCCACACGGGCACTGAGACACGGGCCCGACTCCTACGGGAGGCAGCAGCAGGGAATCTTCCGCAATGGGGGCAACCCTGACGGAGCGACGCCGCGTGCGGGAGGAAGCCCTTCGGGGTGTAAACCGCTGTTCGGGGGGACGATGGGGAGACGGTACCCTCGGAGCAAGTCCCGGCTAACTACGTGCCAGCAGCCGCGGTAAGACGTAGGGGGCGAGCGTTACCCGGAGTCACTGGGCGTAAAGGGCGTGTAGGCGGCTGGGTACGCCGCGTGTGAAAGCCCCCGGCTCAACCGGGGAGGGTCGCGCGGGACGGCCTGGCTTGAGGGCGGGAGAGGCGGGTGGAATTCCCGGTGTAGCGGTGAAATGCGTAGAGATCGGGAGGAACGCCGGTGGCGAAGGCGGCCCGCTGGCCCGTTCCTGACGCTGAGGCGCGAAGGCGTGGGGAGCGAACCGGATTAGATACCCGGGTAGTCCACGCAGTAAACGATGCGGGCGAGGTGTGGGTGGAGTTGACCCCATCCGTGCCGGCGCCAACGCAGTAAGCCCGCCGCCTGGGGAGTACGGCCGCAAGGCTAAAACTCAAAGGAATTGACGGGGGCCCGCACAAGCAGCGGAGCGTGTGGTTTAATTCGACGCAACGCGAAGAACCTTACCAGGGCTTGACATGCCACCGGACCTGGCTGAAAGGCTGGGGTGCCCGCTGAGGGAGCGGTGGCACAGGTGCTGCATGGCTGTCGTCAGCTCGTGCCGTGAGGTGTTGGGTTAAGTCCCGCAACGAGCGCAACCCTCGGGGTCAGTTACGCGGGTGTCTGACCCGACTGCCGGGGAAAGCCCGGAGGAAGGAGGGGATGACGTCAAGTCAGCATGGCCCTGACGCCCTGGGCGACACACACGCTACAGTGACCGGGACAATGGGCAGCGAAGGGGCGACCTGGAGCCAATCCCGCAAACCCGGTCGTGGTGGGGATCGCAGGCTGCAACCCGCCTGCGTGAACGCGGAGTTGCTAGTAACCGCCGGTCAGCCATACGGCGGTGAATACGTTCCCGGGCCTTGTACACACCGCCCGTCACGTCACGAAAGCTGGCTTCACCTGAAGCCGGTGGGCCAACCGGCGCAAGCTGGGGGCAGCCGTCGAGGGTGGGGCTGGTGATTGGGACGAAGTCGTAACAAGGTAGCCGTACCGGAAGGTGCGGCTGGATCACCT
>SAG_17|GBS_17
AGAGTTTGATCCTGGCTCAGGACGAACGCTGGCGGCGTGCTTAACACATGCAAGTCTACGAGAAAGGGGTAGCAATATCCCGAGTAAAGTGGCGCACGGGTGAGTAACACGTAAGTAATCTACCTTTAGGTTCGGAATAACCCAGAGAAATCTGGGCTAATACCGGATGATGCAGCGGATCCACATGGATATGTTGTTAAAGTCTATACGACGCCTAAAGATGAGCTTGCGGCCGATTAGCTAGTTGGTAGGGTAACGGCCTACCAAGGCAACGATCGGTAGCTGGTCTGAGAGGATGATCAGCCACACTGGAACTGAGACACGGTCCAGACTCCTACGGGAGGCAGCAGTGAGGAATATTGGGCAATGCCCGAAAGGGTGACCCAGCAACGCCGCGTGGAGGATGAAGGTCGTAAGATTGTAAACTCCTGTTAGAGGGGACGAATAACACCGATCGACTCGGTGCTTGACTGTACCCTCAGAGAAAGCCCCGGCTAACTACGTGCCAGCAGCCGCGGTAATACGTAGGGGGCAAGCGTTGTCCGGATTCACTGGGTGTAAAGGGCGCGCAGGCGGATTAGCAAGTCAGAGGTGAAATCCTACAGCTTAACTGTAGAACTGCCTTTGAAACTGTTAATCTTGAGTGCGGAAGAGAGAGACGGAATTCCAGGTGTAGCGGTGAAATGCGTAGATATCTGGAAGAACACCAGTTGCGAAGGCGGTCTCTTGGTCCGTTACTGACGCTCAGGCGCGAAAGCGTGGGGAGCAAACAGGATTAGATACCCTGGTAGTCCACGCCCTAAACGATGAATACTAGGTGTTGGTCTTTTTTAGATCAGTGCCGCAGCTAACGCATTAAGTATTCCACCTGGGGAGTACGATCGCAAGGTTGAAACTCAAAGGAATTGACGGGGGCCCGCACAAGCAGTGGAGCATGTGGTTTAATTCGATGCAACGCGAAGAACCTTACCTAGGCTTGAAAGGCAGATGACAGGGTATGAAAGTACCCCTCCCTTCGGGGCATCTGTACAGGTGCTGCATGGCTGTCGTCAGCTCGTGCCGTGAGGTGTTGGGTTAAGTCCCGCAACGAGCGCAACCCCTACCATTAGTTGCCACCAGGTAATGCTGAGCACTCTAATGGGACTGCCTACGCAAGTAGTGAGGAAGGTGGGGATGACGTCAAGTCCGCATGGCCCTTACGCCTAGGGCTACACACGTGCTACAATGGATGCTACAATGGGTTGCAAGACCGCGAGGTTAAGCCAATCCCTTAAAAGCATCCCCAGTTCGGATTGGAGTCTGAAACCCGACTCCATGAAGTTGGAATTGCTAGTAATCGCGGATCAGCACGCCGCGGTGAATACGTTCCCGGGCCTTGTACACACCGCCCGTCAAGCCATGGAAGCCGGGGGTACCCGAAGCCAGTATCCTAACCGCAAGGAGGGAGCTGTCTAAGGTAAAACCGGTGACTGGGGCTAAGTCGTAACAAGGTAGCCGTACCGGAAGGTGCGGCTGGATCACCT
>SAG_19|GBS_19
AGAGTTTGATCCTGGCTCAGGATTAATGCTGGCGGCGTGCCTGACACATGCAAGTCGTACGGTCCGCCTTTGGCGGACAGTGGCGAACGGCTGAGTAACGCGTGGATAATCTGCCCTTCTCCCGACCATAACCTGCCGAAAGGTAGGCTAATAGTCGATGGTATTTAGTGGTGAAATTCCACTAAATTAAAGGCTTTCCGCAAGGATGGCCGGAGAAGGAGGAGTCCGCGTCCTATCAGCTTGTTGGTGAGGTAATGGCTCACCAAGGCGATGACGGGTAGCTGGTCTGAGAGGACGGTCAGCCAGAAGGGGACTGAGACACGGCCCCTACTCCTACGGGAGGCAGCAGTGAGGAATCTTGCGCAATGGGCGAAAGCCTGACGCAGCGACGCCGCGTGAGGGAAGAAGCCCTTCGGGGTGTAAACCTCTTTTGTTGCCGACGAAATCTGACGTTAGGCAACGAATAAGGACCTGCTAACTACGTGCCAGCAGCCGCGGTAAGACGTAGGGTCCAAGCATTATCCGGATTTACTGGGCGTAAAGAGTGCGTAGGTGCTCGTCTTAATTTCGTCTGAAAGGCTATGGCTCAACCATAGATCTGGACGAAAAATTGGACGAGTTGAGGCCGGAAGGGGCAGGTGGAATTCTCGGTGTAGGGGTGAAATCCGTTGATATCGAGAAGAACGCCAATGGCGAAGGCAGCCTGCTGGTCCGGTTCTGACACTGAGGCACGAAAGCGTGGGGAGCGAACGGGATTAGATACCCCGGTAGTCCACGCCGTAAACGATGCAGACTAGCTATTGGGAGCATCGACCCTCCTTGTAGTGAAGCTAACGCGTCAAGTCTGCCGCCTGGGAAGTACGGCCGCAAGGCTAAAACTCAAAGGAATTGACGGGGGCTCGCACAAGCGGTGGAGCATCTGGCTTAATTCGACGACAAGCGAAGAACCTTACCAGGCCTTGACATCCCGCGAATCCCGCCGAAAGGTGGGAGTGCCCGCAAGGGAACGCGGAGACAGGTGCTGCATGGTCGTCGTCAGCTCGTACCGTGAGGCGTTGGGTTAAGTCCCGGAACGAGCGCAACCCTCGTCCTCTGTTTCACGTGTCAGAGGAGACTGCCCTGGTTAACAGGGAGGAAGGTGGGGATGACGTCAGATCAGCATGGCTCTTACGGCCTGGGCGGCACAGGTGCTACAATGGCTGGTACAAAGGGTTGCGAAGCGGTAACGCGGAGCTAATCCCATCAAAGCCAGCCCCAGTTCGGATTGTGGTCTGCAACTCGACCACATGAAGCTGGAATCGCTAGTAACCGTGGGTCAGCCATACCACGGTGAATACGTTCTCGAGCCTTGTACACACCGCCCGTCAAGTGAGCCGAGTCGGCAATACCTGAAATCCTGCTTTTTGCGGGATGAAGGTAGGGTCGGCGAGGAGCGCTAAGTCGTAACAAGGTATCCGTAGGGGAATCTGCGGATGGAATACCT
>CoSAG_20|GBS_20
CCAGTCGATCCCGCTGGAGGGTACTGCTATCGGAATTAGACTAAGCCATGCAAGTTTGGGCGCGCACTTGTGCGCCCGGCGTACGGCTGAGTAACACGTAGTCAATCTGCCCTATGGACGGGAATAACCTCGGGAAACTGAGGCTAATGCCCGATAGCCCATCTATGCTGGAATGCTTGATGGGCAAAAAAGTGATGAATTGGAGTATTACTGCCATAGGATGAGACTGCGCCAGATTAGGTTGTTGGTGAGGTAACGGCCCACCAAGCCTATAATCTGTAGGGGCAATGGGAGTTGGAGCCCCCAGAAGGGCACTGAGACAAGGGCCCTAGTCCTACGGGATGCAGCAGGCGCGAAACCTTTGCAATGCGCGTAAGCGTGACAGGGTAATTCCGAGTGCCATTTCCGATTTGGGAATGGCTTTTGCTGAGTTTAAGAAGCTCGGCGAATAAGGGCTGGGTAAGACCAGTGCCAGCCGCCGCGGTAACACCGGCAGACCAAGTGGTACCCACGAATATTGGGCCTAAAGCGCCCGTAGCCGGTTTGTTAAGTCCGCTGTGAAATCCTCAGGCTCAACTTTGAGGGCGTGCAGTGGATACTGGCAGACTTGGGAACGGGAGACGTGTGGAGTACTTCCGGGGGAGAGGTAAAATTCTGTAATCCTGGAAGGACTAACGGTGGCGAAGGCGCCACACGAGAACGTGTCCGACGGTGAGGGGCGAAGGCTGGGGGAGCAAACGGGATTAGATACCCCGGTAGTCCCAGCAGTAAATGATGCAGACTAGGTGTTGCAATGTCTCTGTGATGTTGCAGTGTCGAAGTGAAGATGTTAAGTCTGCCGCCTGGGGAGTACGGCCGCAAGGCTGAAACTTAAAGGAATTGGCGGGGGAGCACCACAAGGGGTGGAAGCTGCGGTTTAATTGGATTCAACGCCGTGAACATCACCGGGAGCGACGGCAGTATGAAGGCCAGACTGAAGATCTTGCCTGACGAGCCGAGAGGTGTTGCATGGCCATCGTCAGCTCGTGGTGTGAACTGTCCGATTAAGTTCGGAAACGAGCGAGACCCTCGCGTTTATTTGCCAAGCTCAAGTCCGCTTGAGCCGCACTATAAACGGACTGCCCTCGTTAAGAGGGAGGAAGGAGAGGGCGACGGTAGGTCAGTATGGCCCGAATCTCCCGGGCTACACGTGGCTTACAATGCGTAGCACAATGGGCTGCCACTCCGAGAGGAGGAGCCAATCCCTAAAACTACGCCTAGTTCGGATTGAGGGCTGGAACTCGCCCTCATGAAGATGGAATCCCTAGTAATCGCGTGTCATCATCGCGCGGTGAATACGTCCCCGCTCCTTGCACACACTGCCCGTCAAGTCACCCAAGTTTGATTCTGGTGAAGCTGCGCTGTCCTTGGAAACATTGTACAACGCAGTTGAGCCAGAATTTGATGAGGGGGGCTAAGTCGTAACAAGGTATCCGTAGGGGAACCTGCGGATAGATCACCT
>CoSAG_23|GBS_23
AGAGTTTGATCCTGGCTCAGGACGAACGCTTGCGGCGTGCCTAAGAAATGCAAGTCGAGCGGAGTTGGCGCTTTCGGGTGCCAACTTAGCGGCGAACGGTCGCGTAACACGTAAGCAACCTACCCCGAAGACCGGGATAACGGCTCGAAAGGGCTGCTAATACCGGATGTGGTTGTGCTGGGGCATCCTGGTGCAACTAAATCAGGCGACTGGCTTCGGGATGGGCTTGCGGCCTATCAGCTAGTTGGTGGGGTAACGGCCTACCAAGGCGACGACGGGTAGCTGGTCTGAGAGGACGGCCAGCCGGACTGGGACTGAGACACGGCCCAGACTCCTACGGGGGGCAGCAATTAGGAATCTTGCGCAATGGGCGAAAGCCTGACGCAGCGACGCCGCGTGGAGGATGAAGTCCCTTGGGACGTAAACTTCTTTTGCCAGGGACGAATGCAGTGACGGTACCTGGTGAATAAGCCCCGGCTAACTACGTGCCAGCAGCCGCGGTAACACGTAGGGGGCGAGCGTTGTCCGAATTTACTGGGCGTAAAGCGCGCGTAGGCGGGCCGATAAGTGGGAAGTGAAAGGCTTGGGCTCAACCCAAGCAGTGCTTCTCAGACTGTCGGTCTTGAGGGCGGTAGGGAGAAGTGGAATGGCTGGTGTAGCGGTGAAATGCGTAGATATCAGTCGGAACACCGGTGGCGAAGGCGGCTTCTTGGGCCGTTCCTGACGCTGAGGCGCGAAAGCCAGGGGAGCGAACGGGATTAGATACCCCGGTAGTCCTGGCCGTAAACGATGGATACTAGGCGTAGGGGGTATTGACCCCTCCTGTGCCGTAGCTAACGCATTAAGTATCCCGCCTGGGGAGTACGGCCGCAAGGTTGAAACTCAAAGGAATTGACGGGGGCCCGCACAAGCGGTGGAGCATGTTGTTTAATACGTCACTAACCGTAGAACCTTACCAGGGCTTGACATCCGCGGACCGCCCATGAAAGTGGGTTTTCTTCCGCAAGGAAGACCGCGAGACAGGTGTTGCATGGCTGTCGTCAGCTCGTGTCGTGAGATGTTGGGTTAAGTCCCGCAACGAGCGCAACCCTCACCCCATGTTGCCAACGGGTCAAGCCGGGAACTCTTGGGGAACTGCCCGGGTAACCGGGAGGAAGGTGGGGATGACGTCAAGTCAGCATGGCCCTTACGCCCTGGGCTACAAACATGCTACAATGGACGGTAGACAAAGGGACCCGATACCGCGAGGTGGAGGCAATCCCAAAAATCCGTCCTCAGTTCGGATCGCAGGCTGCAACTCGCCTGCGTGAAGTCGGAATCGCTAGTAACCGCAGATCAGCTAAGCTGCGGTGAATACGTTCCCGGGCCTTGTACACACCGCCCGTCACGTCACCTGAGTTGTCTGCACCCGAAGTCCGTGGCCCAACCCGCAAGGGAGGGAGCGGCCGAAGGTGTGGGGAGCGAGGGGGACGAAGTCGTAACAAGGTAGCCGTACGGGAACGTGCGGCTGGATCACCT
>SAG_24|GBS_24
AGAGTTTGATCCTGGCTCAGGGTGAATGCTTGAGGCGTACCTAATGCATGCAAGTCTATCTCGATGCAAATCGGGAGGCGAACGGGTGAGTAATATTTGGGAACCTACCTCAATCCGGGAAATAACCCTGCGAAAGCGGGGCTAATGTCCCATGATCTCTCTATCTAAAATAGAAGAGTAAAGCTTTTGCGGATTGAGAGGGGCCCAAACCCCATCAGCTAGTTGGTAGGGTAATGGCCTACCAAGGCTATGACGGGTAGGGGCGCTGAGAGGCTAGACCCCCACACCGAAACTGAGATACGGTTCGGACTCCTACGGGAGGCAGCAGCAGGGAATATTGCGCAATGGGCGAAAGCCTGACGCAGTGACGCCTCGAGAGGGATGAAGGCCTTCGGGTTGTAAACCTCACTAGTCTGTTAGCAAATCTTGAGCGACAGACGAAAGCCCTGGCTAACCACGTGCCAGCAGCCGCGGTAATACGTGGAGGGCGAGCATTACCCGGATTTATTGGGCGTAAAGAGCGCGTAGGTGGCTTAGTGGATTTGGGGTTAAATTCTCAAGCTTAACTTGAGAGCTGCCCTGAATATCGCTAGGCTAGAGATTAGGCGAGGTAACCGGAACTCGTGGTGTAGGGGTGAAATCCGTTGATATCACGAGGAACGCCGAAAGCGAAAGCAGGTTACTAGTCTATATCTGACACTCAAGCGCGAAAGCGTGGGTAGCGAACCGGATTAGATACCCGGGTAGTCCACGCCGTAAACGATGGATGCTAGCTGCAGGAAGAGTCGGCCCTTTCTGTGGCGAAGGTAACCCGTTAAGCATCCCGCCTGGGGAGTACGGCCGCAAGGCTAAAACTCAAAGGAATTGGCGGGGGCCTGCACAAGCGGTGGAGCGTCTGGTTTAATTCGTAGACAAGCGAAGAACCTTACCAGGGCTTGAAATCTAGCCTATGCCTTTAAGGAAACTTAAAGACTTAGTGGCTAGACAGGTGCTGCATGGTCCTCGTCAGCTCGTGCCGTGAGGTGTTAGGTTAAGTCCTAAAACGAGCGCAACCCTCATCCTTAGTTATATGTGTCTAAGGAAACTGCCCTGTATAACAGGGAGGAAGGAGGGGATGACGTGAGATCAGCATGGCCCTTATGTCCTGGGCGACACAGGCGCTACAATGGCCATTACAAAGGGTTTGCGAAGCTGTAAAGCGGAGCCAATCTCATAAAGATGGCCTCAGTTCGGATTGAGGTCTGCAATTCGACCTCATGAAGCTGGAATCGCTAGTAACCGTGGATCAGCCACGCCACGGTGAATACGTTCTCAGGCCTTGCACACACCGCCCGTCACGTCACGGAAGCTCTGGGTGCCGGAAGTTCAATATCATATTGAACCATGGCAAACAGAGTGACTGGGACGAAGTCGTAACAAGGTAGCCGTAGGGGAATCTGCGGCTGGAA
>SAG_26|GBS_26
AGAGTTTGATCCTGGCTCAGGACGAACGCTGGCGGCGTGCCTAATACATGCAAGTCGAGCGAGGTCCATCCCCGGGCAACCGGGGGGAAGACCTAGCGGCGAACGGGTGAGTAACACGTGAGCAACCTACCCCGGACACCGGGATAACCCTGGGAAACTGGGGCTAATACCGGATGCCCACCTTCGCACGCATGTGCGTTGGTGGAAAGGTCCGCCGGTCCGGGATGGGCTCGCGGCCTATCAGCTAGTTGGTGGGGTAACGGCCCACCAAGGCGACGACGGGTAGCCGGCCTGAGAGGGTGTCCGGCCACACTGGGACTGAGACACGGCCCAGACTCCTACGGGAGGCAGCAGTAGGGAATCTTGCGCAATGGGCGAAAGCCTGACGCAGCGACGCCGCGTGGGGGATGAAGGCCTTCGGGTTGTAAACCCCTTTCAGCGGGGAAGAAGCGAAAGTGACGGTACCCGCAGAAGAAGCCCCGGCCAACTACGTGCCAGCAGCCGCGGTAATACGTAGGGGGCGAGCGTTGTCCGGATTCACTGGGCGTAAAGAGCTCGTAGGCGGCTGTGGAAGTCGGCTGTGAAAGCCTGGGGCTCAACCCCAGGAGGCCAGTCGATACTCCACGGCTAGAGGGCGGCAGAGGGAGATGGAATTCCCGGTGTAGCGGTGAAATGCGCAGATATCGGGAGGAACACCAGTGGCGAAGGCGGTCTCCTGGGCCGACCCTGACGCTGAGGAGCGAAAGCTGGGGGAGCGAACAGGATTAGATACCCTGGTAGTCCCAGCCGTAAACGATGGGCACTAGGCGTGGGTGGTTGTCTAGGCCATCCGTGCCGAAGCTAACGCGTTAAGTGCCCCGCCTGGGGAGTACGGCCGCAAGGCTAAAACTCAAAGGAATTGACGGGGGCCCGCACAAGCGGTGGAGCATGTGGCTTAATTCGATGCAACGCGAAGAACCTTACCAGGGCTTGACATGCAGGGAAAAGCCGTGGAAACACGGTGTGCCTTCGGGCGCCCTGCACAGGTGCTGCATGGCTGTCGTCAGCTCGTGTCGTGAGATGTTGGGTTAAGTCCCGCAACGAGCGCAACCCCTGCCCCGTGTTGCCAGCGGGTCATGCCGGGGACTCACGGGGGACTGCCGACGTCAAGTCGGAGGAAGGAGGGGATGACGTCAAGTCATCATGGCCCTTAAGCCCTGGGCTGCACACATGCTACAATGGCCGGTACAAAGGGTTCCGATCCCGCGAGGGGGAGGCAATCCCAAAAAACCGGTCCCAGTTCGGATCGGAGTCTGCAACTCGACTCCGTGAAGCCGGAATCGCTAGTAATCGCGGATCAGCAATGCCGCGGTGAATACGTTCCCGGGCCTTGTACACACCGCCCGTCACGTCACGAAAGTCGGGAGCGCCCGAAGCCGGTGGCCCAACCCTTCTGGGAGGGAGCCGTCGAAGGCGAGCCCGGCGATTGGGACGAAGTCGTAACAAGGTAGCCGTACCGGAAGGTGCGGCTGGATCACCT
>SAG_29|GBS_29
AAAATTGCATTCAATACTACCATTCTAGAGTGCAGGAGAGGAGAGCGGAACTCCTAGTGTAGCGGTGGAATGCGTAGATATTAGGAGGAACACCAAAGGCGAAGGCAGCTCTCTGGCCTGTTACTGACACTGAAACTCGAAAGCTGGGGGAGTAAACAGGATTAGATACCCTGGTAGTCCCAGCTGTAAACGATGGGCACTAGACGTGGGGATTTTCTCCGTGTCGAAGCTAACGCATTAAGTGCCCCGCCTGGGGAGTACGGTCGCAAGACTGAAACTCAAAGGAATTGACGGGAACCCGCACAAGCGGTGGAGGATGTGGTTCAATTCGAAGCAACGCGAAGAACCTTACCTGGGTTTGACATCATAGGAAATACTATGGAAACATAGTAGGCCTTCGCAAGAAGGATCCTATGACAGGTGCTGCATGGCTGTCGTCAGCTCGTGCCGTGAGGTGTTGGGTTAAGTCCCGCAACTAGCGCAACCCTTGCCCATAGTTGCCACCAATCTTTATGATGTTGGGCACTCTATGGGGACTGCCGGTGATAAGCCGGAGGAAGGTGGGGATGACGTCAAGTCAGCATGGCCTTTATATCCAGGGCTACACACGTCCTACAATGGTCGGTACAGAGGGAAGCAAGACCGCGAGGTGGAGCAAATCCCAAAAAACCGATCTCAGTGCGGATTGCAGTCTGCAACTCGACTGCATGAAGTTGGAATCGCTAGTAATCGCAGATCAGCATGCTGCGGTGAATATGTTCTCGGGTTTTGTACACACCGCCCGTCACGCCATGGGAGTTGGTAACACCCGAAGTTATCTTTAGATACCTAAGGTGGGACCAATGACTGGGGCGAAGTCGTAACAAGGTAGCCGTACGGGAACGTGCGGCTGGATCACCT
>CoSAG_34|GBS_34
AGAGTTTGATCCTGGCTCAGGATGAACGCTGGCGGCGTGCCTTAGGCATGCAAGTCGAGCGCCCGCCGTTTTAGGCGGGTAGCGGCAGACGGGTGAGTAACGCGTAGGAACCTACCCTTTGGTCGAGGATAGCCCGCCGAAAGGCGGGGTAATCCTGGATAACCCTCGTGCTTCGCGCGAGGAAAAGGCCGTAACTGGCTGCCGAAGGATGGGCCTGCGTCCTATTAGCTTGTTGGTAGGGTAATGGCCTACCAAGGCGATGATGGGTAGGGGCGCTGAGAGGCTGGACCCCCACAATAGCACTGAGACACGGGCTATACACCTACGGGTGGCAGCAACCGGGAATCGTGGACAATGGGCGAAAGCCTGATCCCGCAACGCCGCGTGGAGGATGAAAGCCTTCGGGTTGTAAACTCCTTTTGTCCCGACACAACGTTGGGGCGAATAAGGGCCTGCAAACTACGTGCCAGCAGCCGCGGTAATACGTAGGGCCCAAGCGTTATCCGGATTTACTGGGCGTAAAGCGTTTCGTAGGCGGTTGGGTAAGTAGCTGGTGAAATCCTTCGGCTCAACCGAAGAAGTGCTGGCTAAACTACTCAACTTGGGAGCCTTAGGGGAGACGGGAACTCCTGGTGGAGGGGTGAAATCCGTAGATATCAGGAGGAACACCAAGGGCGAAGGCACGTCTCTGGGAGGAAACCGACGCTGAGGAACGAAAGCTAGGGGAGCGAAGCAGATTAGAGACCTGCGTAGTCCTAGCCGTAAACGCTGCCCGCTATCCCGACGGTTTCGTTGGGAGTAAGCTAACGCGTTAAGCGGGCCGCCTGGGGAGTACGGCCGCAAGGCTAAAACTCAAAGGAATTGACGGGGACCCGCACAACCAGGGGAGCATGTGGTTTAATTCGATACGAAGCGATGGACCTTACCTGGGTTTGACATCCTAGCGTTCTACCCCGGCGAAAGTCGGGGGATCCGCAAGGAGGCTAGGAAAGCTGCTGCATGGCTGTCGTCAGCTCGTGCCGTGAGGTGTTCCCTTAAGTGGGGAAACGAGCGCAACCCCCGCCCGATGTTAAATGTTCATCGGGGACTGCCCGCCGACTTAGGCGGGAGGAAGGAGGGGATGACGTCAAGTCAGCACGGTGCTTATGCCCAGGGCCACACACATCCTACAATGGCGAAAAACAGCGGGTTGCAAAGCCGTAAGGCCCAGCTAATCCCTGAAATTTCGCCTCAGTTCAGATTGGGGGCTGAAATTCGCCCCCATGAAGTCGGACTTGGTAGTAATCGCGGATCAGCAGGCCGCGGTGAATACGTTCTCGGGTCTTGTACACACCGCCCGTCAAGTGAGCAAAGTCGGCAGCACCCGAAACCCGCCTAAAACGGCGGGCTAAGGTGAGGTCGGCGATGAGCACTAAGTCGTAAGGAAGTTGCGACCTCCGACGATGACGTCGGAGTAAAA
>SAG_35|GBS_35
AGAATTTGATCCTGGTTCAGGATGAACGCTAGCGGTGTACCTTAGGCATGCAAGTCGAGCGAATGCAGCTGCCAACACCCAGCTTCCAATAGACAACGGGTAATTAAACAACTGCGGGTGTGACTTCTTTAGAAGAAAAGTTGACACCTGAGGTTGAATAGAGAAAGTTTGGTTGGGCAATTGGGAGGTTTTTCCAAAAAGTTGAAAGTTGGTGGTTGAGTGTTGGTAGTTGCGTTAGCGGCGAACGGGTGAGTAACGCGTAGGAATCTACCCCTCAGTGGGGCATAGCTCGCCGAAAGGCGGGATAATTCCCCATGGTGTCCGATGAAAATCGGACTAAAGGTTGTAACTGGCCGCTGAGGGAGGAGCCTGCGTCCTATCAGCTTGTTGGTAGGGTAATGGCCTACCAAGGCGATGACGGGTAGCTGGACTGAGAGGTCGGCCAGCCACAAGGGAACTGAGACACGGTCCCTACACCTACGGGTGGCAGCAACTAGGAATCTTGCACAATGGGCTAAAGCCTGATGCAGTGACACCGCGTGGAGGATGAAGGCCCTCGGGTTGTAAACTCCTTTTGTCCAATGTAGTGTTGGACGAATAAGCTTCTGCTAACTACGTGCCAGAAGCCTCGGTAATACGTAGGAAGCGAGCGTTATCCGGATTTACTGGGCGTAAAGCGTTTCGTAGGCGGTTTGTTGCATCTTGCTTCAAAGACCTTGGCTCAACTAAGGGAAGGGGCAAGAGATGAACAAGCTGGAGTCAAATCGGGGGTGTTGGAATTCACGGTGGAGCGGTGAAATGCGTTGATATCGTGAAGAACACCAAGGGCGAAGGCGAACACCTAGGTTTGTACTGACGCTGAGGAACGAAAGCTAGGGGAGCGAAAGGGATTAGAGACCCCTGTAGTCCTAGCCGTAAACTATGCCTGCTAGCTGGTGGCCGATGTTGAATCGGCCGGTGGCGCAAGCTAACGCGTTAAGCAGGCCGCCTGGGGAGTACGGCCGCAAGGCTGAAACTCAAAGGAATTGACGGGGACTCGCACAACCAGTGGAGCATGTGGTTTAATTCGATACGAAGCGAAGGACCTTACCCGGGCTTGACATGCTACCGTTTTATTCTGGTGGAAACATCGGAAGATCCGCAAGGATGGTAGCACAGCTGCTGCATGGCTGTCGTCAGCTCTAGGCGTGAGCTGTAGGCTTAAGTGCCTCATAGAGCGCAACCCCCATCTGGTGTTAAATGTTTCACCGGAGACTGCTCTGACACCTGTCAGGGAGGAAGGAGGGGATGACGTCAAGTCAGCACGGTGCTTATGTCCGGGGCCACACACATCCTACAATGGCGAAAAACAACGAGCTTAGCGAGGCAGCAATGCCAAGCCAATCTCTGAAATTTCGCCTCAGTTCAGATTGAGGGCTGCAACTCGCCCTCATGAAGTCGGAATTGGTAGTAATCGCGGATCAGCAGGCCGCGGTGAATACGTTCTCGAGTCTTGTACACACTGCCCGTCAAGTCAACAAAGTCGGGAACACCTGAAGCTCTCGCTTTGCGGGAATGAAGGTGGGCTCGGCGATGGGGGCTAAGTCGTAACAAGGTAGCCGTTCTGGAAGGAGCGGCTGAATCACCT
