# Supplementary material for: Function-driven single-cell genomics uncovers cellulose-degrading bacteria from the rare biosphere
Source: ISME J. 2019 Nov 21;14(3):659–75. doi: 10.1038/s41396-019-0557-y (PMC7031533; doi:10.1038/s41396-019-0557-y)
Supplement: Supplementary file 4 — Enzyme metadata [file 41396_2019_557_MOESM4_ESM.txt]

Final_IMG_GenomeID	IMG_GeneID	phylum	GH_activity	pafamID	celulase_class	COG_ID	KO_ID	Gene_Product	Incubation	COG_string	Pfam_string	Tigrfam_string
2795386101	Ga0304740_1109	Chloroflexi	GH_inactive	pfam00150	GH_5			Cellulase (glycosyl hydrolase family 5)	Aerobic/Anaerobic		pfam00150===Cellulase (glycosyl hydrolase family 5)
2795386100	Ga0304741_104718	Bacteroidetes	GH_inactive	pfam00232	GH_1	COG2723	KO:K05350	beta-glucosidase	Aerobic/Anaerobic	COG2723===Beta-glucosidase/6-phospho-beta-glucosidase/beta-galactosidase	pfam00232===Glycosyl hydrolase family 1
2795386092	Ga0304749_105311	Ignavibacteria	GH_inactive	pfam02018	CBM_4			Carbohydrate binding domain-containing protein	Aerobic/Anaerobic		pfam02018===Carbohydrate binding domain
2795386089	Ga0304752_1545	Chloroflexi	GH_inactive	pfam00232	GH_1	COG2723	KO:K05350	beta-glucosidase	Aerobic/Anaerobic	COG2723===Beta-glucosidase/6-phospho-beta-glucosidase/beta-galactosidase	pfam00232===Glycosyl hydrolase family 1
2795386084	Ga0304757_10028	Synergistetes	GH_inactive	pfam02927	CelD_N			Glycosyl hydrolase family 9/N-terminal ig-like domain of cellulase	Anaerobic		pfam02927===Cellulase N-terminal ig-like domain
2795386084	Ga0304757_11138	Synergistetes	GH_inactive	pfam00150	GH_5			Cellulase (glycosyl hydrolase family 5)	Anaerobic		pfam00150===Cellulase (glycosyl hydrolase family 5)
2795386082	Ga0304759_1599	Ignavibacteria	GH_inactive	pfam02018	CBM_4			Carbohydrate binding domain-containing protein	Anaerobic		pfam02018===Carbohydrate binding domain
2795386082	Ga0304759_15910	Ignavibacteria	GH_active	pfam01270	GH_8	COG3405	KO:K15531	oligosaccharide reducing-end xylanase	Anaerobic	COG3405===Endo-1,4-beta-D-glucanase Y	pfam01270===Glycosyl hydrolases family 8
2795386081	Ga0304760_10012	Gemmatimonadetes	GH_inactive	pfam02018	CBM_4			Carbohydrate binding domain-containing protein	Anaerobic		pfam02018===Carbohydrate binding domain
2795386079	Ga0304762_1156	Actinobacteria	GH_inactive	pfam00232	GH_1	COG2723	KO:K05350	beta-glucosidase	Anaerobic	COG2723===Beta-glucosidase/6-phospho-beta-glucosidase/beta-galactosidase	pfam00232===Glycosyl hydrolase family 1
2795386077	Ga0304764_10516	Chloroflexi	GH_inactive	pfam14310			KO:K05349	beta-glucosidase	Anaerobic		pfam14310===Fibronectin type III-like domain
2795386077	Ga0304764_10713	Chloroflexi	GH_active	pfam00232	GH_1	COG2723	KO:K05350	beta-glucosidase	Anaerobic	COG2723===Beta-glucosidase/6-phospho-beta-glucosidase/beta-galactosidase	pfam00232===Glycosyl hydrolase family 1
2795386075	Ga0306995_10306	Deferribacteres	GH_inactive	pfam01915	GH_3	COG1472	KO:K05349	beta-glucosidase	Anaerobic	COG1472===Periplasmic beta-glucosidase and related glycosidases	pfam01915===Glycosyl hydrolase family 3 C-terminal domain
2795386075	Ga0306995_10783	Deferribacteres	GH_active			COG1472		beta-glucosidase	Anaerobic	COG1472===Periplasmic beta-glucosidase and related glycosidases
2795386074	Ga0306996_10093	Elusimicrobia	GH_inactive	pfam00232	GH_1	COG2723	KO:K05350	beta-glucosidase	Anaerobic	COG2723===Beta-glucosidase/6-phospho-beta-glucosidase/beta-galactosidase	pfam00232===Glycosyl hydrolase family 1
2795386074	Ga0306996_10375	Elusimicrobia	GH_inactive	pfam01270	GH_8	COG3405		Endo-1,4-beta-D-glucanase Y	Anaerobic	COG3405===Endo-1,4-beta-D-glucanase Y	pfam01270===Glycosyl hydrolases family 8
2795386074	Ga0306996_10483	Elusimicrobia	GH_inactive	pfam02927	CelD_N		KO:K01179	endoglucanase	Anaerobic		pfam02927===Cellulase N-terminal ig-like domain
2795386074	Ga0306996_10512	Elusimicrobia	GH_inactive	pfam02011	GH_48			Glycosyl hydrolase family 48	Anaerobic		pfam02011===Glycosyl hydrolase family 48
2795386074	Ga0306996_10791	Elusimicrobia	GH_inactive	pfam09479				Cellulase (glycosyl hydrolase family 5)/repeat domain (List_Bact_rpt)/repeat domain (List_Bact_rpt)/repeat domain (List_Bact_rpt)	Anaerobic		pfam09479===Listeria-Bacteroides repeat domain (List_Bact_rpt)
2795386072	Ga0306998_103127	Firmicutes	GH_active	pfam00232	GH_1	COG2723	KO:K05350	beta-glucosidase	Aerobic/Anaerobic	COG2723===Beta-glucosidase/6-phospho-beta-glucosidase/beta-galactosidase	pfam00232===Glycosyl hydrolase family 1
2795386071	Ga0306999_100217	Chloroflexi	GH_inactive	pfam00150	GH_5			Cellulase (glycosyl hydrolase family 5)/Cellulase (glycosyl hydrolase family 5)	Anaerobic		pfam00150===Cellulase (glycosyl hydrolase family 5)
2795386071	Ga0306999_102719	Chloroflexi	GH_active	pfam00232	GH_1	COG2723	KO:K05350	beta-glucosidase	Aerobic	COG2723===Beta-glucosidase/6-phospho-beta-glucosidase/beta-galactosidase	pfam00232===Glyco_hydro_1
2795386071	Ga0306999_11182	Chloroflexi	GH_active	pfam00232	GH_1	COG2723	KO:K05350	broad-specificity cellobiase	Aerobic	COG2723===Beta-glucosidase/6-phospho-beta-glucosidase/beta-galactosidase	pfam00232===Glyco_hydro_1	TIGR03356===beta-galactosidase
2795386070	Ga0307000_100349	Goldbacteria	GH_inactive					Carbohydrate binding domain-containing protein/Carbohydrate binding domain (family 11)	Anaerobic
2795386070	Ga0307000_100536	Goldbacteria	GH_inactive					Carbohydrate binding domain-containing protein/Carbohydrate binding domain (family 11)/Beta-galactosidase	Anaerobic
2795386070	Ga0307000_100532	Goldbacteria	GH_inactive	pfam13860				Cellulose binding domain-containing protein/FlgD Ig-like domain-containing protein	Anaerobic		pfam13860===FlgD Ig-like domain
2795386070	Ga0307000_101017	Goldbacteria	GH_inactive	pfam00942	CBM_3			Cellulose binding domain-containing protein	Anaerobic		pfam00942===Cellulose binding domain
2795386070	Ga0307000_101414	Goldbacteria	GH_inactive	pfam00150	GH_5			cellulase (glycosyl hydrolase family 5)	Anaerobic		pfam00150===Cellulase
2795386070	Ga0307000_102324	Goldbacteria	GH_inactive	pfam00942	CBM_3			Cellulose binding domain-containing protein	Anaerobic		pfam00942===Cellulose binding domain
2795386070	Ga0307000_10438	Goldbacteria	GH_inactive	pfam16586				protein of unknown function (DUF5060)/Cellulase (glycosyl hydrolase family 5)	Anaerobic		pfam16586===Domain of unknown function (DUF5060)
2795386070	Ga0307000_104417	Goldbacteria	GH_active	pfam02927	CelD_N		KO:K01179	endoglucanase	Anaerobic		pfam02927===Cellulase N-terminal ig-like domain
2795386070	Ga0307000_104615	Goldbacteria	GH_inactive	pfam03425	CBM_11			Carbohydrate binding domain (family 11)	Anaerobic		pfam03425===Carbohydrate binding domain (family 11)
2795386070	Ga0307000_104615	Goldbacteria	GH_inactive	pfam03425	CBM_11			GDSL-like Lipase/Acylhydrolase family protein/Carbohydrate binding domain (family 11)	Anaerobic		pfam03425===Carbohydrate binding domain (family 11)
2795386070	Ga0307000_104912	Goldbacteria	GH_inactive	pfam00150	GH_5			Cellulase (glycosyl hydrolase family 5)	Anaerobic		pfam00150===Cellulase (glycosyl hydrolase family 5)
2795386070	Ga0307000_105210	Goldbacteria	GH_inactive	pfam06452	CBM_9	COG1649		Uncharacterized lipoprotein YddW, UPF0748 family	Anaerobic	COG1649===Uncharacterized lipoprotein YddW, UPF0748 family	pfam06452===Carbohydrate family 9 binding domain-like
2795386070	Ga0307000_105210	Goldbacteria	GH_inactive	pfam03425	CBM_11			carbohydrate binding protein with CBM11 domain	Anaerobic		pfam03425===CBM_11
2795386070	Ga0307000_10529	Goldbacteria	GH_inactive	pfam03425	CBM_11	COG3325		Chitinase, GH18 family	Anaerobic	COG3325===Chitinase, GH18 family	pfam03425===Carbohydrate binding domain (family 11)
2795386070	Ga0307000_10605	Goldbacteria	GH_inactive	pfam00759	GH_9			cellulase-like Ig domain-containing protein	Anaerobic		pfam00759===Glyco_hydro_9<<>>pfam02927===CelD_N
2795386070	Ga0307000_10601	Goldbacteria	GH_inactive	pfam12891	GH_44			Glycoside hydrolase family 44/Carbohydrate binding domain (family 11)	Anaerobic		pfam12891===Glycoside hydrolase family 44
2795386070	Ga0307000_106811	Goldbacteria	GH_inactive	pfam02927	CelD_N			cellulase-like Ig domain-containing protein	Anaerobic		pfam02927===CelD_N<<>>pfam00759===Glyco_hydro_9
2795386070	Ga0307000_10861	Goldbacteria	GH_inactive			COG3405		Endo-1,4-beta-D-glucanase Y	Anaerobic	COG3405===Endo-1,4-beta-D-glucanase Y
2795386070	Ga0307000_10942	Goldbacteria	GH_inactive	pfam00759	GH_9			glycosyl hydrolase family 9	Anaerobic		pfam00759===Glyco_hydro_9
2795386070	Ga0307000_10964	Goldbacteria	GH_inactive	pfam02927	CelD_N			Glycosyl hydrolase family 9/N-terminal ig-like domain of cellulase	Anaerobic		pfam02927===Cellulase N-terminal ig-like domain
2795386070	Ga0307000_10964	Goldbacteria	GH_inactive	pfam02927	CelD_N			Glycosyl hydrolase family 9/N-terminal ig-like domain of cellulase	Anaerobic		pfam02927===Cellulase N-terminal ig-like domain
2795386070	Ga0307000_10983	Goldbacteria	GH_inactive	pfam00942	CBM_3			Cellulose binding domain-containing protein	Anaerobic		pfam00942===Cellulose binding domain
2795386070	Ga0307000_11014	Goldbacteria	GH_inactive	pfam03425	CBM_11			carbohydrate binding protein with CBM11 domain	Anaerobic		pfam03425===CBM_11
2795386070	Ga0307000_11032	Goldbacteria	GH_active					Glycosyl hydrolase family 9/Carbohydrate family 9 binding domain-like/N-terminal ig-like domain of cellulase	Anaerobic
2795386070	Ga0307000_11043	Goldbacteria	GH_inactive			COG3405		Endo-1,4-beta-D-glucanase Y	Anaerobic	COG3405===Endo-1,4-beta-D-glucanase Y
2795386070	Ga0307000_11142	Goldbacteria	GH_inactive	pfam03422	CBM_6	COG3507		Beta-xylosidase	Anaerobic	COG3507===Beta-xylosidase	pfam03422===Carbohydrate binding module (family 6)
2795386070	Ga0307000_11223	Goldbacteria	GH_inactive	pfam16586				protein of unknown function (DUF5060)/Cellulase (glycosyl hydrolase family 5)	Anaerobic		pfam16586===Domain of unknown function (DUF5060)
2795386070	Ga0307000_11274	Goldbacteria	GH_inactive	pfam02927	CelD_N			cellulase-like Ig domain-containing protein	Anaerobic		pfam02927===CelD_N<<>>pfam08547===CIA30<<>>pfam00759===Glyco_hydro_9
2795386070	Ga0307000_11312	Goldbacteria	GH_active	pfam00759	GH_9			Glycosyl hydrolase family 9	Anaerobic		pfam00759===Glycosyl hydrolase family 9
2795386070	Ga0307000_11327	Goldbacteria	GH_inactive	pfam03425	CBM_11			Carbohydrate binding domain (family 11)	Anaerobic		pfam03425===Carbohydrate binding domain (family 11)
2795386070	Ga0307000_11351	Goldbacteria	GH_inactive	pfam03425	CBM_11	COG3405		Endo-1,4-beta-D-glucanase Y	Anaerobic	COG3405===Endo-1,4-beta-D-glucanase Y	pfam03425===Carbohydrate binding domain (family 11)
2795386070	Ga0307000_11531	Goldbacteria	GH_inactive	pfam03425	CBM_11	COG2273		Beta-glucanase, GH16 family	Anaerobic	COG2273===Beta-glucanase, GH16 family	pfam03425===Carbohydrate binding domain (family 11)
2795386070	Ga0307000_12021	Goldbacteria	GH_inactive	pfam00942	CBM_3			Cellulose binding domain-containing protein	Anaerobic		pfam00942===Cellulose binding domain
2795386070	Ga0307000_12081	Goldbacteria	GH_inactive	pfam11721		COG3693		Endo-1,4-beta-xylanase, GH35 family	Anaerobic	COG3693===Endo-1,4-beta-xylanase, GH35 family	pfam11721===Di-glucose binding within endoplasmic reticulum
2795386070	Ga0307000_12222	Goldbacteria	GH_inactive	pfam01270	GH_8	COG3405		Endo-1,4-beta-D-glucanase Y	Anaerobic	COG3405===Endo-1,4-beta-D-glucanase Y	pfam01270===Glycosyl hydrolases family 8
2795386069	Ga0307001_100333	Bacteroidetes	GH_inactive	pfam07691		COG1472	KO:K05349	beta-glucosidase	Aerobic/Anaerobic	COG1472===Periplasmic beta-glucosidase and related glycosidases	pfam07691===PA14<<>>pfam01915===Glyco_hydro_3_C<<>>pfam00933===Glyco_hydro_3<<>>pfam14310===Fn3-like
2795386069	Ga0307001_100329	Bacteroidetes	GH_inactive	pfam11721		COG3693		uncharacterized repeat protein (TIGR02059 family)/predicted secreted protein (Por secretion system target)	Aerobic/Anaerobic	COG3693===Endo-1,4-beta-xylanase, GH35 family	pfam11721===Malectin<<>>pfam13753===SWM_repeat<<>>pfam00331===Glyco_hydro_10	TIGR02059===cyanobacterial long protein repeat<<>>TIGR04183===Por secretion system C-terminal sorting domain
2795386069	Ga0307001_100454	Bacteroidetes	GH_inactive	pfam00754				F5/8 type C domain-containing protein/Cellulase (glycosyl hydrolase family 5)	Aerobic/Anaerobic		pfam00754===F5/8 type C domain
2795386069	Ga0307001_100914	Bacteroidetes	GH_inactive	pfam00331	GH_10	COG3693	KO:K01181	endo-1,4-beta-xylanase	Aerobic/Anaerobic	COG3693===Endo-1,4-beta-xylanase, GH35 family	pfam00331===Glyco_hydro_10
2795386069	Ga0307001_101028	Bacteroidetes	GH_inactive	pfam03422	CBM_6	COG2273		predicted secreted protein (Por secretion system target)	Aerobic/Anaerobic	COG2273===Beta-glucanase, GH16 family	pfam03422===CBM_6<<>>pfam00722===Glyco_hydro_16	TIGR04183===Por secretion system C-terminal sorting domain
2795386069	Ga0307001_101027	Bacteroidetes	GH_inactive	pfam02055	GH_30	COG5520		O-glycosyl hydrolase	Aerobic/Anaerobic	COG5520===O-Glycosyl hydrolase	pfam02055===Glyco_hydro_30<<>>pfam17189===Glyco_hydro_30C<<>>pfam03422===CBM_6
2795386069	Ga0307001_101132	Bacteroidetes	GH_inactive	pfam04616	GH_43			carbohydrate binding protein with CBM6 domain	Aerobic/Anaerobic		pfam04616===Glyco_hydro_43<<>>pfam03422===CBM_6
2795386069	Ga0307001_101133	Bacteroidetes	GH_inactive					Cellulase (glycosyl hydrolase family 5)	Aerobic/Anaerobic
2795386069	Ga0307001_101513	Bacteroidetes	GH_inactive	pfam02927	CelD_N		KO:K01179	endoglucanase	Aerobic/Anaerobic		pfam02927===CelD_N<<>>pfam00759===Glyco_hydro_9	TIGR04183===Por secretion system C-terminal sorting domain
2795386069	Ga0307001_10176	Bacteroidetes	GH_inactive	pfam00232	GH_1	COG2723	KO:K05350	beta-glucosidase	Aerobic/Anaerobic	COG2723===Beta-glucosidase/6-phospho-beta-glucosidase/beta-galactosidase	pfam00232===Glyco_hydro_1	TIGR03356===beta-galactosidase
2795386069	Ga0307001_102319	Bacteroidetes	GH_inactive	pfam00150	GH_5		KO:K01179	endoglucanase	Aerobic/Anaerobic		pfam00150===Cellulase	TIGR04183===Por secretion system C-terminal sorting domain
2795386069	Ga0307001_102616	Bacteroidetes	GH_active	pfam14310		COG1472	KO:K05349	beta-glucosidase	Aerobic/Anaerobic	COG1472===Periplasmic beta-glucosidase and related glycosidases	pfam14310===Fn3-like<<>>pfam00933===Glyco_hydro_3<<>>pfam01915===Glyco_hydro_3_C
2795386069	Ga0307001_10265	Bacteroidetes	GH_inactive	pfam02927	CelD_N			cellulase-like Ig domain-containing protein	Aerobic/Anaerobic		pfam02927===CelD_N<<>>pfam00759===Glyco_hydro_9
2795386069	Ga0307001_10266	Bacteroidetes	GH_inactive	pfam04616	GH_43			carbohydrate binding protein with CBM6 domain	Aerobic/Anaerobic		pfam04616===Glyco_hydro_43<<>>pfam03422===CBM_6
2795386069	Ga0307001_103610	Bacteroidetes	GH_inactive	pfam00150	GH_5	COG2730		aryl-phospho-beta-D-glucosidase BglC (GH1 family)	Aerobic/Anaerobic	COG2730===Aryl-phospho-beta-D-glucosidase BglC, GH1 family	pfam00150===Cellulase<<>>pfam13004===BACON
2795386069	Ga0307001_103817	Bacteroidetes	GH_inactive	pfam14310		COG1472	KO:K05349	beta-glucosidase	Aerobic/Anaerobic	COG1472===Periplasmic beta-glucosidase and related glycosidases	pfam14310===Fn3-like<<>>pfam01915===Glyco_hydro_3_C<<>>pfam07691===PA14<<>>pfam00933===Glyco_hydro_3
2795386069	Ga0307001_103818	Bacteroidetes	GH_active	pfam00933	GH_3	COG1472	KO:K05349	beta-glucosidase	Aerobic/Anaerobic	COG1472===Periplasmic beta-glucosidase and related glycosidases	pfam00933===Glyco_hydro_3<<>>pfam01915===Glyco_hydro_3_C<<>>pfam14310===Fn3-like
2795386069	Ga0307001_104111	Bacteroidetes	GH_active	pfam00331	GH_10	COG3693	KO:K01181	endo-1,4-beta-xylanase	Aerobic/Anaerobic	COG3693===Endo-1,4-beta-xylanase, GH35 family	pfam00331===Glyco_hydro_10
2795386069	Ga0307001_10411	Bacteroidetes	GH_inactive	pfam13004				Putative binding domain-containing protein, N-terminal/Putative binding domain-containing protein, N-terminal/Putative binding domain-containing protein, N-terminal	Aerobic/Anaerobic		pfam13004===Putative binding domain, N-terminal
2795386069	Ga0307001_10503	Bacteroidetes	GH_inactive	pfam02156	GH_26		KO:K01218	mannan endo-1,4-beta-mannosidase	Aerobic/Anaerobic		pfam02156===Glyco_hydro_26	TIGR04183===Por secretion system C-terminal sorting domain
2795386069	Ga0307001_10528	Bacteroidetes	GH_inactive					Cellulase (glycosyl hydrolase family 5)/Carbohydrate binding domain-containing protein	Aerobic/Anaerobic
2795386069	Ga0307001_10707	Bacteroidetes	GH_inactive	pfam00759	GH_9			predicted secreted protein (Por secretion system target)	Aerobic/Anaerobic		pfam00759===Glyco_hydro_9<<>>pfam03422===CBM_6<<>>pfam02927===CelD_N	TIGR04183===Por secretion system C-terminal sorting domain
2795386069	Ga0307001_10725	Bacteroidetes	GH_active	pfam00150	GH_5	COG2730		predicted secreted protein (Por secretion system target)	Aerobic/Anaerobic	COG2730===Aryl-phospho-beta-D-glucosidase BglC, GH1 family	pfam00150===Cellulase<<>>pfam03422===CBM_6	TIGR04183===Por secretion system C-terminal sorting domain
2795386069	Ga0307001_11162	Bacteroidetes	GH_inactive	pfam03422	CBM_6	COG2273		predicted secreted protein (Por secretion system target)	Aerobic/Anaerobic	COG2273===Beta-glucanase, GH16 family	pfam03422===CBM_6<<>>pfam00722===Glyco_hydro_16	TIGR04183===Por secretion system C-terminal sorting domain
2795386069	Ga0307001_11523	Bacteroidetes	GH_active	pfam00150	GH_5	COG2730	KO:K01179	endoglucanase	Aerobic/Anaerobic	COG2730===Aryl-phospho-beta-D-glucosidase BglC, GH1 family	pfam00150===Cellulase
2795386068	Ga0307002_10222	Bacteroidetes	GH_inactive	pfam13229				predicted secreted protein (Por secretion system target)	Anaerobic		pfam13229===Beta_helix<<>>pfam02018===CBM_4_9	TIGR04183===Por secretion system C-terminal sorting domain
2795386068	Ga0307002_10305	Bacteroidetes	GH_active	pfam00150	GH_5			cellulase (glycosyl hydrolase family 5)	Anaerobic		pfam00150===Cellulase
2795386068	Ga0307002_103126	Bacteroidetes	GH_inactive	pfam02156	GH_26		KO:K01218	mannan endo-1,4-beta-mannosidase	Anaerobic		pfam02156===Glyco_hydro_26
2795386068	Ga0307002_10347	Bacteroidetes	GH_inactive	pfam00933	GH_3	COG1472	KO:K05349	beta-glucosidase	Anaerobic	COG1472===Periplasmic beta-glucosidase and related glycosidases	pfam00933===Glyco_hydro_3<<>>pfam14310===Fn3-like<<>>pfam01915===Glyco_hydro_3_C
2795386068	Ga0307002_10455	Bacteroidetes	GH_inactive	pfam00150	GH_5			cellulase (glycosyl hydrolase family 5)	Anaerobic		pfam00150===Cellulase
2795386068	Ga0307002_10585	Bacteroidetes	GH_inactive	pfam00150	GH_5			cellulase (glycosyl hydrolase family 5)	Anaerobic		pfam00150===Cellulase
2795386068	Ga0307002_106313	Bacteroidetes	GH_inactive	pfam00933	GH_3	COG1472	KO:K05349	beta-glucosidase	Anaerobic	COG1472===Periplasmic beta-glucosidase and related glycosidases	pfam00933===Glyco_hydro_3<<>>pfam01915===Glyco_hydro_3_C
2795386068	Ga0307002_11406	Bacteroidetes	GH_inactive	pfam01915	GH_3	COG1472	KO:K05349	beta-glucosidase	Anaerobic	COG1472===Periplasmic beta-glucosidase and related glycosidases	pfam01915===Glyco_hydro_3_C<<>>pfam14310===Fn3-like<<>>pfam00933===Glyco_hydro_3
2795386068	Ga0307002_11486	Bacteroidetes	GH_inactive	pfam02927	CelD_N			Glycosyl hydrolase family 9/N-terminal ig-like domain of cellulase	Anaerobic		pfam02927===Cellulase N-terminal ig-like domain
2795386068	Ga0307002_11572	Bacteroidetes	GH_inactive	pfam01915	GH_3	COG1472	KO:K05349	beta-glucosidase	Anaerobic	COG1472===Periplasmic beta-glucosidase and related glycosidases	pfam01915===Glyco_hydro_3_C<<>>pfam00933===Glyco_hydro_3<<>>pfam14310===Fn3-like
2795386068	Ga0307002_12461	Bacteroidetes	GH_inactive	pfam14310		COG1472	KO:K05349	beta-glucosidase	Anaerobic	COG1472===Periplasmic beta-glucosidase and related glycosidases	pfam14310===Fibronectin type III-like domain
2795386067	Ga0307003_100428	Ignavibacteria	GH_inactive	pfam02927	CelD_N		KO:K01179	endoglucanase	Aerobic/Anaerobic		pfam02927===Cellulase N-terminal ig-like domain
2795386067	Ga0307003_100430	Ignavibacteria	GH_inactive	pfam00150	GH_5			cellulase (glycosyl hydrolase family 5)	Anaerobic		pfam00150===Cellulase
2795386067	Ga0307003_100449	Ignavibacteria	GH_active	pfam01915	GH_3	COG1472	KO:K05349	beta-glucosidase	Anaerobic	COG1472===Periplasmic beta-glucosidase and related glycosidases	pfam01915===Glyco_hydro_3_C<<>>pfam00933===Glyco_hydro_3<<>>pfam14310===Fn3-like
2795386067	Ga0307003_101049	Ignavibacteria	GH_inactive	pfam00150	GH_5			Carbohydrate binding module (family 6)/Cellulase (glycosyl hydrolase family 5)	Anaerobic		pfam00150===Cellulase (glycosyl hydrolase family 5)
2795386067	Ga0307003_102248	Ignavibacteria	GH_inactive	pfam00150	GH_5			Cellulase (glycosyl hydrolase family 5)	Aerobic/Anaerobic		pfam00150===Cellulase (glycosyl hydrolase family 5)
2795386066	Ga0307004_100425	Bacteroidetes	GH_inactive	pfam01915	GH_3	COG1472	KO:K05349	beta-glucosidase	Anaerobic	COG1472===Periplasmic beta-glucosidase and related glycosidases	pfam01915===Glyco_hydro_3_C<<>>pfam00933===Glyco_hydro_3<<>>pfam14310===Fn3-like
2795386065	Ga0307005_100120	Elusimicrobia	GH_inactive	pfam03425	CBM_11	COG5368		hypothetical protein	Anaerobic	COG5368===Uncharacterized protein	pfam03425===Carbohydrate binding domain (family 11)
2795386065	Ga0307005_10483	Elusimicrobia	GH_inactive	pfam08547				complex I intermediate-associated protein 30 (CIA30)	Anaerobic		pfam08547===CIA30<<>>pfam13585===CHU_C<<>>pfam03425===CBM_11
2795386065	Ga0307005_11053	Elusimicrobia	GH_inactive	pfam03425	CBM_11	COG5368		hypothetical protein	Anaerobic	COG5368===Uncharacterized protein	pfam03425===Carbohydrate binding domain (family 11)
2795386065	Ga0307005_11411	Elusimicrobia	GH_inactive	pfam03425	CBM_11			Carbohydrate binding domain (family 11)	Anaerobic		pfam03425===Carbohydrate binding domain (family 11)
3300018440	NA	NA	GH_inactive	pfam03425	CBM_11			Carbohydrate binding domain (family 11)	Anaerobic		pfam03425===Carbohydrate binding domain (family 11)
2747843187	NA	NA	GH_inactive	pfam00942	CBM_3			cellulose binding domain-containing protein	Anaerobic		pfam00942===CBM_3
3300018204	NA	NA	GH_inactive	pfam03425	CBM_11	COG3858		Spore germination protein YaaH	Anaerobic	COG3858===Spore germination protein YaaH	pfam03425===Carbohydrate binding domain (family 11)
3300018323	NA	NA	GH_inactive	pfam00150	GH_5			Cellulase (glycosyl hydrolase family 5)	Anaerobic		pfam00150===Cellulase (glycosyl hydrolase family 5)
3300018441	NA	NA	GH_inactive					Glycosyl hydrolase family 9/N-terminal ig-like domain of cellulase	Anaerobic
3300018452	NA	NA	GH_inactive	pfam01345				protein of unknown function DUF11/Cellulose binding domain-containing protein	Anaerobic		pfam01345===Domain of unknown function DUF11
3300018315	NA	NA	GH_inactive					Cellulase (glycosyl hydrolase family 5)	Anaerobic
2795386070	NA	Goldbacteria	GH_inactive	pfam03425	CBM_11	COG3325		Chitinase, GH18 family	Anaerobic	COG3325===Chitinase, GH18 family	pfam03425===Carbohydrate binding domain (family 11)
2700988626	NA	NA	GH_inactive	pfam00331	GH_10	COG3693		Endo-1,4-beta-xylanase, GH35 family	Aerobic/Anaerobic	COG3693===Endo-1,4-beta-xylanase, GH35 family	pfam00331===Glyco_hydro_10
3300018323	NA	NA	GH_inactive	pfam11721				Di-glucose binding within endoplasmic reticulum/Carbohydrate binding module (family 6)	Anaerobic		pfam11721===Di-glucose binding within endoplasmic reticulum
3300018441	NA	NA	GH_inactive				KO:K01179	endoglucanase	Anaerobic
3300018452	NA	NA	GH_inactive			COG3693	KO:K01181	endo-1,4-beta-xylanase	Anaerobic	COG3693===Endo-1,4-beta-xylanase, GH35 family
