# Supplementary material for: Function-driven single-cell genomics uncovers cellulose-degrading bacteria from the rare biosphere
Source: ISME J. 2019 Nov 21;14(3):659–75. doi: 10.1038/s41396-019-0557-y (PMC7031533; doi:10.1038/s41396-019-0557-y)
Supplement: Supplementary file 5 — TAXON OIDS [file 41396_2019_557_MOESM5_ESM.txt]

TAXON_OID	TAXON_NAME
3300013298	Sorted cell/s from Great Boiling Springs water, Nevada, USA - OP1 bacterium JGI GBS_3_B22
3300013302	Sorted cell/s from Great Boiling Springs water, Nevada, USA - EM3 bacterium JGI GBS_6_F18
3300013299	Sorted cell/s from Great Boiling Springs water, Nevada, USA - Thermomicrobium bacterium JGI GBS_6_D4
3300013300	Sorted cell/s from Great Boiling Springs water, Nevada, USA - OP2 bacterium JGI GBS_9_E15
3300015507	Sorted cell/s from Great Boiling Springs water, Nevada, USA - OP2 bacterium JGI GBS_9_N15
3300015534	Sorted cell/s from Great Boiling Springs water, Nevada, USA - Bacteroidetes bacterium JGI GBS_9_L17
3300013301	Sorted cell/s from Great Boiling Springs water, Nevada, USA - Parcubacteria bacterium JGI GBS_9_M17
3300015513	Sorted cell/s from Great Boiling Springs water, Nevada, USA - TA06 bacterium JGI GBS_9_N20
3300018404	Sorted cell/s from Great Boiling Springs water, Nevada, USA - GBS_GBS2-3_K4
3300018387	Sorted cell/s from Great Boiling Springs water, Nevada, USA - GBS_GBS2-3_J18
3300018397	Sorted cell/s from Great Boiling Springs water, Nevada, USA - GBS_GBS2-3_C5
3300018390	Sorted cell/s from Great Boiling Springs water, Nevada, USA - GBS_GBS2-3_E19
3300018372	Sorted cell/s from Great Boiling Springs water, Nevada, USA - GBS_GBS2-3_G11
3300018401	Sorted cell/s from Great Boiling Springs water, Nevada, USA - GBS_GBS2-3_G15
3300018400	Sorted cell/s from Great Boiling Springs water, Nevada, USA - GBS_GBS2-3_H11
3300018382	Sorted cell/s from Great Boiling Springs water, Nevada, USA - GBS_GBS2-3_H12
3300018381	Sorted cell/s from Great Boiling Springs water, Nevada, USA - GBS_GBS2-3_J9
3300018308	Sorted cell/s from Great Boiling Springs water, Nevada, USA - GBS_GBS2-3_K9
3300018398	Sorted cell/s from Great Boiling Springs water, Nevada, USA - GBS_GBS2-3_L6
3300018338	Sorted cell/s from Great Boiling Springs water, Nevada, USA - GBS_GBS2-3_C7
3300018373	Sorted cell/s from Great Boiling Springs water, Nevada, USA - GBS_GBS2-3_C10
3300018366	Sorted cell/s from Great Boiling Springs water, Nevada, USA - GBS_GBS2-3_C13
3300018394	Sorted cell/s from Great Boiling Springs water, Nevada, USA - GBS_GBS2-3_C15
3300018292	Sorted cell/s from Great Boiling Springs water, Nevada, USA - GBS_GBS2-3_D10
3300018329	Sorted cell/s from Great Boiling Springs water, Nevada, USA - GBS_GBS2-3_D12
3300018342	Sorted cell/s from Great Boiling Springs water, Nevada, USA - GBS_GBS2-3_D13
3300018392	Sorted cell/s from Great Boiling Springs water, Nevada, USA - GBS_GBS2-3_G4
3300018280	Sorted cell/s from Great Boiling Springs water, Nevada, USA - GBS_GBS2-3_G5
3300018346	Sorted cell/s from Great Boiling Springs water, Nevada, USA - GBS_GBS2-3_G16
3300018168	Sorted cell/s from Great Boiling Springs water, Nevada, USA - GBS_GBS2-3_I7
3300018325	Sorted cell/s from Great Boiling Springs water, Nevada, USA - GBS_GBS2-3_I8
3300018378	Sorted cell/s from Great Boiling Springs water, Nevada, USA - GBS_GBS2-3_I16
3300018362	Sorted cell/s from Great Boiling Springs water, Nevada, USA - GBS_GBS2-3_I17
3300018370	Sorted cell/s from Great Boiling Springs water, Nevada, USA - GBS_GBS2-3_J10
3300018396	Sorted cell/s from Great Boiling Springs water, Nevada, USA - GBS_GBS2-3_K6
3300018403	Sorted cell/s from Great Boiling Springs water, Nevada, USA - GBS_GBS2-3_K15
3300018379	Sorted cell/s from Great Boiling Springs water, Nevada, USA - GBS_GBS2-3_K22
3300018322	Sorted cell/s from Great Boiling Springs water, Nevada, USA - GBS_GBS2-3_M11
3300018291	Sorted cell/s from Great Boiling Springs water, Nevada, USA - GBS_GBS2-3_M15
3300018385	Sorted cell/s from Great Boiling Springs water, Nevada, USA - GBS_GBS2-3_N4
3300018337	Sorted cell/s from Great Boiling Springs water, Nevada, USA - GBS_GBS2-3_B4
3300018344	Sorted cell/s from Great Boiling Springs water, Nevada, USA - GBS_GBS2-3_B9
3300018294	Sorted cell/s from Great Boiling Springs water, Nevada, USA - GBS_GBS2-3_B15
3300018171	Sorted cell/s from Great Boiling Springs water, Nevada, USA - GBS_GBS2-3_B22
3300018386	Sorted cell/s from Great Boiling Springs water, Nevada, USA - GBS_GBS2-3_C16
3300016447	Sorted cell/s from Great Boiling Springs water, Nevada, USA - GBS_GBS2-3_C18
3300016459	Sorted cell/s from Great Boiling Springs water, Nevada, USA - GBS_GBS2-3_C22
3300016565	Sorted cell/s from Great Boiling Springs water, Nevada, USA - GBS_GBS2-3_D6
3300016436	Sorted cell/s from Great Boiling Springs water, Nevada, USA - GBS_GBS2-3_D9
3300016569	Sorted cell/s from Great Boiling Springs water, Nevada, USA - GBS_GBS2-3_F4
3300016605	Sorted cell/s from Great Boiling Springs water, Nevada, USA - GBS_GBS2-3_F10
3300016350	Sorted cell/s from Great Boiling Springs water, Nevada, USA - GBS_GBS8_B4
3300016151	Sorted cell/s from Great Boiling Springs water, Nevada, USA - GBS_GBS8_C11
3300018376	Sorted cell/s from Great Boiling Springs water, Nevada, USA - GBS_GBS9_N13
3300018225	Sorted cell/s from Great Boiling Springs water, Nevada, USA - GBS_GBS9_B15
3300018452	Sorted cell/s from Great Boiling Springs water, Nevada, USA - GBS_GBS9_B19
3300018444	Sorted cell/s from Great Boiling Springs water, Nevada, USA - GBS_GBS9_E9
3300018275	Sorted cell/s from Great Boiling Springs water, Nevada, USA - GBS_GBS9_J9
3300018441	Sorted cell/s from Great Boiling Springs water, Nevada, USA - GBS_GBS9_M11
3300018455	Sorted cell/s from Great Boiling Springs water, Nevada, USA - GBS_GBS9_K15
3300018323	Sorted cell/s from Great Boiling Springs water, Nevada, USA - GBS_GBS9_L4
3300018224	Sorted cell/s from Great Boiling Springs water, Nevada, USA - GBS_GBS9_B6
3300018289	Sorted cell/s from Great Boiling Springs water, Nevada, USA - GBS_GBS9_D13
3300018190	Sorted cell/s from Great Boiling Springs water, Nevada, USA - GBS_GBS9_I14
3300018191	Sorted cell/s from Great Boiling Springs water, Nevada, USA - GBS_GBS9_M10
3300018447	Sorted cell/s from Great Boiling Springs water, Nevada, USA - GBS_GBS9_M17
3300018451	Sorted cell/s from Great Boiling Springs water, Nevada, USA - GBS_GBS9_E17
3300018442	Sorted cell/s from Great Boiling Springs water, Nevada, USA - GBS_GBS9_K19
3300018450	Sorted cell/s from Great Boiling Springs water, Nevada, USA - GBS_GBS9_F6
3300018437	Sorted cell/s from Great Boiling Springs water, Nevada, USA - GBS_GBS9_I12
3300018449	Sorted cell/s from Great Boiling Springs water, Nevada, USA - GBS_GBS9_J8
3300018244	Sorted cell/s from Great Boiling Springs water, Nevada, USA - GBS_GBS9_K8
3300018238	Sorted cell/s from Great Boiling Springs water, Nevada, USA - GBS_GBS9_E5
3300018197	Sorted cell/s from Great Boiling Springs water, Nevada, USA - GBS_GBS9_E12
3300018181	Sorted cell/s from Great Boiling Springs water, Nevada, USA - GBS_GBS9_F9
3300019564	Sorted cell/s from Great Boiling Springs water, Nevada, USA - GBS_GBS9_F17
3300018240	Sorted cell/s from Great Boiling Springs water, Nevada, USA - GBS_GBS9_I4
3300018187	Sorted cell/s from Great Boiling Springs water, Nevada, USA - GBS_GBS9_J20
3300018282	Sorted cell/s from Great Boiling Springs water, Nevada, USA - GBS_GBS9_K11
3300018443	Sorted cell/s from Great Boiling Springs water, Nevada, USA - GBS_GBS9_K13
3300018192	Sorted cell/s from Great Boiling Springs water, Nevada, USA - GBS_GBS9_M15
3300018250	Sorted cell/s from Great Boiling Springs water, Nevada, USA - GBS_GBS9_B5
3300018448	Sorted cell/s from Great Boiling Springs water, Nevada, USA - GBS_GBS9_C10
3300018435	Sorted cell/s from Great Boiling Springs water, Nevada, USA - GBS_GBS9_E15
3300018236	Sorted cell/s from Great Boiling Springs water, Nevada, USA - GBS_GBS9_H4
3300018226	Sorted cell/s from Great Boiling Springs water, Nevada, USA - GBS_GBS9_I20
3300018210	Sorted cell/s from Great Boiling Springs water, Nevada, USA - GBS_GBS9_K10
3300018174	Sorted cell/s from Great Boiling Springs water, Nevada, USA - GBS_GBS9_K12
3300018223	Sorted cell/s from Great Boiling Springs water, Nevada, USA - GBS_GBS9_L12
3300018233	Sorted cell/s from Great Boiling Springs water, Nevada, USA - GBS_GBS9_L17
3300018184	Sorted cell/s from Great Boiling Springs water, Nevada, USA - GBS_GBS9_L20
3300018446	Sorted cell/s from Great Boiling Springs water, Nevada, USA - GBS_GBS9_M20
3300018179	Sorted cell/s from Great Boiling Springs water, Nevada, USA - GBS_GBS9_N7
3300018176	Sorted cell/s from Great Boiling Springs water, Nevada, USA - GBS_GBS9_N16
3300016105	Sorted cell/s from Great Boiling Springs water, Nevada, USA - GBS_GBS9_B4
3300019563	Sorted cell/s from Great Boiling Springs water, Nevada, USA - GBS_GBS9_C16
3300015868	Sorted cell/s from Great Boiling Springs water, Nevada, USA - GBS_GBS9_F19
3300016131	Sorted cell/s from Great Boiling Springs water, Nevada, USA - GBS_GBS9_H12
3300016184	Sorted cell/s from Great Boiling Springs water, Nevada, USA - GBS_GBS9_I19
3300018213	Sorted cell/s from Great Boiling Springs water, Nevada, USA - GBS_GBS2-4_D16
3300018216	Sorted cell/s from Great Boiling Springs water, Nevada, USA - GBS_GBS2-4_F7
3300018453	Sorted cell/s from Great Boiling Springs water, Nevada, USA - GBS_GBS2-4_K5
3300018204	Sorted cell/s from Great Boiling Springs water, Nevada, USA - GBS_GBS2-4_C17
3300018251	Sorted cell/s from Great Boiling Springs water, Nevada, USA - GBS_GBS2-4_C21
3300018247	Sorted cell/s from Great Boiling Springs water, Nevada, USA - GBS_GBS2-4_E22
3300018194	Sorted cell/s from Great Boiling Springs water, Nevada, USA - GBS_GBS2-4_F9
3300018246	Sorted cell/s from Great Boiling Springs water, Nevada, USA - GBS_GBS2-4_H9
3300018208	Sorted cell/s from Great Boiling Springs water, Nevada, USA - GBS_GBS2-4_H17
3300018345	Sorted cell/s from Great Boiling Springs water, Nevada, USA - GBS_GBS2-4_I18
3300018440	Sorted cell/s from Great Boiling Springs water, Nevada, USA - GBS_GBS2-4_J7
3300018332	Sorted cell/s from Great Boiling Springs water, Nevada, USA - GBS_GBS2-4_J15
3300018305	Sorted cell/s from Great Boiling Springs water, Nevada, USA - GBS_GBS2-4_J18
3300018207	Sorted cell/s from Great Boiling Springs water, Nevada, USA - GBS_GBS2-4_B4
3300018195	Sorted cell/s from Great Boiling Springs water, Nevada, USA - GBS_GBS2-4_B7
3300021187	Sorted cell/s from Great Boiling Springs water, Nevada, USA - GBS_GBS2-4_C19
3300018211	Sorted cell/s from Great Boiling Springs water, Nevada, USA - GBS_GBS2-4_D5
3300018445	Sorted cell/s from Great Boiling Springs water, Nevada, USA - GBS_GBS2-4_D6
3300018199	Sorted cell/s from Great Boiling Springs water, Nevada, USA - GBS_GBS2-4_F6
3300018261	Sorted cell/s from Great Boiling Springs water, Nevada, USA - GBS_GBS2-4_F20
3300018262	Sorted cell/s from Great Boiling Springs water, Nevada, USA - GBS_GBS2-4_G5
3300018221	Sorted cell/s from Great Boiling Springs water, Nevada, USA - GBS_GBS2-4_H6
3300018434	Sorted cell/s from Great Boiling Springs water, Nevada, USA - GBS_GBS2-4_H19
3300018290	Sorted cell/s from Great Boiling Springs water, Nevada, USA - GBS_GBS2-4_J13
3300018264	Sorted cell/s from Great Boiling Springs water, Nevada, USA - GBS_GBS2-4_K15
3300018237	Sorted cell/s from Great Boiling Springs water, Nevada, USA - GBS_GBS2-4_K22
3300018254	Sorted cell/s from Great Boiling Springs water, Nevada, USA - GBS_GBS2-4_L21
3300018243	Sorted cell/s from Great Boiling Springs water, Nevada, USA - GBS_GBS2-4_M12
3300018231	Sorted cell/s from Great Boiling Springs water, Nevada, USA - GBS_GBS2-4_B9
3300018227	Sorted cell/s from Great Boiling Springs water, Nevada, USA - GBS_GBS2-4_B18
3300018175	Sorted cell/s from Great Boiling Springs water, Nevada, USA - GBS_GBS2-4_C14
3300018189	Sorted cell/s from Great Boiling Springs water, Nevada, USA - GBS_GBS2-4_C16
3300018203	Sorted cell/s from Great Boiling Springs water, Nevada, USA - GBS_GBS2-4_C18
3300018185	Sorted cell/s from Great Boiling Springs water, Nevada, USA - GBS_GBS2-4_D18
3300018436	Sorted cell/s from Great Boiling Springs water, Nevada, USA - GBS_GBS2-4_F13
3300018439	Sorted cell/s from Great Boiling Springs water, Nevada, USA - GBS_GBS2-4_G4
3300021188	Sorted cell/s from Great Boiling Springs water, Nevada, USA - GBS_GBS2-4_G7
3300018188	Sorted cell/s from Great Boiling Springs water, Nevada, USA - GBS_GBS2-4_G20
3300018196	Sorted cell/s from Great Boiling Springs water, Nevada, USA - GBS_GBS2-4_H12
3300018218	Sorted cell/s from Great Boiling Springs water, Nevada, USA - GBS_GBS2-4_H15
3300018315	Sorted cell/s from Great Boiling Springs water, Nevada, USA - GBS_GBS2-4_I4
3300018200	Sorted cell/s from Great Boiling Springs water, Nevada, USA - GBS_GBS2-4_I6
3300016133	Sorted cell/s from Great Boiling Springs water, Nevada, USA - GBS_GBS2-4_I21
3300016331	Sorted cell/s from Great Boiling Springs water, Nevada, USA - GBS_GBS2-4_J19
3300019555	Sorted cell/s from Great Boiling Springs water, Nevada, USA - GBS_GBS2-4_J20
3300015957	Sorted cell/s from Great Boiling Springs water, Nevada, USA - GBS_GBS2-4_K20
3300023015	Sorted cell/s from Great Boiling Springs water, Nevada, USA - Cryomorphaceae bacterium JGI GBS_4_B9
3300023008	Sorted cell/s from Great Boiling Springs water, Nevada, USA - Cryomorphaceae bacterium JGI GBS_4_N16
3300023013	Sorted cell/s from Great Boiling Springs water, Nevada, USA - Chlorobi bacterium JGI GBS_4_F15
3300023010	Sorted cell/s from Great Boiling Springs water, Nevada, USA - Chlorobi bacterium JGI GBS_4_G19
3300022975	Sorted cell/s from Great Boiling Springs water, Nevada, USA - Berkelbacteria bacterium JGI GBS_7_K12
3300023221	Sorted cell/s from Great Boiling Springs water, Nevada, USA - Chlorobi bacterium JGI GBS_4_K19
